# Supplementary material for: Crystal structure of 4,4-dibutyl-2-phenyl-3,4-di­hydro­quinazoline
Source: Acta Crystallogr Sect E Struct Rep Online. 2014 Sep 10;70(Pt 10):o1100. doi: 10.1107/S1600536814020017 (PMC4257218; doi:10.1107/S1600536814020017)
Supplement: Supplementary file 1 [file e-70-o1100-sup1.cif]

##############################################################################
#                                                                            #
# This CIF contains the data in a paper accepted for publication in          #
# Acta Crystallographica Section E. It conforms to the requirements of       #
# Notes for Authors for Acta Crystallographica Section E, and has been       #
# peer reviewed under the auspices of the IUCr Commission on Journals.       #
#                                                                            #
# Full details of the Crystallographic Information File format               #
# are given in the paper "The Crystallographic Information File (CIF):       #
# a New Standard Archive File for Crystallography" by S. R. Hall, F. H.      #
# Allen and I. D. Brown [Acta Cryst. (1991), A47, 655-685].                  #
#                                                                            #
# The current version of the core CIF dictionary is obtainable from          #
# ftp://ftp.iucr.org/pub/cif_core.dic.                                       #
#                                                                            #
# Software is freely available for graphical display of the structure(s)     #
# in this CIF. For information consult the CIF software page                 #
# http://www.iucr.org/resources/cif/software.                                #
#                                                                            #
# This file may be used for bona fide research purposes within the           #
# scientific community so long as proper attribution is given to the journal # 
# article from which it was obtained.                                        #
#                                                                            #
##############################################################################
data_I
_database_code_depnum_ccdc_archive 'CCDC 1022964'
_audit_creation_method     SHELXL-2013
_chemical_name_systematic
;
4,4-Dibutyl-2-phenyl-3,4-dihydroquinazoline
;
_chemical_name_common     ?
_chemical_formula_moiety     'C22 H28 N2'
_chemical_formula_sum     'C22 H28 N2'
_chemical_formula_iupac     'C22 H28 N2'
_chemical_formula_weight     320.46
_chemical_melting_point     ?
_shelx_space_group_comment
;
The symmetry employed for this shelxl refinement is uniquely defined
by the following loop, which should always be used as a source of
symmetry information in preference to the above space-group names.
They are only intended as comments.
;
_space_group_crystal_system     monoclinic
_space_group_name_H-M_alt     'P 21/c'
_space_group_name_Hall     '-P 2ybc'
loop_
    _space_group_symop_operation_xyz
    'x, y, z'
    '-x, y+1/2, -z+1/2'
    '-x, -y, -z'
    'x, -y-1/2, z-1/2'
_cell_length_a     19.2953(8)
_cell_length_b     9.9889(3)
_cell_length_c     9.6341(4)
_cell_angle_alpha     90
_cell_angle_beta     96.667(4)
_cell_angle_gamma     90
_cell_volume     1844.31(12)
_cell_formula_units_Z     4
_cell_measurement_reflns_used     3898
_cell_measurement_theta_min     4.58
_cell_measurement_theta_max     73.55
_cell_measurement_temperature     150(2)
_exptl_crystal_description     plate
_exptl_crystal_colour     colourless
_exptl_crystal_size_max     0.41
_exptl_crystal_size_mid     0.13
_exptl_crystal_size_min     0.04
_exptl_crystal_density_diffrn     1.154
_exptl_crystal_density_meas     ?
_exptl_crystal_density_method     ?
_exptl_crystal_F_000     696
_exptl_absorpt_coefficient_mu     0.508
_exptl_absorpt_correction_type     multi-scan
_exptl_absorpt_process_details
;
(CrysAlis PRO; Agilent, 2014)
;
_shelx_estimated_absorpt_T_min     0.819
_shelx_estimated_absorpt_T_max     0.980
_exptl_absorpt_correction_T_min     0.82872
_exptl_absorpt_correction_T_max     1.00000
_exptl_special_details
;
Absorption correction: CrysAlisPro, Agilent Technologies,
Version 1.171.36.28 (release 01-02-2013 CrysAlis171 .NET)
(compiled Feb  1 2013,16:14:44)
Empirical absorption correction using spherical harmonics,
 implemented in SCALE3 ABSPACK scaling algorithm.
;
_diffrn_ambient_temperature     150(2)
_diffrn_radiation_type     CuK\a
_diffrn_radiation_wavelength     1.5418
_diffrn_measurement_device_type     'SuperNova, Dual, Cu at zero, Atlas'
_diffrn_measurement_method     '\w scans'
_diffrn_detector_area_resol_mean     ?
_diffrn_reflns_number     12894
_diffrn_reflns_av_R_equivalents     0.0430
_diffrn_reflns_theta_min     4.614
_diffrn_reflns_theta_max     73.625
_diffrn_reflns_theta_full     67.680
_diffrn_measured_fraction_theta_max     0.983
_diffrn_measured_fraction_theta_full     0.999
_diffrn_reflns_limit_h_min     -23
_diffrn_reflns_limit_h_max     23
_diffrn_reflns_limit_k_min     -12
_diffrn_reflns_limit_k_max     12
_diffrn_reflns_limit_l_min     -11
_diffrn_reflns_limit_l_max     11
_diffrn_standards_number     0
_diffrn_standards_interval_count     0
_diffrn_standards_interval_time     0
_diffrn_standards_decay_%     0
_refine_special_details     ?
_reflns_number_total     3657
_reflns_number_gt     2866
_reflns_threshold_expression     I>2\s(I)
_refine_ls_structure_factor_coef     Fsqd
_refine_ls_matrix_type     full
_refine_ls_R_factor_all     0.0610
_refine_ls_R_factor_gt     0.0465
_refine_ls_wR_factor_gt     0.1160
_refine_ls_wR_factor_ref     0.1289
_refine_ls_goodness_of_fit_ref     1.042
_refine_ls_restrained_S_all     1.042
_refine_ls_number_reflns     3657
_refine_ls_number_parameters     219
_refine_ls_number_restraints     0
_refine_ls_hydrogen_treatment     constr
_refine_ls_weighting_scheme     calc
_refine_ls_weighting_details
              'w=1/[\s^2^(Fo^2^)+(0.0587P)^2^+0.3637P] where P=(Fo^2^+2Fc^2^)/3'
_atom_sites_solution_hydrogens     geom
_atom_sites_solution_primary     ?
_atom_sites_solution_secondary     ?
_refine_ls_shift/su_max     0.000
_refine_ls_shift/su_mean     0.000
_refine_diff_density_max     0.230
_refine_diff_density_min     -0.166
_refine_ls_extinction_method     none
_refine_ls_extinction_coef     .
loop_
    _atom_type_symbol
    _atom_type_description
    _atom_type_scat_dispersion_real
    _atom_type_scat_dispersion_imag
    _atom_type_scat_source
    'C' 'C' 0.0181 0.0091
                         'International Tables Vol C Tables 4.2.6.8 and 6.1.1.4'
    'H' 'H' 0.0000 0.0000
                         'International Tables Vol C Tables 4.2.6.8 and 6.1.1.4'
    'N' 'N' 0.0311 0.0180
                         'International Tables Vol C Tables 4.2.6.8 and 6.1.1.4'
_computing_data_collection
;
CrysAlis PRO (Agilent, 2014)
;
_computing_cell_refinement
;
CrysAlis PRO (Agilent, 2014)
;
_computing_data_reduction
;
CrysAlis PRO (Agilent, 2014)
;
_computing_structure_solution     'SHELXS97 (Sheldrick, 2008)'
_computing_structure_refinement     'SHELXL2013 (Sheldrick, 2008)'
_computing_molecular_graphics
;
ORTEP-3 for Windows (Farrugia, 2012) and <i>CHEMDRAW Ultra</i>
(Cambridge Soft, 2001)
;
_computing_publication_material     'SHELXL2013 (Sheldrick, 2008)'
loop_
    _atom_site_type_symbol
    _atom_site_label
    _atom_site_fract_x
    _atom_site_fract_y
    _atom_site_fract_z
    _atom_site_U_iso_or_equiv
    _atom_site_adp_type
    _atom_site_calc_flag
    _atom_site_occupancy
    _atom_site_disorder_assembly
    _atom_site_disorder_group
    C C1 0.28102(8) 0.40404(13) 0.14783(14) 0.0259(3) Uani d 1 . .
    C C2 0.18929(7) 0.30261(13) 0.27980(14) 0.0246(3) Uani d 1 . .
    C C3 0.26279(8) 0.45814(13) 0.39845(15) 0.0272(3) Uani d 1 . .
    C C4 0.29777(8) 0.48405(13) 0.28214(15) 0.0273(3) Uani d 1 . .
    C C5 0.28292(9) 0.52724(14) 0.52321(16) 0.0314(3) Uani d 1 . .
    H H5 0.2592 0.5103 0.6025 0.038 Uiso calc 1 . .
    C C6 0.33672(9) 0.61972(15) 0.53300(17) 0.0356(4) Uani d 1 . .
    H H6 0.3500 0.6650 0.6187 0.043 Uiso calc 1 . .
    C C7 0.37112(9) 0.64606(15) 0.41752(18) 0.0358(4) Uani d 1 . .
    H H7 0.4078 0.7099 0.4232 0.043 Uiso calc 1 . .
    C C8 0.35142(8) 0.57829(15) 0.29334(17) 0.0326(3) Uani d 1 . .
    H H8 0.3750 0.5966 0.2142 0.039 Uiso calc 1 . .
    C C9 0.12820(8) 0.20985(13) 0.27592(14) 0.0259(3) Uani d 1 . .
    C C10 0.11781(8) 0.10256(14) 0.18380(16) 0.0293(3) Uani d 1 . .
    H H10 0.1501 0.0869 0.1183 0.035 Uiso calc 1 . .
    C C11 0.06087(9) 0.01805(15) 0.18637(17) 0.0347(4) Uani d 1 . .
    H H11 0.0544 -0.0546 0.1225 0.042 Uiso calc 1 . .
    C C12 0.01348(9) 0.03893(17) 0.28127(18) 0.0369(4) Uani d 1 . .
    H H12 -0.0251 -0.0198 0.2837 0.044 Uiso calc 1 . .
    C C13 0.02269(9) 0.14620(18) 0.37290(18) 0.0399(4) Uani d 1 . .
    H H13 -0.0099 0.1616 0.4378 0.048 Uiso calc 1 . .
    C C14 0.07937(9) 0.23099(16) 0.36999(17) 0.0346(4) Uani d 1 . .
    H H14 0.0851 0.3045 0.4328 0.041 Uiso calc 1 . .
    C C15 0.26253(8) 0.49478(14) 0.01923(15) 0.0286(3) Uani d 1 . .
    H H15A 0.3044 0.5479 0.0049 0.034 Uiso calc 1 . .
    H H15B 0.2520 0.4366 -0.0637 0.034 Uiso calc 1 . .
    C C16 0.20181(9) 0.59109(15) 0.02432(16) 0.0322(3) Uani d 1 . .
    H H16A 0.2107 0.6483 0.1084 0.039 Uiso calc 1 . .
    H H16B 0.1586 0.5394 0.0319 0.039 Uiso calc 1 . .
    C C17 0.19140(8) 0.67945(14) -0.10553(16) 0.0309(3) Uani d 1 . .
    H H17A 0.2352 0.7288 -0.1141 0.037 Uiso calc 1 . .
    H H17B 0.1817 0.6217 -0.1891 0.037 Uiso calc 1 . .
    C C18 0.13220(9) 0.77946(17) -0.10306(19) 0.0410(4) Uani d 1 . .
    H H18A 0.0880 0.7313 -0.1029 0.061 Uiso calc 1 . .
    H H18B 0.1300 0.8369 -0.1859 0.061 Uiso calc 1 . .
    H H18C 0.1404 0.8347 -0.0187 0.061 Uiso calc 1 . .
    C C19 0.34439(8) 0.31704(14) 0.12029(15) 0.0284(3) Uani d 1 . .
    H H19A 0.3305 0.2605 0.0373 0.034 Uiso calc 1 . .
    H H19B 0.3820 0.3773 0.0966 0.034 Uiso calc 1 . .
    C C20 0.37407(8) 0.22668(15) 0.23908(16) 0.0322(3) Uani d 1 . .
    H H20A 0.3375 0.1632 0.2613 0.039 Uiso calc 1 . .
    H H20B 0.3877 0.2818 0.3233 0.039 Uiso calc 1 . .
    C C21 0.43742(9) 0.14803(16) 0.20321(18) 0.0380(4) Uani d 1 . .
    H H21A 0.4249 0.0997 0.1141 0.046 Uiso calc 1 . .
    H H21B 0.4755 0.2115 0.1894 0.046 Uiso calc 1 . .
    C C22 0.46367(11) 0.0478(2) 0.3163(2) 0.0534(5) Uani d 1 . .
    H H22A 0.4806 0.0958 0.4023 0.080 Uiso calc 1 . .
    H H22B 0.5018 -0.0049 0.2851 0.080 Uiso calc 1 . .
    H H22C 0.4255 -0.0121 0.3343 0.080 Uiso calc 1 . .
    N N1 0.22079(6) 0.31594(12) 0.16295(12) 0.0269(3) Uani d 1 . .
    H H1 0.2042 0.2684 0.0897 0.032 Uiso calc 1 . .
    N N2 0.20764(7) 0.36574(12) 0.39726(12) 0.0281(3) Uani d 1 . .
loop_
    _atom_site_aniso_label
    _atom_site_aniso_U_11
    _atom_site_aniso_U_22
    _atom_site_aniso_U_33
    _atom_site_aniso_U_12
    _atom_site_aniso_U_13
    _atom_site_aniso_U_23
    C1 0.0316(8) 0.0222(6) 0.0253(7) -0.0012(5) 0.0088(6) 0.0013(5)
    C2 0.0291(7) 0.0207(6) 0.0248(7) 0.0044(5) 0.0060(5) 0.0031(5)
    C3 0.0328(8) 0.0205(6) 0.0285(7) 0.0035(5) 0.0049(6) 0.0009(5)
    C4 0.0322(7) 0.0201(6) 0.0297(7) 0.0024(5) 0.0045(6) 0.0022(5)
    C5 0.0408(9) 0.0265(7) 0.0273(7) 0.0023(6) 0.0054(6) -0.0007(6)
    C6 0.0445(9) 0.0260(7) 0.0349(8) 0.0018(6) -0.0013(7) -0.0062(6)
    C7 0.0369(9) 0.0247(7) 0.0456(9) -0.0037(6) 0.0032(7) -0.0020(6)
    C8 0.0376(8) 0.0256(7) 0.0357(8) -0.0009(6) 0.0089(7) 0.0010(6)
    C9 0.0297(7) 0.0240(6) 0.0243(7) 0.0022(5) 0.0049(6) 0.0050(5)
    C10 0.0344(8) 0.0264(7) 0.0287(7) 0.0016(6) 0.0104(6) 0.0019(5)
    C11 0.0389(9) 0.0254(7) 0.0404(9) -0.0018(6) 0.0070(7) -0.0001(6)
    C12 0.0320(8) 0.0353(8) 0.0440(9) -0.0029(6) 0.0068(7) 0.0066(7)
    C13 0.0338(9) 0.0490(10) 0.0398(9) -0.0008(7) 0.0168(7) -0.0003(7)
    C14 0.0366(9) 0.0372(8) 0.0313(8) 0.0006(6) 0.0101(6) -0.0039(6)
    C15 0.0349(8) 0.0257(7) 0.0265(7) -0.0016(6) 0.0092(6) 0.0023(5)
    C16 0.0378(8) 0.0286(7) 0.0313(8) 0.0019(6) 0.0083(6) 0.0035(6)
    C17 0.0358(8) 0.0264(7) 0.0305(8) -0.0011(6) 0.0036(6) 0.0011(6)
    C18 0.0396(9) 0.0356(8) 0.0477(10) 0.0043(7) 0.0053(7) 0.0087(7)
    C19 0.0334(8) 0.0265(7) 0.0267(7) -0.0005(6) 0.0094(6) 0.0009(5)
    C20 0.0380(8) 0.0292(7) 0.0301(8) 0.0036(6) 0.0075(6) 0.0020(6)
    C21 0.0387(9) 0.0322(8) 0.0443(9) 0.0047(7) 0.0095(7) 0.0024(7)
    C22 0.0478(11) 0.0497(11) 0.0628(12) 0.0166(9) 0.0060(9) 0.0133(9)
    N1 0.0345(7) 0.0247(6) 0.0227(6) -0.0036(5) 0.0084(5) -0.0009(4)
    N2 0.0352(7) 0.0253(6) 0.0248(6) -0.0012(5) 0.0079(5) -0.0002(5)
_geom_special_details
;
All e.s.d.'s (except the e.s.d. in the dihedral angle between two l.s. planes)
are estimated using the full covariance matrix. The cell e.s.d.'s are taken
into account individually in the estimation of e.s.d.'s in distances, angles
and torsion angles; correlations between e.s.d.'s in cell parameters are only
used when they are defined by crystal symmetry. An approximate (isotropic)
treatment of cell e.s.d.'s is used for estimating e.s.d.'s involving l.s.
planes.
;
loop_
    _geom_bond_atom_site_label_1
    _geom_bond_atom_site_label_2
    _geom_bond_site_symmetry_2
    _geom_bond_distance
    _geom_bond_publ_flag
    C1 N1 . 1.4783(18) ?
    C1 C4 . 1.523(2) ?
    C1 C15 . 1.5432(19) ?
    C1 C19 . 1.5480(19) ?
    C2 N2 . 1.3079(19) ?
    C2 N1 . 1.3466(18) ?
    C2 C9 . 1.496(2) ?
    C3 C4 . 1.398(2) ?
    C3 C5 . 1.401(2) ?
    C3 N2 . 1.4078(19) ?
    C4 C8 . 1.394(2) ?
    C5 C6 . 1.385(2) ?
    C5 H5 . 0.9500 ?
    C6 C7 . 1.385(2) ?
    C6 H6 . 0.9500 ?
    C7 C8 . 1.389(2) ?
    C7 H7 . 0.9500 ?
    C8 H8 . 0.9500 ?
    C9 C10 . 1.391(2) ?
    C9 C14 . 1.397(2) ?
    C10 C11 . 1.388(2) ?
    C10 H10 . 0.9500 ?
    C11 C12 . 1.382(2) ?
    C11 H11 . 0.9500 ?
    C12 C13 . 1.387(2) ?
    C12 H12 . 0.9500 ?
    C13 C14 . 1.386(2) ?
    C13 H13 . 0.9500 ?
    C14 H14 . 0.9500 ?
    C15 C16 . 1.521(2) ?
    C15 H15A . 0.9900 ?
    C15 H15B . 0.9900 ?
    C16 C17 . 1.525(2) ?
    C16 H16A . 0.9900 ?
    C16 H16B . 0.9900 ?
    C17 C18 . 1.520(2) ?
    C17 H17A . 0.9900 ?
    C17 H17B . 0.9900 ?
    C18 H18A . 0.9800 ?
    C18 H18B . 0.9800 ?
    C18 H18C . 0.9800 ?
    C19 C20 . 1.517(2) ?
    C19 H19A . 0.9900 ?
    C19 H19B . 0.9900 ?
    C20 C21 . 1.526(2) ?
    C20 H20A . 0.9900 ?
    C20 H20B . 0.9900 ?
    C21 C22 . 1.523(2) ?
    C21 H21A . 0.9900 ?
    C21 H21B . 0.9900 ?
    C22 H22A . 0.9800 ?
    C22 H22B . 0.9800 ?
    C22 H22C . 0.9800 ?
    N1 H1 . 0.8800 ?
loop_
    _geom_angle_atom_site_label_1
    _geom_angle_atom_site_label_2
    _geom_angle_atom_site_label_3
    _geom_angle_site_symmetry_1
    _geom_angle_site_symmetry_3
    _geom_angle
    _geom_angle_publ_flag
    N1 C1 C4 . . 108.69(11) ?
    N1 C1 C15 . . 108.52(12) ?
    C4 C1 C15 . . 112.35(11) ?
    N1 C1 C19 . . 109.17(11) ?
    C4 C1 C19 . . 110.25(12) ?
    C15 C1 C19 . . 107.80(11) ?
    N2 C2 N1 . . 124.93(13) ?
    N2 C2 C9 . . 116.96(12) ?
    N1 C2 C9 . . 118.10(12) ?
    C4 C3 C5 . . 119.01(14) ?
    C4 C3 N2 . . 123.35(13) ?
    C5 C3 N2 . . 117.64(13) ?
    C8 C4 C3 . . 119.10(14) ?
    C8 C4 C1 . . 120.17(13) ?
    C3 C4 C1 . . 120.61(13) ?
    C6 C5 C3 . . 121.19(14) ?
    C6 C5 H5 . . 119.4 ?
    C3 C5 H5 . . 119.4 ?
    C5 C6 C7 . . 119.83(15) ?
    C5 C6 H6 . . 120.1 ?
    C7 C6 H6 . . 120.1 ?
    C6 C7 C8 . . 119.38(15) ?
    C6 C7 H7 . . 120.3 ?
    C8 C7 H7 . . 120.3 ?
    C7 C8 C4 . . 121.49(14) ?
    C7 C8 H8 . . 119.3 ?
    C4 C8 H8 . . 119.3 ?
    C10 C9 C14 . . 118.18(14) ?
    C10 C9 C2 . . 123.21(12) ?
    C14 C9 C2 . . 118.61(13) ?
    C11 C10 C9 . . 120.86(13) ?
    C11 C10 H10 . . 119.6 ?
    C9 C10 H10 . . 119.6 ?
    C12 C11 C10 . . 120.39(15) ?
    C12 C11 H11 . . 119.8 ?
    C10 C11 H11 . . 119.8 ?
    C11 C12 C13 . . 119.48(15) ?
    C11 C12 H12 . . 120.3 ?
    C13 C12 H12 . . 120.3 ?
    C14 C13 C12 . . 120.16(14) ?
    C14 C13 H13 . . 119.9 ?
    C12 C13 H13 . . 119.9 ?
    C13 C14 C9 . . 120.92(15) ?
    C13 C14 H14 . . 119.5 ?
    C9 C14 H14 . . 119.5 ?
    C16 C15 C1 . . 116.92(12) ?
    C16 C15 H15A . . 108.1 ?
    C1 C15 H15A . . 108.1 ?
    C16 C15 H15B . . 108.1 ?
    C1 C15 H15B . . 108.1 ?
    H15A C15 H15B . . 107.3 ?
    C15 C16 C17 . . 111.60(12) ?
    C15 C16 H16A . . 109.3 ?
    C17 C16 H16A . . 109.3 ?
    C15 C16 H16B . . 109.3 ?
    C17 C16 H16B . . 109.3 ?
    H16A C16 H16B . . 108.0 ?
    C18 C17 C16 . . 113.28(13) ?
    C18 C17 H17A . . 108.9 ?
    C16 C17 H17A . . 108.9 ?
    C18 C17 H17B . . 108.9 ?
    C16 C17 H17B . . 108.9 ?
    H17A C17 H17B . . 107.7 ?
    C17 C18 H18A . . 109.5 ?
    C17 C18 H18B . . 109.5 ?
    H18A C18 H18B . . 109.5 ?
    C17 C18 H18C . . 109.5 ?
    H18A C18 H18C . . 109.5 ?
    H18B C18 H18C . . 109.5 ?
    C20 C19 C1 . . 116.19(12) ?
    C20 C19 H19A . . 108.2 ?
    C1 C19 H19A . . 108.2 ?
    C20 C19 H19B . . 108.2 ?
    C1 C19 H19B . . 108.2 ?
    H19A C19 H19B . . 107.4 ?
    C19 C20 C21 . . 112.19(12) ?
    C19 C20 H20A . . 109.2 ?
    C21 C20 H20A . . 109.2 ?
    C19 C20 H20B . . 109.2 ?
    C21 C20 H20B . . 109.2 ?
    H20A C20 H20B . . 107.9 ?
    C22 C21 C20 . . 112.66(14) ?
    C22 C21 H21A . . 109.1 ?
    C20 C21 H21A . . 109.1 ?
    C22 C21 H21B . . 109.1 ?
    C20 C21 H21B . . 109.1 ?
    H21A C21 H21B . . 107.8 ?
    C21 C22 H22A . . 109.5 ?
    C21 C22 H22B . . 109.5 ?
    H22A C22 H22B . . 109.5 ?
    C21 C22 H22C . . 109.5 ?
    H22A C22 H22C . . 109.5 ?
    H22B C22 H22C . . 109.5 ?
    C2 N1 C1 . . 125.27(12) ?
    C2 N1 H1 . . 117.4 ?
    C1 N1 H1 . . 117.4 ?
    C2 N2 C3 . . 116.84(12) ?
loop_
    _geom_hbond_atom_site_label_D
    _geom_hbond_atom_site_label_H
    _geom_hbond_atom_site_label_A
    _geom_hbond_site_symmetry_A
    _geom_hbond_distance_DH
    _geom_hbond_distance_HA
    _geom_hbond_distance_DA
    _geom_hbond_angle_DHA
    N1 H1 N2 4_565 0.88 2.29 3.1239(16) 157
_shelx_hkl_file
;
  -2   0   0 462626. 2936.86   1
  -3   0   0 32927.0 996.337   1
  -4   0   0 747.122 212.377   1
  -5   0   0 15478.6 913.579   1
  -6   0   0 12401.5 935.803   1
  -7   0   0 21872.4 1367.23   1
  -8   0   0 5966.79 774.125   1
  -9   0   0 20862.1 1476.36   1
 -10   0   0 520.746 251.768   1
 -11   0   0 60340.7 2931.04   1
 -12   0   0 79759.0 3504.76   1
 -13   0   0 42274.8 2679.97   1
 -14   0   0 39278.5 1188.78  14
 -14   0   0 39813.3 2766.06   1
 -15   0   0 35256.7 1173.49  14
 -15   0   0 34978.8 2634.37   1
 -16   0   0 1762.41 314.340  14
  16   0   0 1064.24 537.494   3
 -17   0   0 668.040 184.690  14
 -17   0   0 778.444 237.264  15
 -18   0   0 1600.39 282.795  14
 -18   0   0 1369.63 245.242  15
 -19   0   0 3875.40 403.943  15
 -19   0   0 3681.39 415.760  14
 -20   0   0 3732.03 405.001  14
 -20   0   0 3426.85 358.623  15
 -21   0   0 359.856 172.572  14
 -22   0   0 2941.30 296.418  14
 -23   0   0-129.615 91.7517  14
   0   1   0 5.76316 48.9743   3
   0  -1   0 24.8298 41.4622   2
  -1   1   0 185393. 2054.00   3
   1   1   0 182823. 1608.52   4
   1  -1   0 187692. 2018.43   2
   2   1   0 9853.55 575.118   3
   2  -1   0 9034.69 502.207   2
  -2  -1   0 9538.88 554.130   1
  -2   1   0 9123.18 463.382   1
   3  -1   0 19841.7 831.416   2
  -3   1   0 19663.6 780.985   1
  -3  -1   0 17827.6 881.690   1
   4  -1   0 60.2322 93.9506   2
  -4  -1   0 259.836 150.393   1
  -4   1   0-62.4655 133.156   1
  -5  -1   0 114578. 2731.12   1
   5  -1   0 116880. 2534.53   2
  -5   1   0 112461. 2369.59   1
  -6   1   0 1068.70 291.335   1
  -6  -1   0 533.847 257.462   1
   6  -1   0 1122.73 318.806   2
  -7   1   0 128.843 141.605   1
  -7  -1   0 1.85865 130.932   1
  -7  -1   0 78.4447 54.6525   5
  -8  -1   0 11438.1 1097.61   1
  -8   1   0 10340.9 978.295   1
  -8  -1   0 9299.05 378.753   5
  -9  -1   0 31.5150 70.0977   5
  -9  -1   0 156.410 306.323   1
  -9   1   0 258.763 259.233   1
 -10   1   0 2721.04 571.607   1
 -10  -1   0 3334.66 685.945   1
 -11   1   0 8361.40 1054.81   1
 -11  -1   0 7786.34 1103.65   1
 -12   1   0 1351.62 441.120   1
 -12  -1   0 1515.17 658.075   1
  13   1   0 1334.28 622.613   3
 -13  -1   0 983.099 476.164   1
 -13   1   0 370.747 228.290   1
 -14   1   0 1189.91 493.328   1
  14   1   0 1575.88 695.099   3
 -14  -1   0 2443.97 313.469  14
 -14   1   0 2185.63 290.945  14
 -14  -1   0 1281.82 553.114   1
 -15  -1   0 3068.62 360.714  14
 -15  -1   0 4599.41 1037.84   1
  15   1   0 2942.94 981.942   3
 -15   1   0 3188.92 383.147  14
 -16  -1   0 1819.98 316.093  14
 -16   1   0 1784.22 295.479  14
 -17  -1   0 160.506 176.922  14
 -17   1   0-283.876 240.870  14
 -18  -1   0 226.768 170.162  14
 -18   1   0 484.417 201.344  15
 -18   1   0 210.898 186.877  14
 -19  -1   0 6383.95 545.926  14
 -19   1   0 6954.08 583.750  15
 -19   1   0 6919.49 565.539  14
 -20   1   0 166.931 186.551  14
 -20   1   0 296.248 154.926  15
 -20  -1   0 277.945 163.915  14
 -21   1   0 287.809 163.347  14
 -21  -1   0 184.956 113.913  14
 -22   1   0 2148.28 261.892  14
 -22   1   0 1891.38 212.226  15
 -22  -1   0 2108.46 253.141  14
 -23  -1   0 574.457 119.904  14
  23  -1   0 392.906 121.771  19
 -23   1   0 557.633 128.857  14
   0   2   0 1573.63 259.128   3
   0  -2   0 1747.51 257.897   2
   1  -2   0 25140.9 1015.41   2
   1   2   0 23780.5 863.712   4
  -1   2   0 24160.7 1033.01   3
   1   2   0 25668.8 1088.09   3
   2   2   0 3941.57 454.160   3
   2  -2   0 3955.51 433.109   2
  -2   2   0 3928.08 433.023   3
  -3  -2   0 173817. 1491.02   5
   3  -2   0 178634. 3057.67   2
  -3  -2   0 172541. 3262.70   1
   4  -2   0 470317. 5330.95   2
  -4   2   0 475235. 4846.11   1
  -4  -2   0 461863. 5781.07   1
  -4  -2   0 457583. 2564.00   5
  -5   2   0 114194. 2546.33   1
  -5  -2   0 117394. 1345.96   5
   5   2   0 112602. 3109.03   3
   5  -2   0 119231. 2875.95   2
  -6  -2   0 14511.6 1179.46   1
   6   2   0 15052.3 1227.46   3
  -6  -2   0 14406.5 501.424   5
   6  -2   0 14147.6 1081.48   2
  -6   2   0 13139.2 944.695   1
  -7   2   0 139238. 3240.38   1
   7  -2   0 138983. 3626.14   2
   7   2   0 146506. 4078.56   3
  -7  -2   0 134459. 1583.64   5
  -7  -2   0 143419. 3906.98   1
   8   2   0 860.271 424.015   3
  -8  -2   0 597.375 372.902   1
  -8   2   0 710.291 363.835   1
   8  -2   0 756.965 331.066   2
  -8  -2   0 730.277 145.663   5
  -9  -2   0 59866.2 1150.47   5
  -9   2   0 60674.6 2458.42   1
   9   2   0 62139.0 3033.45   3
  -9  -2   0 60065.2 2938.05   1
 -10  -2   0 2792.08 735.765   1
  10   2   0 3116.83 779.320   3
 -10  -2   0 2972.87 285.853   5
 -10   2   0 3325.39 646.893   1
  11   2   0 11537.1 1538.41   3
 -11   2   0 13273.0 1313.95   1
 -11  -2   0 12527.7 1518.05   1
 -12  -2   0 972.379 495.276   1
  12   2   0 1029.94 541.016   3
 -12   2   0 1272.92 460.467   1
 -13  -2   0 476.073 189.125   1
  13   2   0 902.356 538.762   3
 -14   2   0 372.360 171.266  14
 -14  -2   0 389.298 167.463  16
 -14  -2   0 51.6358 220.260   1
 -14  -2   0 236.554 119.407  14
 -15   2   0 432.945 136.111  14
 -15  -2   0 322.054 122.062  14
 -16   2   0 3289.70 374.032  14
 -16  -2   0 3326.17 408.237  14
 -17   2   0 2585.88 354.112  14
 -17  -2   0 2065.31 323.066  14
 -18  -2   0 3041.11 374.797  14
 -18   2   0 3729.22 452.162  14
 -19   2   0 9140.66 639.257  14
 -19   2   0 10514.8 721.922  15
 -19  -2   0 8804.04 598.673  14
 -20   2   0 6539.58 536.896  15
 -20  -2   0 5310.97 458.941  14
 -20   2   0 5967.11 510.156  14
 -21   2   0 1526.36 248.816  15
 -21  -2   0 1824.57 257.590  14
  21  -2   0 1526.58 313.034  19
 -21   2   0 1888.84 269.570  14
 -22   2   0 1715.98 216.729  15
 -22   2   0 1728.65 227.245  14
  22  -2   0 1409.56 248.390  19
 -22  -2   0 1730.44 214.970  14
  23  -2   0 284.772 111.997  19
   0   3   0-127.585 169.749   3
   0  -3   0 2.58653 117.082   2
  -1  -3   0 17288.7 1007.18   2
   1  -3   0 17073.4 1062.46   2
  -1   3   0 18597.2 1126.63   3
   1   3   0 19243.8 1175.64   3
   1   3   0 17743.7 944.675   4
  -2   3   0 45951.9 1794.47   3
   2   3   0 43033.3 1446.09   4
   2   3   0 48058.2 1958.02   3
   2  -3   0 46614.4 1779.29   2
  -3  -3   0 5363.31 265.200   6
   3  -3   0 6323.15 693.070   2
   3   3   0 6440.60 750.598   3
  -3   3   0 5535.11 656.745   3
   4   3   0 3859.08 613.589   3
  -4  -3   0 4247.20 306.781   5
   4  -3   0 4301.76 591.426   2
  -5   3   0 150001. 3309.28   1
  -5  -3   0 154274. 1853.94   5
   5  -3   0 157041. 3746.22   2
  -6  -3   0 154557. 4300.29   1
   6  -3   0 151672. 3895.64   2
  -6  -3   0 155244. 1917.13   5
  -6   3   0 148763. 3402.80   1
   7   3   0 1657.11 496.607   3
  -7  -3   0 1685.06 558.677   1
  -7  -3   0 1729.69 240.100   5
   7  -3   0 1666.16 443.678   2
  -7   3   0 1743.65 413.175   1
  -8  -3   0 71654.0 1385.21   5
   8  -3   0 67562.0 2988.43   2
  -8   3   0 66318.9 2515.21   1
  -8  -3   0 73306.8 3277.26   1
   8   3   0 71572.8 3282.18   3
  -9   3   0 6839.80 879.863   1
   9  -3   0 6929.42 1015.50   2
  -9  -3   0 8167.35 1173.66   1
  -9  -3   0 8101.45 476.658   5
   9   3   0 7674.23 1155.95   3
 -10  -3   0 6874.35 469.598   5
  10  -3   0 6865.42 1082.24   2
 -10  -3   0 8298.79 1231.59   1
 -10   3   0 7950.30 981.176   1
  10   3   0 7892.02 1223.23   3
 -11  -3   0 8798.41 1307.15   1
 -11   3   0 8120.39 1040.05   1
  11   3   0 6505.05 1203.62   3
  12   3   0-756.786 435.983   3
 -12  -3   0 818.813 516.597   1
  13   3   0 1110.97 527.204   3
 -13   3   0 1000.64 164.108  14
 -13  -3   0 1573.15 261.491  14
 -13  -3   0 391.882 418.101   1
 -13   3   0 1193.71 288.158   9
 -13  -3   0 1255.68 240.577  16
 -14  -3   0 142.963 138.286  16
  14   3   0 61.1314 502.844   3
 -14  -3   0 353.779 157.369  14
 -14   3   0 81.5300 142.349   9
 -14   3   0 10.9458 109.561  14
 -15   3   0 488.564 204.192  14
 -15   3   0 217.582 157.992   9
 -15  -3   0 441.691 204.889  16
 -15  -3   0 377.282 148.897  14
 -16   3   0 357.092 174.485   9
 -16   3   0 373.827 256.667  14
 -16  -3   0 130.228 109.758  14
 -17  -3   0 31.2172 112.858  14
 -17   3   0 88.8000 139.827  14
 -18  -3   0 255.703 138.081  14
 -18   3   0 387.585 189.378  14
 -19   3   0 1139.33 238.365  14
  19  -3   0 514.707 279.240  19
 -19  -3   0 1273.53 223.138  14
  20  -3   0 3004.76 461.159  19
 -20   3   0 3632.66 362.302  14
 -20   3   0 4248.71 440.726  15
 -20  -3   0 3622.74 341.103  14
 -21   3   0 339.512 127.828  14
  21  -3   0 436.561 155.539  19
 -21   3   0 361.114 148.367  15
 -21  -3   0 368.494 102.186  14
  22  -3   0 102.111 101.173  19
 -22   3   0-97.7357 106.224  15
   0  -4   0 3014.30 506.942   2
   0   4   0 2014.96 424.111   4
   0   4   0 2288.54 492.590   3
  -1  -4   0 19559.7 1262.82   2
   1  -4   0 20268.5 1333.95   2
   1   4   0 19425.8 1192.01   4
  -1   4   0 18790.6 1363.21   3
   1   4   0 21292.5 1459.25   3
  -2  -4   0 1979.86 427.472   2
  -2   4   0 2062.32 440.887   3
   2   4   0 1918.90 467.718   3
   2  -4   0 1793.59 426.008   2
  -3  -4   0 4724.10 282.299   6
   3  -4   0 5473.67 739.296   2
  -3   4   0 5253.21 707.191   3
  -3  -4   0 4336.93 615.788   2
   3   4   0 5569.78 795.566   3
   4   4   0 13964.6 1303.35   3
  -4  -4   0 13734.7 493.279   6
   4  -4   0 14127.6 1228.99   2
   5  -4   0 106291. 3478.93   2
  -5   4   0 103916. 3071.45   1
   5   4   0 110637. 3868.10   3
   6  -4   0 49905.7 2487.21   2
  -6   4   0 47224.0 2130.42   1
   6   4   0 52642.6 2794.97   3
  -6  -4   0 43125.3 971.670   6
   7  -4   0 27758.8 1959.02   2
  -7   4   0 27366.1 1660.69   1
   7   4   0 27002.3 2143.40   3
   8  -4   0 4086.95 806.687   2
   8   4   0 4152.39 894.018   3
  -8   4   0 3868.94 684.359   1
   9   4   0 68759.4 3743.38   3
  -9   4   0 68021.5 2793.53   1
   9  -4   0 66465.1 3375.71   2
  10  -4   0 1909.18 628.375   2
  10   4   0 2136.19 780.466   3
  11   4   0 211.672 388.954   3
 -12   4   0 3416.76 409.034   9
 -12  -4   0 3083.97 374.927  16
  12   4   0 2542.96 825.634   3
 -12   4   0 2664.55 309.640  14
 -13   4   0 13811.5 702.009  14
 -13   4   0 14625.9 918.950   9
 -13  -4   0 14411.2 835.755  16
  13   4   0 13592.6 1980.87   3
 -14   4   0-10.3000 112.043  14
 -14  -4   0 153.872 116.700  16
 -14   4   0 192.906 121.795   9
 -15  -4   0 1300.81 304.516  16
 -15   4   0 1082.04 215.497  14
  15  -4   0 1370.26 327.045  19
 -15   4   0 1293.16 289.216   9
 -16  -4   0 4227.38 498.266  16
 -16   4   0 3594.84 469.265   9
 -16   4   0 3877.12 404.700  14
  16  -4   0 2805.19 528.464  19
 -17   4   0 1597.57 285.330   9
  17  -4   0 1219.62 350.137  19
 -17   4   0 1462.79 277.979  14
  18  -4   0 1015.12 311.422  19
 -18   4   0 1215.14 244.413   9
 -18   4   0 1084.25 260.637  14
  19  -4   0 46.6745 85.7141  20
 -19   4   0-21.9285 138.125  14
  19  -4   0 185.937 129.467  19
 -20   4   0 455.562 178.952  15
  20  -4   0 131.695 98.3409  20
  20  -4   0 293.689 170.713  19
  21  -4   0 74.2023 78.4855  19
 -21   4   0 64.4438 117.262  15
 -22   4   0 2939.37 256.599  15
   0   5   0-72.5076 226.896   3
   0   5   0-217.557 243.671   4
   0  -5   0 28.5547 171.886   2
   1   5   0 1819.27 433.817   4
  -1  -5   0 1920.86 492.721   2
   1  -5   0 1743.26 456.245   2
  -1   5   0 1793.68 522.218   3
   1   5   0 2177.83 538.647   3
  -1   5   0 2344.53 523.533   4
   2  -5   0 2667.08 596.870   2
   2   5   0 3036.70 648.417   3
  -2  -5   0 2914.74 571.925   2
  -2   5   0 2367.53 542.307   3
  -2   5   0 2708.83 568.931   4
   3   5   0 8483.29 1108.78   3
  -3   5   0 7728.40 987.889   3
  -3  -5   0 7042.45 855.765   2
   3  -5   0 6939.69 934.452   2
  -4  -5   0 17376.7 606.179   6
   4  -5   0 19040.5 1596.35   2
  -4  -5   0 16772.0 1336.76   2
   4   5   0 19448.8 1735.55   3
  -5   5   0-113.244 185.517   1
   5   5   0-127.404 255.596   3
   5  -5   0-107.844 190.807   2
  -5  -5   0-131.210 195.031   2
  -6  -5   0 90.3406 118.482   2
   6   5   0 345.144 234.816   3
   6  -5   0 309.681 303.752   2
  -6   5   0 386.793 305.993   1
  -7   5   0 2417.09 521.838   1
   7  -5   0 2136.95 613.536   2
  -7  -5   0 1588.90 431.421   2
   7   5   0 2351.03 685.920   3
   8   5   0 880.375 498.954   3
   8  -5   0 638.653 379.538   2
   9  -5   0 7348.86 1213.27   2
   9   5   0 6131.12 1205.33   3
  10  -5   0 47991.8 3240.82   2
 -10  -5   0 43841.0 1297.58  16
 -10  -5   0 48527.0 1521.34  10
 -10   5   0 50436.6 1551.56   9
  10   5   0 43384.7 3293.14   3
  11   5   0-119.896 233.817   3
 -11  -5   0-88.7550 93.1573  16
 -11  -5   0 268.645 149.900  10
  11  -5   0 466.679 298.233   2
 -11   5   0 100.486 115.427   9
  11  -5   0-15.5819 118.677  19
 -12  -5   0 576.210 181.333  16
  12  -5   0 715.184 257.376  19
  12   5   0 1256.90 658.227   3
 -12   5   0 737.587 239.880   9
 -13   5   0 3856.96 379.572  14
 -13   5   0 4501.31 512.055   9
  13  -5   0 3559.32 534.193  19
 -13  -5   0 4809.87 499.485  16
 -14   5   0 292.766 156.544   9
  14  -5   0 499.722 242.455  19
 -14   5   0 242.966 114.008  14
 -14  -5   0 228.121 116.581  16
 -15   5   0 4490.63 428.405  14
 -15   5   0 5005.85 571.984   9
 -15  -5   0 5102.02 559.916  16
  15  -5   0 4526.62 569.173  19
 -16   5   0 1148.35 250.832  14
 -16   5   0 1167.59 298.103   9
  16  -5   0 1052.52 330.960  20
 -16  -5   0 1131.82 276.383  16
  16  -5   0 1104.30 356.694  19
  17  -5   0 3110.58 499.529  20
 -17   5   0 4210.22 489.846   9
  17  -5   0 2738.85 492.719  19
  18  -5   0 104.082 92.5386  19
  18  -5   0 67.0051 95.5216  20
 -18   5   0 47.6215 88.3319   9
 -19   5   0-193.123 110.675   9
  19  -5   0 29.6988 94.0596  20
  19  -5   0-118.605 100.461  19
 -20   5   0 1469.58 256.501  15
  20  -5   0 886.043 167.192  20
 -21   5   0 1910.69 224.299  15
   0   6   0 22540.3 1877.22   3
   0  -6   0 21932.6 1773.13   2
   0   6   0 22728.3 1713.78   4
  -1   6   0 87.1454 268.696   4
  -1  -6   0 73.5116 129.083   2
   1   6   0-54.9469 152.817   3
  -1   6   0-329.585 251.362   3
   1  -6   0-1.58474 138.021   2
  -2   6   0 5028.63 869.517   4
   2  -6   0 4293.20 824.668   2
  -2   6   0 5495.37 933.262   3
  -2  -6   0 4690.34 799.482   2
   2   6   0 4448.37 898.900   3
  -3   6   0 1397.36 433.231   3
  -3  -6   0 2057.52 533.807   2
   3  -6   0 2152.93 602.688   2
  -3   6   0 2257.57 595.360   4
   3   6   0 1712.32 558.467   3
   4   6   0 34330.6 2561.82   3
   4  -6   0 31259.3 2282.78   2
  -4   6   0 31928.6 2343.21   4
  -4  -6   0 30826.2 1974.50   2
   5  -6   0 12076.0 1452.24   2
   5   6   0 11354.3 1514.73   3
  -5   6   0 12129.9 1282.18   1
  -5  -6   0 11166.5 1204.32   2
   6  -6   0 195.634 201.119   2
   6   6   0-139.162 332.531   3
   7  -6   0-81.7547 182.491   2
   7   6   0-164.009 248.915   3
   8   6   0 9447.44 1542.22   3
  -8  -6   0 8275.21 630.842  10
   8  -6   0 9863.65 780.491  20
   8  -6   0 10298.2 1508.12   2
  -8   6   0 9805.32 679.479   9
  -9   6   0 27.7629 94.1878   9
   9  -6   0-196.877 158.042  19
   9  -6   0 169.737 244.085   2
   9  -6   0 26.4263 113.280  20
  -9  -6   0-92.6480 115.163  16
  -9  -6   0-7.69673 106.054  10
   9   6   0 183.083 284.936   3
  10  -6   0 111.581 126.047  20
 -10   6   0-120.775 151.348   9
 -10  -6   0 147.853 127.916  16
  10  -6   0 298.599 192.243  19
  10  -6   0-82.6565 171.584   2
 -10  -6   0 108.901 140.590  10
  11  -6   0 205.642 275.776   2
  11  -6   0-92.1322 178.965  20
  11  -6   0-3.90631 140.433  19
 -11  -6   0-21.0147 126.128  10
 -11  -6   0 8.71557 106.230  16
  11   6   0 170.227 282.948   3
 -11   6   0 148.841 141.125   9
 -12  -6   0-129.078 108.195  16
  12  -6   0 57.2503 118.532  20
 -12   6   0-72.9131 134.305   9
  12  -6   0 124.734 132.558  19
  13  -6   0 206.932 203.817  20
 -13   6   0 305.084 174.210   9
 -13  -6   0 565.950 210.194  16
  13  -6   0 183.996 173.612  19
  14  -6   0 136.379 165.669  19
  14  -6   0-19.3009 127.887  20
 -14  -6   0 93.4387 123.268  16
 -14   6   0 259.131 165.247   9
  15  -6   0 184.406 196.671  20
  15  -6   0 496.596 217.500  19
 -15   6   0 272.563 101.109   9
 -15  -6   0 370.035 194.087  16
  16  -6   0 397.482 205.613  20
 -16   6   0 717.174 232.848   9
  16  -6   0 467.811 185.225  19
 -17   6   0 129.238 95.5403   9
  17  -6   0 213.962 129.646  20
  17  -6   0-42.5763 114.445  19
  18  -6   0 136.386 113.380  20
 -18   6   0 257.800 113.493   9
 -19   6   0 0.33520 63.1804   9
  19  -6   0-68.9038 70.2071  20
 -20   6   0 561.223 137.803  15
  20  -6   0 268.414 76.6759  20
   0  -7   0 13.5362 283.169   2
   0   7   0 370.924 299.608   3
  -1  -7   0 7788.15 1145.07   2
  -1   7   0 8033.30 1151.54   4
  -1   7   0 8724.80 1310.42   3
   1  -7   0 7426.26 1176.59   2
   1   7   0 8146.42 1247.17   3
  -2   7   0 2674.00 636.218   3
   2   7   0 3505.77 810.068   3
   2  -7   0 2883.51 761.608   2
  -2   7   0 3088.35 763.901   4
  -2  -7   0 2790.69 689.998   2
  -3  -7   0 888.834 382.465   2
   3  -7   0 1621.99 513.955   2
  -3   7   0 917.155 423.060   4
   3   7   0 1676.68 639.260   3
   3  -7   0 1365.56 264.902  20
  -4  -7   0 319.818 228.698   2
   4  -7   0 226.460 118.677  20
  -4   7   0 204.257 299.294   4
   4  -7   0 20.2224 387.584   2
   4   7   0-53.4649 236.386   3
   5   7   0 2811.47 837.994   3
  -5  -7   0 2778.45 370.871  10
  -5   7   0 2861.30 761.553   4
  -5  -7   0 2437.36 328.897  19
  -5   7   0 2590.59 324.595   9
   5  -7   0 2769.71 402.478  20
   5  -7   0 3195.69 833.943   2
   6  -7   0 7622.09 1295.49   2
  -6   7   0 7316.87 1247.42   4
   6   7   0 6635.95 1252.41   3
  -6  -7   0 6681.45 565.021  19
  -6   7   0 6946.20 559.110   9
   6  -7   0 7158.08 658.806  20
  -6  -7   0 7992.32 633.282  10
  -7  -7   0 10440.4 742.283  19
   7  -7   0 11678.1 879.921  20
  -7   7   0 11184.9 1603.85   4
  -7   7   0 11202.9 752.153   9
   7  -7   0 11562.3 1628.05   2
  -7  -7   0 11917.8 801.313  10
  -7  -7   0 11107.7 629.979  16
   7   7   0 9962.24 1603.89   3
   8   7   0 8977.81 1542.31   3
   8  -7   0 9408.39 814.781  20
  -8   7   0 9060.07 1486.31   4
  -8  -7   0 8343.09 688.440  10
   8  -7   0 9839.37 1546.19   2
  -8  -7   0 8880.31 582.665  16
  -8   7   0 9183.17 697.180   9
   9  -7   0 5639.62 665.594  20
  -9  -7   0 5663.35 586.666  10
  -9  -7   0 5867.93 505.241  16
  -9   7   0 5258.86 549.958   9
  10  -7   0 7342.98 754.761  20
 -10  -7   0 7215.60 590.627  16
 -10   7   0 7516.38 662.079   9
 -10  -7   0 7560.02 692.576  10
 -11   7   0 4483.79 515.834   9
 -11  -7   0 3699.45 491.960  10
  11  -7   0 3758.38 589.047  20
 -11  -7   0 4029.00 426.579  16
 -12   7   0 28.2997 104.583   9
 -12  -7   0 228.171 136.605  16
  12  -7   0 29.2487 145.599  20
 -13  -7   0 1367.02 279.015  16
 -13   7   0 1201.27 269.008   9
  13  -7   0 1146.43 338.710  20
 -14   7   0 601.620 188.370   9
  14  -7   0 382.496 193.150  20
 -14   7   0 713.122 222.090   8
 -14  -7   0 451.877 167.827  16
 -15   7   0 614.547 193.523   9
 -15   7   0 499.332 169.683   8
 -15  -7   0 178.043 147.579  16
  15  -7   0 296.990 148.916  20
  16  -7   0 1438.74 303.641  20
 -16   7   0 2201.05 327.944   9
  17  -7   0 279.891 154.867  20
 -17   7   0 252.761 133.063   9
  18  -7   0 747.300 163.198  20
 -18   7   0 710.065 151.544   9
 -19   7   0 441.171 109.652  15
 -19   7   0 316.008 88.2818   9
  19  -7   0 259.297 81.3456  20
   0  -8   0 329.850 260.620   2
   0   8   0 720.001 191.587   8
   0  -8   0 661.687 193.025  20
  -1   8   0-67.6361 84.7970   8
   1   8   0-110.675 66.0476   8
  -1  -8   0-55.9681 88.8140  20
   1  -8   0 48.7320 112.194  20
  -2  -8   0 2134.49 621.445   2
   2  -8   0 971.919 236.021  20
  -2  -8   0 851.316 246.278  20
   2  -8   0 1863.07 599.358   2
  -3  -8   0 8520.44 679.426  20
  -3   8   0 8450.92 1289.44   4
   3  -8   0 9240.85 746.809  20
  -3  -8   0 8513.27 624.116  19
   3  -8   0 10283.5 1469.80   2
   4   8   0-492.929 364.556   3
   4   8   0-12.1962 145.066  18
  -4  -8   0 220.005 183.324  19
  -4   8   0 557.231 365.801   4
   4  -8   0 129.665 167.871  20
   4  -8   0-132.920 229.577   2
  -4  -8   0 299.929 158.672  10
  -4  -8   0 18.5639 120.569  20
   5  -8   0 6690.41 674.598  20
  -5   8   0 6443.52 539.016   9
   5   8   0 6689.65 540.926  18
  -5   8   0 6951.70 1266.69   4
  -5  -8   0 6591.24 606.963  10
  -5  -8   0 6222.63 558.999  19
   6  -8   0 7578.06 718.007  20
  -6  -8   0 6064.22 591.650  19
  -6   8   0 7172.50 587.157   9
  -6  -8   0 6753.01 631.456  10
  -7   8   0 2283.72 348.400   9
   7  -8   0 2432.38 436.550  20
  -7  -8   0 1774.26 324.617  10
  -8  -8   0 142.446 182.477  10
   8  -8   0-13.6992 152.216  20
  -8   8   0-44.9712 134.315   9
  -9   8   0 3531.85 441.690   9
  -9  -8   0 3084.08 346.548  16
  -9  -8   0 3330.69 476.074  10
   9  -8   0 2898.89 505.965  20
 -10  -8   0-89.3647 123.279  16
 -10  -8   0 113.428 135.092  10
  10  -8   0 15.7890 124.517  20
 -10   8   0 52.6851 115.525   9
  11  -8   0 217.317 139.917  20
 -11  -8   0 46.6411 108.203  16
 -11   8   0 153.487 124.944   9
 -12   8   0 218.191 131.087   9
  12  -8   0-13.2734 116.106  20
 -12  -8   0 17.9421 157.443  16
 -12   8   0 301.427 192.912   8
 -13   8   0 967.557 227.538   8
  13  -8   0 707.005 247.957  20
 -13  -8   0 873.670 194.219  16
 -13   8   0 1014.46 216.945   9
 -14   8   0 344.756 156.369   8
  14  -8   0 274.778 187.207  20
 -14   8   0 361.341 164.722   9
 -15   8   0 454.085 133.603   8
 -15   8   0 602.041 164.069   9
  15  -8   0 691.465 203.526  20
  16  -8   0 424.486 151.906  20
 -16   8   0 528.313 139.493   9
 -17   8   0 3237.74 307.564   9
  17  -8   0 2434.89 274.615  20
 -18   8   0 817.186 137.736   9
   0  -9   0-14.7808 84.6038  20
   0   9   0-42.4546 102.727   8
   1   9   0-16.4276 105.602   8
   1  -9   0-147.297 116.190  20
  -1   9   0-153.824 132.085   8
  -1  -9   0 1.98208 109.559  20
  -2   9   0 265.160 153.462   8
   2  -9   0 188.305 117.533  20
  -2  -9   0 117.701 97.8242  20
  -3   9   0 779.683 255.181   8
  -3  -9   0 652.566 187.191  20
   3  -9   0 783.942 207.295  20
   3   9   0 777.311 216.680  18
  -3  -9   0 458.158 137.817  10
   4  -9   0 228.827 156.249  20
   4   9   0-57.6473 150.906  18
  -4   9   0 112.543 134.807   8
  -4  -9   0-1.29897 136.034  10
  -5  -9   0 11665.4 817.458  10
  -5   9   0 11235.2 836.537   8
   5  -9   0 11515.0 881.167  20
  -6  -9   0 3836.02 468.824  10
   6  -9   0 4027.12 512.967  20
  -6   9   0 4135.86 453.255   9
  -6   9   0 4114.62 514.808   8
  -7   9   0 4799.17 471.486   9
  -7  -9   0 4670.71 522.506  10
   7  -9   0 4754.36 564.703  20
  -7   9   0 4928.04 571.081   8
  -8  -9   0 223.138 149.753  10
   8  -9   0 213.398 155.731  20
  -8   9   0 49.3661 97.9692   8
  -8   9   0 48.1621 94.9613   9
   9  -9   0 592.593 220.701  20
  -9   9   0 1144.67 230.711   9
  -9   9   0 986.074 262.927   8
  -9  -9   0 685.657 237.092  10
 -10  -9   0 27.9680 119.365  10
 -10   9   0-27.8660 96.2326   9
  10  -9   0 124.155 139.403  20
 -10   9   0 20.6600 116.849   8
  11  -9   0 228.771 159.603  20
 -11   9   0 188.529 123.085   9
 -11   9   0-60.4737 86.7174   8
  12  -9   0 233.618 147.250  20
 -12   9   0 427.860 150.395   9
 -12   9   0 472.798 165.433   8
 -13   9   0 30.1577 88.8483   9
 -13   9   0-19.0877 73.3631   8
  13  -9   0 118.637 133.197  20
  14  -9   0 656.549 173.421  20
 -14   9   0 626.797 153.744   8
 -14   9   0 806.086 168.338   9
 -15   9   0-36.9595 63.8002   8
  15  -9   0 110.189 81.8531  20
 -16   9   0 3408.45 278.582   9
  16  -9   0 2642.59 247.139  20
   0  10   0 4562.02 456.039   8
   0 -10   0 4649.78 497.436  20
  -1  10   0 2471.51 357.314   8
  -1 -10   0 2518.65 373.573  20
   1 -10   0 2518.70 385.293  20
  -1 -10   0 2188.09 332.833  10
   2 -10   0 15970.8 952.866  20
  -2  10   0 14938.0 881.627   8
  -2 -10   0 15742.9 906.550  10
   2  10   0 15341.0 810.918  18
   3  10   0 2967.17 364.462  18
   3 -10   0 2861.52 398.683  20
  -3  10   0 2842.16 400.001   8
  -3 -10   0 3004.07 402.524  10
  -4  10   0 1240.20 258.031   8
  -4 -10   0 1383.98 291.129  10
   4 -10   0 1124.92 250.695  20
   5 -10   0 3961.04 476.377  20
  -5  10   0 3436.89 434.894   8
  -5 -10   0 3149.59 403.477  10
  -6 -10   0 92.5652 128.637  10
   6 -10   0 242.704 109.312  20
  -6  10   0 129.022 109.672   8
  -7 -10   0 32.3757 96.8496  10
  -7  10   0-85.3534 87.6590   8
   7 -10   0 45.2469 98.5806  20
  -8  10   0 435.524 176.191   8
   8 -10   0 308.216 100.359  20
  -8  10   0 273.683 116.682   9
  -8 -10   0 195.321 94.9571  10
  -9  10   0 7.53555 89.9960   8
  -9  10   0-71.1498 77.8584   9
   9 -10   0 193.830 127.182  20
 -10  10   0 1207.72 210.420   9
  10 -10   0 1165.71 238.504  20
 -10  10   0 1126.84 232.968   8
 -11  10   0 1760.91 263.765   8
  11 -10   0 1500.43 250.542  20
 -11  10   0 1454.30 226.384   9
  12 -10   0 1149.96 196.024  20
 -12  10   0 1113.56 191.248   8
 -12  10   0 1157.18 178.114   9
 -13  10   0 6638.09 407.566   8
 -13  10   0 6431.76 393.974   9
  13 -10   0 6094.42 416.848  20
  14 -10   0 177.307 71.7039  20
   0  11   0 30.7485 76.6155  18
   0 -11   0-203.407 144.859  10
  -1  11   0 5377.31 438.462   8
   1  11   0 5836.58 433.307  18
  -1  11   0 6125.15 466.928  18
  -1 -11   0 5316.09 468.255  10
   1 -11   0 5488.77 466.790  10
   2  11   0 1607.38 225.077  18
  -2 -11   0 1530.74 253.283  10
   2 -11   0 1632.99 253.292  20
   2 -11   0 1547.09 253.038  10
  -2  11   0 1497.12 244.154   8
  -3 -11   0-71.5205 114.419  10
   3 -11   0 24.1244 109.047  20
  -3  11   0 16.5123 68.8526   8
  -4  11   0 51.3371 66.3907   8
   4 -11   0 233.003 111.714  20
  -4 -11   0 302.285 151.745  10
  -5  11   0 454.826 139.638   8
  -5 -11   0 382.277 131.599  10
   5 -11   0 616.818 188.146  20
  -6  11   0 548.045 148.389   8
   6 -11   0 596.816 158.857  20
  -6 -11   0 441.962 141.886  10
   7 -11   0 255.947 120.865  20
  -7  11   0 125.330 80.8859   8
  -7 -11   0 64.7360 74.3983  10
   8 -11   0-85.0747 65.3890  20
  -8  11   0-47.3451 59.0017   8
  -9  11   0 0.68736 61.1621   8
   9 -11   0-23.1399 68.1934  20
 -10  11   0 417.573 103.638   8
  10 -11   0 395.535 106.643  20
 -11  11   0 1492.06 175.829   8
  11 -11   0 1373.83 173.156  20
   1 -12   0 555.443 103.881  10
  -3  12   0 607.110 104.994  18
 -23   0   1 89.4629 91.5680  14
 -22   0   1-129.053 116.607  14
 -21   0   1 108.096 163.439  14
 -20   0   1-1.74002 157.987  14
 -19   0   1-213.908 195.015  14
 -18   0   1-173.803 165.116  14
  18   0  -1 61.1311 104.234  18
 -17   0   1-3.35565 160.134  14
  17   0  -1-39.7514 151.561  18
  16   0  -1 1.75054 90.8255  18
 -16   0   1 155.584 179.054  14
  16   0  -1 227.942 275.670   3
  15   0  -1 37.0748 96.1959  18
  15   0  -1 95.7566 211.400   3
 -15   0   1 29.4295 156.071  14
  14   0  -1 96.0240 333.835   3
 -14   0   1-49.7129 122.345  14
 -13   0   1-29.9571 374.196   1
  13   0  -1 470.967 326.313   3
 -12   0   1-195.197 175.923   1
 -11   0   1-84.7340 69.0942   5
 -11   0   1 66.9932 250.843   1
 -10   0   1 125.033 104.018   5
 -10   0   1-47.4278 265.250   1
  -9   0   1-48.5406 212.072   1
  -9   0   1-55.3054 128.725   5
  -8   0   1 253.918 238.204   1
  -8   0   1 123.061 137.437   5
  -7   0   1 56.5378 105.283   1
  -7   0   1 11.9174 75.7220   5
  -6   0   1 11.5930 51.7562   5
  -6   0   1-30.7307 100.871   1
  -5   0   1 6.89476 91.3580   1
  -4   0   1 17.0092 86.5823   1
  -3   0   1 44.8392 89.1790   1
   2   0  -1 154.590 68.9097   3
   1   0  -1 61.4613 56.0248   3
   0   0  -1-5.30490 51.8317   1
   0   0  -1 24.6148 40.5094   3
  -1   0  -1 62.6130 80.3075   1
  -2   0  -1 8.31566 80.0215   1
  -2   0  -1 8.67196 46.5331   4
   2   0   1 15.8360 27.9477   2
  -3   0  -1-32.3994 105.345   1
   3   0   1-43.6859 43.3609   2
  -4   0  -1-15.6629 155.265   1
   4   0   1-2.62349 58.9302   2
  -5   0  -1 260.023 211.570   1
  -6   0  -1-95.0434 160.585   1
  -7   0  -1 7.55484 198.538   1
  -8   0  -1-3.30413 176.073   1
  -9   0  -1 34.2526 256.498   1
 -10   0  -1 295.034 254.243   1
 -11   0  -1-113.452 278.305   1
 -12   0  -1 1.88911 183.399   1
 -13   0  -1-305.840 303.099   1
 -14   0  -1 109.491 345.362   1
 -14   0  -1 2.54995 110.188  14
 -15   0  -1 10.8800 141.407  14
 -15   0  -1 102.815 159.724  15
 -16   0  -1-12.8517 135.535  14
 -16   0  -1-91.1210 184.119  15
 -17   0  -1 120.688 123.693  15
 -17   0  -1 87.2072 171.898  14
 -18   0  -1-123.148 125.171  15
 -18   0  -1 199.592 152.475  14
 -19   0  -1 5.43183 160.871  14
 -19   0  -1 11.4753 112.095  15
 -20   0  -1-44.3018 125.034  14
 -20   0  -1-143.574 152.258  15
 -21   0  -1 46.0163 87.8656  15
 -21   0  -1 83.5567 118.950  14
 -22   0  -1 116.721 95.0102  14
  23   0   1 3.55663 66.2350  19
  23  -1  -1 95.5277 71.1688  19
 -23  -1   1-61.9117 85.6535  14
 -23   1   1-63.2933 98.0270  14
 -22   1   1 1626.80 222.979  14
 -22  -1   1 2000.82 259.876  14
 -21   1   1 198.123 153.132  14
 -21   1   1 583.956 149.651  15
 -21  -1   1 407.229 136.698  14
 -20   1   1 640.022 201.175  14
 -20  -1   1 707.236 207.868  14
 -20   1   1 662.838 185.871  15
 -19   1   1 7218.26 570.463  15
 -19  -1   1 7545.47 582.554  14
 -19   1   1 7005.80 562.048  14
 -18   1   1 8297.57 613.196  14
 -18  -1   1 8259.80 619.919  14
 -17   1   1 5629.63 512.834  14
 -17  -1   1 5751.10 533.095  14
  17  -1  -1 4685.71 556.971  18
  16   1  -1 2590.77 370.767  18
 -16  -1   1 3152.93 386.663  14
  16  -1  -1 2185.94 388.358  18
 -16   1   1 3168.56 394.845  14
  16   1  -1 1887.73 645.930   3
  16  -1  -1 2289.02 721.505   3
  15   1  -1 4917.70 1101.34   3
 -15  -1   1 8473.58 595.753  14
 -15  -1   1 7994.32 603.824  16
 -15   1   1 8023.57 564.974  14
  15  -1  -1 5887.91 1180.85   3
  15   1  -1 7513.04 617.636  18
  15  -1  -1 8973.19 684.468  18
 -14  -1   1 4864.39 423.220  14
 -14  -1   1 4349.33 931.533   1
 -14   1   1 5022.51 441.163  14
 -14  -1   1 5323.85 459.355  16
  14  -1  -1 5112.65 485.787  18
  14   1  -1 4077.29 976.696   3
 -13  -1   1 4101.16 850.154   1
  13   1  -1 2367.63 698.635   3
 -12   1   1 1139.98 398.651   1
 -12  -1   1 1806.68 621.187   1
  12   1  -1 1167.12 437.903   3
  11   1  -1 2690.94 729.438   3
 -11   1   1 2939.71 604.652   1
 -11  -1   1 2631.53 676.986   1
 -11  -1   1 2851.66 298.048   5
 -10  -1   1 1266.81 453.115   1
  10   1  -1 967.447 450.246   3
 -10   1   1 1135.54 398.057   1
 -10  -1   1 1276.63 180.989   5
 -10   1   1 2097.22 280.591   5
  -9   1   1 3587.03 580.821   1
  -9  -1   1 3609.06 289.280   5
  -9  -1   1 2746.02 607.370   1
  -9   1   1 3448.16 262.866   5
   9   1  -1 2951.03 660.409   3
  -8  -1   1 31.8505 148.250   1
  -8   1   1 149.112 181.406   1
   8   1  -1-24.3839 131.941   3
  -8   1   1-163.153 149.517   5
  -8  -1   1 18.8035 66.1639   5
  -7   1   1 14374.1 478.867   5
  -7   1   1 14600.0 917.057   1
  -7  -1   1 14616.5 1168.36   1
   7   1  -1 14334.5 1233.84   3
  -7  -1   1 14217.0 496.891   5
  -6  -1   1 18282.9 530.998   5
  -6   1   1 18226.9 941.401   1
  -6  -1   1 18087.3 1170.09   1
   6   1  -1 18226.7 1282.36   3
  -6   1   1 18110.6 505.687   5
  -5  -1   1 1995.60 397.161   1
   5   1  -1 2125.23 413.396   3
  -5  -1   1 2211.50 199.852   5
  -5   1   1 2180.72 300.334   1
   4   1  -1 123459. 2641.58   3
  -4   1   1 114462. 1624.81   1
  -4  -1   1 113364. 2449.17   1
   4  -1  -1 122121. 2608.87   2
   3   1  -1 566255. 5134.81   3
   3  -1  -1 545767. 5033.53   2
   2  -1  -1 48054.6 1316.51   2
   2   1  -1 51324.8 1447.73   3
   1   1  -1 132856. 2203.69   3
   1  -1  -1 125424. 1824.99   2
   0   1   1 3949.01 223.688   3
   0  -1  -1 4079.69 266.723   1
   0   1  -1 3663.64 393.627   3
   0  -1  -1 3991.65 271.065   2
  -1  -1  -1 37467.7 995.852   1
  -1  -1  -1 36573.9 635.065   2
  -1   1  -1 36134.2 1229.49   3
   2  -1   1 118862. 1913.79   2
  -2   1  -1 119030. 2201.59   1
  -2  -1  -1 119406. 2093.18   1
  -3  -1  -1 147887. 2670.79   1
   3  -1   1 145320. 2194.25   2
  -3   1  -1 144872. 2636.46   1
  -4   1  -1 22074.7 1126.57   1
   4  -1   1 20473.1 921.224   2
  -4  -1  -1 22770.9 1171.64   1
  -5   1  -1 148223. 3161.76   1
  -5  -1  -1 150977. 3322.28   1
   5  -1   1 144893. 2578.92   2
  -6  -1  -1 523.288 225.623   1
  -6   1  -1 825.951 284.493   1
   6  -1   1 629.699 210.920   2
  -7   1  -1 14953.6 1173.93   1
  -7  -1  -1 15582.0 1265.00   1
   7  -1   1 14209.7 984.864   2
  -8  -1  -1-172.424 245.760   1
  -8   1  -1 298.696 293.256   1
  -9  -1  -1 12611.3 1315.24   1
  -9   1  -1 13110.6 1266.38   1
 -10   1  -1 24082.5 1853.60   1
 -10  -1  -1 25406.9 1992.93   1
 -11   1  -1 6.50363 247.094   1
 -11  -1  -1-114.776 267.546   1
 -12   1  -1 342.335 248.638   1
 -12  -1  -1 107.240 276.557   1
 -13  -1  -1 7604.79 1311.81   1
 -13   1  -1 7826.09 1231.06   1
 -14   1  -1 1154.95 224.038  14
 -14  -1  -1 1181.04 243.312  14
 -14  -1  -1 955.983 590.904   1
 -14   1  -1 1218.18 498.213   1
 -14  -1  -1 918.648 214.493  15
 -15  -1  -1 3654.89 406.513  15
 -15  -1  -1 3360.94 907.587   1
 -15   1  -1 2766.80 351.574  14
 -15   1  -1 3630.08 864.642   1
 -15  -1  -1 2773.30 349.134  14
 -16  -1  -1 473.398 138.899  15
 -16   1  -1 717.467 210.053  14
 -16  -1  -1 462.547 183.318  14
 -17   1  -1 455.129 235.706  15
 -17   1  -1 400.456 194.642  14
 -17  -1  -1 227.178 155.047  14
 -17  -1  -1 229.173 115.251  15
 -18   1  -1-37.3598 143.318  14
 -18  -1  -1-22.1554 140.905  14
 -18  -1  -1 97.7183 149.998  15
 -18   1  -1-114.129 180.970  15
 -19  -1  -1 4629.85 449.901  14
 -19  -1  -1 4633.07 441.328  15
 -19   1  -1 5238.36 501.015  14
 -19   1  -1 5011.98 492.694  15
 -20   1  -1 1695.07 290.731  14
 -20  -1  -1 1545.61 268.825  14
 -20   1  -1 1409.59 269.975  15
 -21   1  -1-104.938 135.036  15
 -21   1  -1-279.957 157.643  14
 -21  -1  -1 133.128 99.1830  14
 -22   1  -1 2207.31 235.682  15
  22  -1   1 1951.31 319.189  19
 -22  -1  -1 2116.77 233.637  14
  23  -1   1 114.232 90.3609  19
 -23   2   1 92.5943 74.8542  14
 -23  -2   1-6.57777 65.4924  14
  22  -2  -1 20.6922 92.3696  19
 -22  -2   1 54.8276 81.0202  14
 -22   2   1 129.070 73.8773  15
 -22   2   1 248.095 107.223  14
 -21   2   1 9129.28 563.735  15
 -21  -2   1 8477.66 528.020  14
 -21   2   1 8361.06 536.111  14
 -20   2   1 5405.19 480.914  14
 -20  -2   1 5246.51 471.738  14
 -20   2   1 5445.51 493.592  15
 -19   2   1 2320.69 353.460  14
 -19  -2   1 2530.24 364.839  14
 -18   2   1 1420.06 306.670  14
 -18  -2   1 1742.05 314.008  14
 -17  -2   1 515.453 235.403  14
 -17   2   1 673.106 147.764  14
 -16   2   1 3147.69 373.679  14
 -16  -2   1 3068.99 393.830  14
 -16  -2   1 2800.10 408.355  16
  15   2  -1 310.526 220.710   3
 -15  -2   1 945.881 246.513  16
 -15   2   1 817.912 199.839  14
 -15  -2   1 886.354 259.311  14
  14  -2  -1 1713.93 321.807  18
 -14   2   1 1667.32 253.205  14
  14   2  -1 1534.62 716.662   3
 -14  -2   1 1789.49 300.413  16
 -14  -2   1 1598.97 249.862  14
  13   2  -1 1821.52 693.755   3
 -13  -2   1 2844.32 801.517   1
 -12  -2   1 1024.03 203.939   5
  12   2  -1 941.278 471.406   3
 -12  -2   1 116.153 316.396   1
  11   2  -1 4940.92 990.954   3
 -11  -2   1 6144.28 1025.28   1
 -11  -2   1 5677.89 440.057   5
 -10  -2   1 22961.3 807.778   5
 -10  -2   1 22528.7 1888.86   1
 -10   2   1 21284.9 665.849   5
  10   2  -1 22960.3 1927.03   3
 -10   2   1 21938.7 1407.77   1
  -9   2   1 158866. 3534.75   1
   9   2  -1 165855. 4929.74   3
  -9   2   1 158310. 1835.37   5
  -9  -2   1 160777. 2012.54   5
  -8  -2   1 62574.0 1224.32   5
   8   2  -1 64702.3 2881.37   3
  -8  -2   1 67506.5 2883.00   1
  -8   2   1 67170.6 2087.28   1
  -7  -2   1 25622.1 739.017   5
   7   2  -1 26850.5 1775.41   3
  -7   2   1 26460.1 1198.19   1
  -7  -2   1 26211.1 1714.14   1
   7  -2  -1 28498.8 1747.76   2
   6   2  -1 1583.26 452.072   3
  -6   2   1 1862.24 304.623   1
  -6  -2   1 1297.92 179.525   5
   6  -2  -1 1445.52 403.641   2
  -6  -2   1 1260.17 405.457   1
   5   2  -1 58997.3 2319.67   3
   5  -2  -1 55601.1 2129.67   2
  -5   2   1 54293.9 1394.47   1
  -5  -2   1 53655.0 951.945   5
  -4   2   1 17160.9 725.875   1
   4   2  -1 18193.4 1219.48   3
   4  -2  -1 17652.7 1107.63   2
  -4  -2   1 16824.5 513.725   5
  -3  -2   1 72329.8 1006.79   5
   3  -2  -1 75218.7 2095.64   2
  -2  -2   1 36303.3 679.088   5
  -2   2   1 37149.5 1052.00   3
   2  -2  -1 38571.2 1367.83   2
   1   2  -1 3608.20 475.372   3
  -1   2   1 3663.40 335.241   3
   1  -2  -1 3422.69 379.053   2
   0   2  -1 47423.5 1680.05   3
   0  -2  -1 45096.9 1255.87   2
   0   2   1 47103.5 1254.59   3
   1  -2   1 4485.88 473.355   2
  -1  -2  -1 4651.57 467.458   1
  -1   2  -1 4610.31 536.620   3
   1   2   1 5189.73 456.879   3
  -1  -2  -1 4476.95 369.345   2
  -2   2  -1 999999. 8252.46   3
  -2  -2  -1 996353. 5150.24   2
   3  -2   1 8699.98 689.088   2
   3   2   1 8664.25 705.478   3
  -3  -2  -1 7649.43 703.161   1
  -3  -2  -1 7544.18 441.897   2
   4  -2   1 508553. 5441.63   2
  -4   2  -1 503168. 5886.39   1
   4   2   1 511297. 6093.49   3
  -4  -2  -1 495375. 6087.93   1
   5  -2   1 2251.65 408.791   2
  -5  -2  -1 2102.92 473.905   1
  -5   2  -1 2521.48 474.396   1
  -6   2  -1 8263.76 859.837   1
   6  -2   1 8354.38 813.228   2
  -6  -2  -1 8056.01 924.525   1
  -7   2  -1 34376.2 1835.88   1
  -7  -2  -1 35102.3 2044.02   1
   7  -2   1 32237.2 1676.22   2
   8  -2   1 34023.0 1841.85   2
  -8  -2  -1 34452.0 2170.26   1
  -8   2  -1 36269.4 1986.79   1
  -9   2  -1 20885.2 1613.43   1
   9  -2   1 18487.5 1466.55   2
  -9  -2  -1 16992.8 1640.59   1
 -10  -2  -1 19406.5 1795.19   1
 -10   2  -1 20064.9 1642.53   1
 -11   2  -1 5520.21 926.413   1
  11   2   1 4430.92 991.349   3
 -11  -2  -1 5905.44 1099.15   1
  12   2   1 796.878 513.777   3
 -12  -2  -1 26.4586 326.833   1
 -12   2  -1-83.3463 223.304   1
 -13  -2  -1 330.095 327.091   1
  13   2   1 78.0479 283.861   3
 -13   2  -1-122.947 216.121   1
 -13   2  -1 131.146 139.389  14
 -14   2  -1 3958.99 404.586  14
 -14   2  -1 3804.29 845.244   1
 -14  -2  -1 3605.54 381.186  14
 -14  -2  -1 4502.43 1067.07   1
  14   2   1 2899.83 942.150   3
 -15   2  -1 15465.5 822.457  14
 -15  -2  -1 15798.9 795.938  14
 -15  -2  -1 14526.0 1921.27   1
 -16  -2  -1 9397.29 634.003  14
 -16   2  -1 9674.16 678.256  14
 -17  -2  -1 4338.28 443.500  14
 -17   2  -1 4349.03 472.655  14
 -18   2  -1 8072.04 673.412  15
 -18  -2  -1 7171.19 552.218  14
 -18   2  -1 7878.85 602.395  14
 -19  -2  -1 2206.39 308.740  14
 -19   2  -1 2413.69 365.421  15
 -19   2  -1 2314.99 350.729  14
 -20   2  -1-10.5097 122.965  14
 -20   2  -1 229.906 155.089  15
 -20  -2  -1 185.896 137.746  14
 -21   2  -1-179.786 132.204  15
 -21  -2  -1 52.7713 104.666  14
  21  -2   1 36.2444 109.859  19
 -21   2  -1 38.1279 127.531  14
  22  -2   1 1351.19 249.543  19
 -22   2  -1 1488.84 211.605  15
  23  -2   1-2.53514 52.2397  19
 -22   3   1 1610.08 192.716  14
 -22   3   1 1909.47 232.230  15
 -22  -3   1 1812.15 203.817  14
  21  -3  -1 52.4637 100.975  19
 -21  -3   1 17.4203 96.3768  14
 -21   3   1 299.788 132.714  15
 -21   3   1 83.7061 100.278  14
 -20   3   1 1670.47 272.356  14
 -20  -3   1 1567.17 246.380  14
  20  -3  -1 933.406 264.571  19
  19  -3  -1 1653.93 363.948  19
 -19   3   1 1867.96 301.847  14
 -19  -3   1 1827.59 275.421  14
 -18  -3   1 608.924 201.360  14
 -18   3   1 562.612 170.850  14
 -17  -3   1 347.089 191.569  14
 -17   3   1-62.2753 115.602   9
 -17   3   1 320.725 167.829  14
 -17  -3   1-0.55850 140.296  16
 -16   3   1 701.756 193.476  14
 -16  -3   1 795.994 259.458  16
 -16   3   1 540.172 201.596   9
 -16  -3   1 500.757 188.929  14
 -15  -3   1 2057.03 341.344  16
 -15   3   1 1918.91 285.579  14
 -15  -3   1 2164.96 317.353  14
 -14  -3   1 190.891 141.772  16
 -14   3   1-73.5858 158.251  14
  14   3  -1 208.167 414.976   3
 -14  -3   1 281.456 123.068  14
  13   3  -1 2549.66 841.884   3
 -13  -3   1 2818.97 319.516  14
 -13   3   1 2317.15 247.312  14
 -13  -3   1 2733.13 361.415  16
 -12  -3   1 4632.37 436.640   5
  12   3  -1 5200.59 1179.40   3
  11   3  -1 443.621 389.496   3
 -11  -3   1 278.995 144.258   5
 -10   3   1 1227.09 128.050   5
 -10  -3   1 1344.46 244.387   5
  10   3  -1 1233.25 565.053   3
   9   3  -1 3888.71 880.181   3
  -9  -3   1 3725.28 363.012   5
  -8   3   1 64065.7 2084.61   1
   8   3  -1 69248.1 3301.02   3
  -8  -3   1 63987.7 1345.05   5
   8  -3  -1 64145.1 2992.40   2
   7   3  -1 1051.43 465.698   3
  -7   3   1 1274.05 307.323   1
   7  -3  -1 1043.16 332.011   2
  -7  -3   1 1486.85 225.331   5
   6   3  -1 92849.8 3414.54   3
  -6   3   1 86892.2 2145.03   1
   6  -3  -1 88527.2 3150.74   2
  -6  -3   1 86461.3 1476.56   5
   5  -3  -1 1105.04 358.697   2
  -5   3   1 909.370 199.334   1
   5   3  -1 1576.40 471.738   3
  -5  -3   1 1033.37 177.719   5
   4  -3  -1 8711.80 874.628   2
  -4  -3   1 8110.41 429.077   5
   4   3  -1 8581.78 953.176   3
  -3  -3   1 1071.07 170.846   5
   3  -3  -1 852.230 283.492   2
   3   3  -1 1061.01 342.116   3
   2   3  -1 993.647 281.712   3
   2  -3  -1 840.337 258.192   2
  -2  -3   1 970.976 139.752   5
  -2   3   1 964.059 226.500   3
  -1   3   1 54155.1 1685.23   3
   1   3  -1 52753.1 2142.90   3
   1   3  -1 49531.3 1858.72   4
   1  -3  -1 52952.0 1812.03   2
  -1  -3   1 51408.3 956.983   5
   0   3  -1 1368.45 362.518   3
   0   3   1 1544.93 315.034   3
   0   3  -1 1360.82 317.385   4
   0  -3  -1 1436.76 153.783   6
   0  -3   1 1389.54 302.522   2
   0  -3  -1 1408.55 284.438   2
  -1   3  -1 9491.20 849.370   4
  -1  -3  -1 9568.77 701.769   2
   1   3   1 9806.52 794.909   3
  -1  -3  -1 9046.26 385.482   6
  -1   3  -1 10066.7 936.650   3
   1  -3   1 8781.33 798.370   2
   2  -3   1 24302.6 1336.77   2
   2   3   1 23333.6 870.498   4
   2   3   1 24587.5 1338.86   3
  -2  -3  -1 21522.4 611.089   6
  -2  -3  -1 22773.7 1052.72   2
  -2   3  -1 21441.6 1401.49   3
  -2   3  -1 24612.3 1417.56   4
  -3   3  -1 27969.6 1687.53   3
   3   3   1 31003.0 1583.00   3
  -3  -3  -1 28297.7 1144.08   2
   3  -3   1 28328.6 1480.05   2
  -3  -3  -1 27891.9 1544.60   1
  -4   3  -1 85805.9 2731.02   1
  -4  -3  -1 87558.5 2939.47   1
  -4  -3  -1 82687.4 1927.68   2
   4   3   1 93120.8 2934.77   3
   4  -3   1 88704.3 2685.15   2
  -5  -3  -1 4289.83 717.012   1
  -5  -3  -1 3427.33 387.997   2
  -5   3  -1 4135.53 654.903   1
   5  -3   1 3598.94 571.836   2
   5   3   1 4404.24 695.193   3
   6  -3   1 78414.5 2770.06   2
   6   3   1 81215.5 3084.37   3
  -6  -3  -1 81523.4 3142.54   1
  -6   3  -1 78233.4 2829.56   1
  -7   3  -1 3750.30 676.828   1
   7  -3   1 3017.56 608.856   2
   7   3   1 3439.84 715.849   3
  -7  -3  -1 3728.27 774.550   1
   8  -3   1 2787.67 614.080   2
   8   3   1 2176.80 576.713   3
  -8   3  -1 3049.82 633.090   1
  -8  -3  -1 3733.51 802.452   1
   9   3   1 1710.01 549.876   3
  -9  -3  -1 2230.73 710.908   1
   9  -3   1 2429.46 631.908   2
  -9   3  -1 2464.36 604.309   1
  10  -3   1 6037.85 1003.61   2
 -10   3  -1 8548.89 1108.51   1
 -10  -3  -1 7020.89 1143.22   1
  10   3   1 6013.76 1092.92   3
  11   3   1-586.232 375.032   3
 -11   3  -1-227.424 349.263   1
 -11  -3  -1 170.549 327.562   1
 -12   3  -1 4871.50 942.884   1
 -12  -3  -1 4414.05 419.290  16
  12   3   1 3978.16 993.906   3
 -12  -3  -1 4950.80 1110.23   1
 -13   3  -1 580.704 278.227   1
  13   3   1 66.5049 187.955   3
 -13   3  -1-103.748 116.980   9
 -13  -3  -1 349.446 524.882   1
 -13   3  -1 304.671 215.532  14
 -13  -3  -1-59.1353 125.684  16
 -14   3  -1 3757.97 430.059   9
 -14  -3  -1 3922.58 955.517   1
  14   3   1 3043.45 849.335   3
 -14   3  -1 3475.45 396.591  14
 -15   3  -1 3582.23 445.225   9
 -15  -3  -1 2961.51 352.587  14
 -15   3  -1 3138.22 387.220  14
 -16  -3  -1 6198.77 496.352  14
 -16   3  -1 5634.24 521.086  14
 -17   3  -1 9175.76 672.863  14
 -17  -3  -1 9648.16 586.641  14
  18  -3   1-75.5075 133.648  19
 -18  -3  -1 136.790 169.210  14
 -18   3  -1 64.5102 162.670  14
  19  -3   1 3101.66 525.468  19
 -19   3  -1 4850.86 501.613  15
 -19  -3  -1 4217.26 377.487  14
 -19   3  -1 3761.92 396.236  14
  20  -3   1 1717.39 336.529  19
 -20   3  -1 2043.83 309.662  15
 -21   3  -1 247.514 100.796  15
  21  -3   1 113.039 104.676  19
  22  -3   1 2243.96 281.494  19
 -22   3  -1 3101.71 277.116  15
 -22   4   1 1555.57 193.372  15
  21  -4  -1 24.3174 78.5537  20
 -21   4   1-107.653 86.5068  15
  20  -4  -1 547.669 177.099  20
 -20  -4   1 472.486 114.370  14
 -20   4   1 715.732 171.003  14
 -19   4   1-19.8336 127.055  14
 -19  -4   1 6.99717 119.127  14
 -19   4   1 47.8214 100.287   9
  19  -4  -1 37.2697 102.264  19
 -18   4   1 196.441 116.691  14
 -18  -4   1 113.704 153.824  14
  18  -4  -1 307.465 174.423  19
 -18   4   1 161.208 123.126   9
 -17   4   1 3145.26 428.095   9
 -17   4   1 2970.46 360.455  14
 -17  -4   1 2540.32 310.310  14
  17  -4  -1 2430.12 397.503  19
 -17  -4   1 2775.46 430.172  16
  16  -4  -1 2930.49 486.133  19
 -16  -4   1 4879.11 541.369  16
 -16   4   1 4368.39 434.023  14
 -16  -4   1 4293.36 414.431  14
 -16   4   1 3957.56 504.620   9
 -15  -4   1 1120.66 233.508  14
 -15   4   1 1139.23 267.445   9
  15  -4  -1 571.751 264.115  19
 -15  -4   1 909.325 254.984  16
 -15   4   1 923.171 240.854  14
 -14  -4   1 171.523 152.506  16
 -14  -4   1 213.089 130.138  14
 -14   4   1 104.890 130.756  14
 -13  -4   1 58.9987 155.373  16
 -13  -4   1 69.6160 152.569  14
 -13   4   1-251.294 167.288  14
  13   4  -1 305.954 474.446   3
  12   4  -1 5903.24 1233.66   3
 -12  -4   1 6479.24 531.434  16
  11   4  -1 4366.79 1065.06   3
 -11  -4   1 5601.71 478.435   5
 -10  -4   1 4508.09 488.591   5
  10   4  -1 4413.39 1065.63   3
  -9  -4   1 5602.16 495.527   5
   9  -4  -1 5513.37 1017.33   2
   9   4  -1 4817.96 1092.94   3
  -8  -4   1 2862.70 363.590   5
   8  -4  -1 3545.64 786.064   2
   8   4  -1 2826.87 787.992   3
   7  -4  -1 47382.6 2655.28   2
   7   4  -1 46022.1 2787.54   3
  -7  -4   1 43705.8 1243.76   5
   6   4  -1 12459.1 1445.58   3
  -6   4   1 13057.2 947.846   1
  -6  -4   1 12582.1 646.733   5
   6  -4  -1 12832.3 1314.40   2
   5  -4  -1 120204. 3840.15   2
  -5   4   1 116207. 2796.88   1
  -5  -4   1 119270. 1902.88   5
   5   4  -1 127242. 4252.66   3
  -4  -4   1 1650.86 220.819   5
   4  -4  -1 1395.32 428.073   2
   4   4  -1 2155.06 553.217   3
   3   4  -1 29446.7 1916.47   3
   3  -4  -1 27218.5 1658.61   2
  -3   4   1 28265.3 1476.44   3
  -3  -4   1 28447.2 871.182   5
   2   4  -1 12500.5 1226.28   3
  -2   4   1 12846.6 978.482   3
   2  -4  -1 12225.5 1086.41   2
   1  -4  -1 5637.44 698.376   2
  -1  -4   1 5741.45 712.677   2
   1   4  -1 5809.98 824.553   3
  -1   4   1 5716.32 677.145   3
   1   4  -1 5460.40 711.209   4
   0   4   1 25995.2 1468.97   3
   0  -4   1 26313.7 1554.10   2
   0   4  -1 26437.4 1732.03   3
   0  -4  -1 25315.8 1453.49   2
   0   4  -1 25410.6 1557.27   4
  -1  -4  -1 19578.8 1211.43   2
  -1   4  -1 18287.5 1453.66   3
   1   4   1 19478.9 1083.14   4
   1   4   1 18294.9 1279.03   3
  -1  -4  -1 17286.5 609.680   6
  -1   4  -1 19373.2 1389.91   4
   1  -4   1 19150.4 1354.11   2
  -2  -4  -1 62.9301 78.3310   6
  -2  -4  -1 64.6054 126.660   2
  -2   4  -1 334.814 263.635   3
   2  -4   1 114.482 244.843   2
   2   4   1-33.2290 75.2585   4
   2   4   1 103.636 224.689   3
  -2   4  -1 107.941 163.197   4
   3   4   1 178.098 175.647   3
  -3  -4  -1 134.560 78.4649   6
  -3   4  -1 114.094 149.260   4
   3  -4   1 356.378 266.631   2
  -3   4  -1 484.606 298.376   3
  -3  -4  -1 417.870 191.637   2
   4  -4   1 11034.5 1094.87   2
   4   4   1 9735.05 1077.54   3
  -4  -4  -1 10862.3 840.382   2
  -4  -4  -1 10466.0 518.182   6
  -5  -4  -1 15719.2 671.611   6
  -5   4  -1 17286.2 1384.19   1
   5   4   1 17789.7 1546.29   3
   5  -4   1 18770.2 1468.49   2
  -5  -4  -1 16352.8 1021.88   2
   6   4   1 48397.8 2673.33   3
  -6   4  -1 48609.5 2423.92   1
   6  -4   1 49461.6 2474.68   2
  -7   4  -1 120992. 3930.54   1
   7  -4   1 120764. 4053.42   2
  -7  -4  -1 123014. 4516.09   1
   7   4   1 119656. 4483.42   3
   8   4   1 23043.7 2066.04   3
  -8  -4  -1 23881.1 2108.76   1
  -8   4  -1 22692.1 1751.33   1
   8  -4   1 21616.2 1789.99   2
   9   4   1 41258.2 2897.10   3
   9  -4   1 43224.9 2650.77   2
  -9   4  -1 45544.3 2575.40   1
  -9  -4  -1 48408.2 3121.02   1
  10  -4   1 15908.3 1680.44   2
 -10  -4  -1 16140.6 1889.23   1
 -10   4  -1 16345.8 1591.96   1
  10   4   1 14002.0 1778.44   3
 -11  -4  -1 142.846 119.564  16
 -11   4  -1 135.451 114.069   9
 -11  -4  -1 592.499 564.782   1
  11  -4   1 84.7873 353.553   2
  11   4   1 695.879 493.286   3
 -11   4  -1-375.865 373.412   1
  12  -4   1 103.751 143.040  19
 -12  -4  -1 5.42133 109.931  16
 -12   4  -1 156.670 115.304  14
 -12   4  -1 115.457 161.120   9
  12   4   1 132.423 311.746   3
 -13   4  -1 1853.43 280.938  14
 -13  -4  -1 2044.21 318.178  16
  13   4   1 2276.15 717.186   3
  13  -4   1 1961.42 405.905  19
 -13   4  -1 2290.66 365.647   9
 -14   4  -1 452.635 185.537   9
 -14  -4  -1 560.286 216.529  16
 -14   4  -1 636.257 216.539  14
  14  -4   1 366.778 222.331  19
 -15   4  -1 3009.28 395.286  14
 -15   4  -1 3387.77 455.484   9
  15  -4   1 2900.69 532.581  19
 -16   4  -1 763.959 220.034   9
 -16   4  -1 556.083 221.337  14
  16  -4   1 464.806 261.205  19
 -17   4  -1 8717.15 640.941   9
  17  -4   1 7298.65 804.894  19
 -17   4  -1 7563.23 581.191  14
 -18   4  -1-31.5366 120.868   9
  18  -4   1 128.795 193.733  19
 -19   4  -1-21.5405 137.820  15
  19  -4   1 149.520 140.165  19
 -20   4  -1 7480.10 541.085  15
  20  -4   1 5880.76 532.684  19
  21  -4   1 49.5939 76.2917  19
 -21   4  -1 145.833 106.785  15
 -22   4  -1 2520.01 223.897  15
 -21   5   1 378.591 123.380  15
  21  -5  -1 110.383 75.3070  20
  20  -5  -1 199.957 121.564  20
 -20   5   1 117.306 74.6849   9
  19  -5  -1 210.264 137.326  20
 -19   5   1 73.3142 90.7410   9
 -18   5   1 265.136 129.120   9
  18  -5  -1 161.550 103.793  20
 -17   5   1 607.184 191.914  14
 -17   5   1 746.468 208.861   9
 -17  -5   1 1038.68 274.876  16
 -16   5   1 1424.30 245.491  14
 -16   5   1 2581.66 397.183   9
 -16  -5   1 2385.05 378.413  16
 -15  -5   1-100.737 141.300  16
 -15   5   1 295.927 178.689   9
 -14   5   1 826.210 238.264   9
 -14  -5   1 998.648 244.172  16
 -13  -5   1 1106.12 258.267  16
  12   5  -1 4092.47 1121.52   3
 -12  -5   1 6964.35 568.569  16
 -11  -5   1 603.804 169.690  16
 -11  -5   1 813.007 238.126  10
  11   5  -1 889.052 538.015   3
 -10  -5   1 1939.52 325.652  10
  10  -5  -1 2624.80 821.373   2
 -10  -5   1 1890.33 259.600  16
  10   5  -1 1533.19 605.456   3
   9  -5  -1 7894.49 1334.39   2
   9   5  -1 7322.84 1322.97   3
   8   5  -1 9.59882 312.255   3
   8  -5  -1 62.9975 294.679   2
   7   5  -1 9947.74 1437.83   3
   7  -5  -1 10059.9 1338.92   2
   6  -5  -1 478.299 314.717   2
   6   5  -1 779.859 328.162   3
   5   5  -1 312.374 337.866   3
   5  -5  -1 558.437 323.549   2
  -4  -5   1 17621.3 1453.90   2
   4   5  -1 20595.2 1851.74   3
   4  -5  -1 20378.4 1678.51   2
  -3   5   1 7138.88 843.166   3
   3   5  -1 6900.07 1051.32   3
   3  -5  -1 7399.19 951.051   2
  -3  -5   1 6225.61 867.395   2
  -2   5   1 775.230 313.972   3
   2  -5  -1 380.243 223.272   2
   2   5  -1 181.104 239.818   3
  -2  -5   1 208.804 230.299   2
   1  -5  -1-20.8456 176.004   2
  -1   5   1 230.178 145.418   3
   1   5  -1-6.40313 235.566   3
  -1  -5   1-14.0963 158.064   2
   0   5   1 6799.79 772.892   4
   0  -5   1 6523.25 878.009   2
   0   5   1 7520.34 898.565   3
   0   5  -1 6935.58 914.631   4
   0  -5  -1 6806.61 852.714   2
   0   5  -1 7022.11 1002.27   3
   1  -5   1 2192.46 506.943   2
  -1   5  -1 2080.35 525.030   4
  -1  -5  -1 2315.14 501.350   2
   1   5   1 2195.13 428.873   4
   1   5   1 1497.69 398.516   3
  -1   5  -1 1916.97 560.713   3
   2   5   1 7317.37 961.313   3
  -2   5  -1 7826.54 1068.88   3
   2   5   1 7273.49 724.448   4
   2  -5   1 6676.90 889.102   2
  -2   5  -1 7990.34 1038.65   4
  -2  -5  -1 6803.27 811.059   2
  -3  -5  -1 18878.4 1320.37   2
   3  -5   1 21724.4 1699.11   2
  -3  -5  -1 20344.1 755.696   6
  -3   5  -1 21748.3 1825.88   3
   3   5   1 21337.3 1694.21   3
  -3   5  -1 22186.8 1792.16   4
  -4   5  -1 522.451 346.547   4
  -4  -5  -1 649.423 141.137   6
   4  -5   1 604.546 324.217   2
   4   5   1 632.937 353.256   3
  -4  -5  -1 551.115 250.346   2
  -5   5  -1 3813.56 727.618   1
  -5   5  -1 5043.33 935.405   4
  -5  -5  -1 4575.80 371.296   6
   5  -5   1 4836.03 832.943   2
   5   5   1 4589.83 859.880   3
  -6  -5  -1 9387.52 556.575   6
   6  -5   1 10940.6 1308.44   2
   6   5   1 10674.5 1374.08   3
  -6   5  -1 10446.0 1222.70   1
  -7   5  -1 21650.0 1783.86   1
   7   5   1 22784.0 2093.04   3
   7  -5   1 21363.9 1880.57   2
  -7  -5  -1 21069.5 853.538   6
  -8   5  -1 1506.76 555.124   1
  -8  -5  -1 1654.19 264.214   6
   8  -5   1 1302.78 510.118   2
   8   5   1 1232.60 515.679   3
  -9  -5  -1 31393.4 1106.21   6
  -9   5  -1 33115.0 2290.37   1
   9   5   1 29090.3 2574.26   3
   9  -5   1 33024.3 2515.67   2
 -10  -5  -1 30461.2 1087.32  16
  10  -5   1 31879.4 1409.81  20
  10   5   1 28421.0 2626.33   3
  10  -5   1 31805.5 1382.03  19
  10  -5   1 29839.1 2466.32   2
 -10  -5  -1 30822.3 1172.78  10
 -10   5  -1 32210.5 1270.15   9
 -11   5  -1 1316.88 266.754   9
  11  -5   1 1233.61 291.366  20
  11  -5   1 1147.43 524.640   2
  11   5   1 1790.65 674.912   3
 -11  -5  -1 1296.15 252.753  16
  11  -5   1 2033.65 399.889  19
 -11   5  -1 1105.82 241.526  14
 -12   5  -1 10533.3 766.428   9
  12  -5   1 11106.2 884.426  19
  12  -5   1 10189.4 835.483  20
 -12  -5  -1 9374.32 667.818  16
 -12   5  -1 9713.70 1571.96   4
 -12   5  -1 8005.32 554.513  14
  12   5   1 7993.82 1477.44   3
 -13   5  -1 7195.70 645.388   9
  13  -5   1 6618.82 705.330  19
 -13   5  -1 6012.28 496.712  14
 -13  -5  -1 6819.87 600.711  16
  13  -5   1 6131.21 684.726  20
  14  -5   1 584.148 254.024  19
  14  -5   1 680.104 244.295  20
 -14   5  -1 1087.81 274.151   9
 -14  -5  -1 933.771 236.542  16
  15  -5   1 421.101 240.842  19
 -15   5  -1 670.317 198.603   9
  15  -5   1 590.963 235.820  20
  16  -5   1 411.981 189.386  20
  16  -5   1 258.418 199.105  19
 -16   5  -1 371.449 173.467   9
  17  -5   1 5.38193 134.570  19
 -17   5  -1 180.241 118.132   9
  17  -5   1 133.040 123.319  20
  18  -5   1 113.717 103.579  20
  18  -5   1-82.3991 98.1567  19
 -18   5  -1 15.0554 71.6326   9
 -19   5  -1 530.687 135.027   9
 -19   5  -1 375.264 143.398  15
 -20   5  -1 278.350 125.487  15
  20  -5   1 197.307 98.6109  19
 -21   5  -1 1802.74 205.263  15
 -21   6   1 78.6439 60.4426  15
 -20   6   1 185.696 68.2652   9
 -20   6   1 395.609 113.926  15
  20  -6  -1 229.023 87.8402  20
  19  -6  -1-0.44276 75.4544  20
 -19   6   1-31.0695 58.5859   9
  18  -6  -1 184.599 112.559  20
 -18   6   1 338.704 136.646   9
  17  -6  -1 64.5493 137.400  20
 -17   6   1-7.47653 86.2720   9
 -17  -6   1-88.2267 112.687  16
 -16  -6   1 215.241 141.650  16
  16  -6  -1 0.72107 141.382  20
 -16   6   1 186.232 116.536   9
 -15   6   1 15221.0 971.198   9
  15  -6  -1 13833.6 1085.24  20
 -15  -6   1 15489.3 914.533  16
 -14  -6   1 179.766 137.178  16
  14  -6  -1 2.41479 153.443  20
 -14   6   1 336.121 151.983   9
  13  -6  -1-55.2924 140.162  20
 -13  -6   1 40.3403 119.771  16
 -13   6   1 50.5224 96.9854   9
 -12  -6   1 3222.39 414.984  16
 -12   6   1 3266.40 469.263   9
 -12  -6   1 3246.64 477.868  10
  11   6  -1 1457.00 741.559   3
 -11  -6   1 983.528 253.187  16
 -11  -6   1 818.849 272.591  10
  10   6  -1 535.390 370.453   3
  10   6  -1 1002.51 226.606  18
  10  -6  -1 910.526 535.809   2
 -10  -6   1 1000.63 271.654  10
 -10  -6   1 665.188 188.665  16
   9  -6  -1 1329.42 318.358  20
   9  -6  -1 916.041 540.626   2
   9   6  -1 948.090 465.115   3
   9   6  -1 967.997 212.198  18
  -9  -6   1 1383.71 241.170  16
  -9  -6   1 1400.45 305.234  10
  -8  -6   1 353.429 99.8408  10
   8  -6  -1 477.525 165.385  20
  -8  -6   1 282.214 119.883  16
   8  -6  -1 205.264 169.937   2
  -8  -6   1 210.284 128.126  19
   8   6  -1 332.375 211.560   3
   7   6  -1 508.472 366.363   3
  -7  -6   1 575.936 293.773   2
   7  -6  -1 1295.94 534.802   2
   6   6  -1 108.150 227.668   3
  -6  -6   1 522.782 352.954   2
   6  -6  -1 248.506 309.901   2
   5   6  -1 194.211 361.844   3
   5  -6  -1 72.1753 239.371   2
  -5  -6   1-13.0006 172.232   2
  -4  -6   1 20652.4 1800.13   2
   4   6  -1 21701.7 2086.76   3
   4  -6  -1 22773.1 1965.93   2
  -3  -6   1 256.260 279.248   2
   3  -6  -1-63.5358 267.087   2
   3   6  -1-428.054 314.982   3
  -2   6   1 65199.4 2869.01   3
   2  -6  -1 65792.4 3176.21   2
  -2   6   1 61916.3 2933.23   4
   2   6  -1 64658.0 3495.65   3
  -2  -6   1 66306.0 3143.84   2
  -1   6   1 10510.8 1155.09   3
  -1  -6   1 10405.9 1254.23   2
   1   6  -1 9733.59 1345.47   3
   1  -6  -1 9111.23 1160.97   2
  -1   6   1 10047.3 1114.13   4
   0   6   1 552.919 342.939   3
   0   6   1 453.634 267.807   4
   0  -6  -1 356.913 290.511   2
   0   6  -1 284.910 266.914   3
   0  -6   1 341.721 175.049   2
  -1   6  -1 365.979 359.322   3
  -1  -6  -1 326.170 245.609   2
   1  -6   1 149.773 200.230   2
   1   6   1-146.092 161.670   3
  -1   6  -1 69.7296 192.253   4
  -2  -6  -1 1032.40 400.220   2
   2   6   1 560.099 331.667   3
  -2   6  -1 872.789 388.321   4
   2  -6   1 1153.74 467.882   2
  -2   6  -1 1244.19 519.344   3
  -3   6  -1 62.4308 180.300   4
  -3   6  -1-4.12948 310.724   3
   3  -6   1-87.1504 172.303   2
  -3  -6  -1 249.101 261.520   2
   3   6   1 12.9945 169.764   3
   4  -6   1 597.070 363.533   2
   4   6   1 895.141 402.817   3
  -4   6  -1 576.895 355.375   4
   5  -6   1 7802.85 1178.83   2
  -5  -6  -1 7154.76 493.564   6
  -5   6  -1 6241.16 1077.69   4
  -5   6  -1 7174.25 1080.38   1
   5   6   1 6610.41 1150.37   3
  -6   6  -1 5161.09 941.998   1
   6   6   1 4438.20 909.877   3
  -6   6  -1 5361.72 1082.78   4
   6  -6   1 5391.30 1007.51   2
  -7   6  -1 401.992 153.328   9
   7  -6   1 249.497 129.314  20
   7   6   1 418.564 188.884   3
  -7   6  -1-25.4237 153.730   1
  -7   6  -1 615.017 360.380   4
   7  -6   1-101.267 215.306   2
   8  -6   1 12647.5 1644.10   2
  -8   6  -1 14285.0 838.014   9
  -8  -6  -1 13801.8 780.787  10
  -8   6  -1 14082.5 1548.78   1
   8  -6   1 14363.4 863.161  19
   8  -6   1 15115.2 957.954  20
  -8   6  -1 13315.3 1745.11   4
   8   6   1 14002.9 1807.99   3
  -9   6  -1 776.041 423.328   4
   9  -6   1 1541.01 606.455   2
  -9  -6  -1 1789.81 259.485  16
  -9   6  -1 1480.68 295.767   9
   9  -6   1 1326.50 309.674  20
   9  -6   1 1322.38 295.063  19
  -9  -6  -1 1350.66 268.177  10
   9   6   1 1239.86 579.514   3
  10   6   1 8459.73 1482.89   3
  10  -6   1 8460.26 1407.17   2
 -10  -6  -1 7776.42 570.987  16
 -10  -6  -1 7698.80 640.711  10
  10  -6   1 7984.58 753.546  19
 -10   6  -1 8033.57 1419.34   4
 -10   6  -1 8773.64 711.908   9
  10  -6   1 8603.50 787.561  20
 -11  -6  -1 4557.77 465.012  16
  11  -6   1 4405.89 589.250  20
  11  -6   1 4909.91 581.056  19
 -11   6  -1 5462.58 564.699   9
 -12  -6  -1-20.1139 134.682  16
  12  -6   1 150.020 168.901  20
  12  -6   1 25.5438 131.732  19
 -12   6  -1 116.790 155.503   9
 -13   6  -1 23053.1 1191.30   9
  13  -6   1 21431.8 1243.40  19
  13  -6   1 21500.0 1232.96  20
 -13  -6  -1 21461.4 1058.74  16
 -13   6  -1 21681.4 1067.93   8
 -14   6  -1 2981.86 421.048   9
  14  -6   1 2370.79 422.902  20
  14  -6   1 2065.47 422.662  19
 -15   6  -1 632.716 211.723   9
  15  -6   1 479.803 222.854  19
  15  -6   1 574.520 213.755  20
  16  -6   1 230.361 137.273  20
  16  -6   1 260.933 145.733  19
 -16   6  -1 168.199 119.285   9
  17  -6   1 686.202 204.675  19
 -17   6  -1 720.857 185.184   9
  17  -6   1 254.185 119.897  20
  18  -6   1 437.514 172.598  19
 -18   6  -1 596.543 152.195   9
  18  -6   1 323.200 119.338  20
 -18   6  -1 590.696 160.623  15
  19  -6   1 98.3458 79.2593  19
 -19   6  -1 276.252 103.701   9
 -19   6  -1 281.806 114.878  15
 -20   6  -1 431.971 117.918  15
  19  -7  -1 188.347 82.6373  20
 -19   7   1 455.782 121.179   9
 -18   7   1 2596.95 301.935   9
  18  -7  -1 1869.85 282.043  20
 -17   7   1 674.304 182.146   9
  17  -7  -1 541.161 183.466  20
 -16   7   1 241.949 148.267   9
 -16  -7   1 383.696 138.070  16
  16  -7  -1 144.301 130.404  20
 -16   7   1 354.748 137.743   8
 -15   7   1 301.084 152.360   9
 -15  -7   1 143.128 146.856  16
  15  -7  -1 127.992 163.603  20
 -14   7   1 355.833 176.855   9
 -14  -7   1 261.820 177.143  16
  14  -7  -1 372.329 231.555  20
 -13   7   1 2055.68 374.322   9
 -13  -7   1 1583.42 308.827  16
  13  -7  -1 1514.50 386.644  20
 -12  -7   1 843.206 237.920  16
 -12   7   1 732.247 250.917   9
  12  -7  -1 663.474 298.644  20
 -11   7   1 6389.23 614.033   9
 -11  -7   1 6572.74 566.636  16
  11  -7  -1 6293.14 748.178  20
 -11  -7   1 6771.11 678.949  10
  10  -7  -1 6230.94 718.907  20
 -10  -7   1 5373.74 508.450  16
 -10  -7   1 6354.62 646.735  10
 -10   7   1 6969.30 632.729   9
   9   7  -1 327.371 165.187  18
   9  -7  -1 235.198 152.943  20
  -9  -7   1 120.485 159.875  10
  -9   7   1 272.097 139.707   9
  -9  -7   1 152.911 114.566  16
  -8   7   1 4267.74 466.688   9
   8   7  -1 3804.37 422.426  18
   8  -7  -1 3863.73 536.763  20
  -8  -7   1 3653.79 471.246  10
   8  -7  -1 3124.71 892.958   2
  -8  -7   1 3208.25 445.765  19
   8   7  -1 4450.08 1134.09   3
  -8  -7   1 3867.83 389.923  16
   7  -7  -1 1003.24 497.351   2
   7  -7  -1 1311.87 313.361  20
  -7  -7   1 1310.15 304.782  10
  -7   7   1 1467.71 270.118   9
   7   7  -1 1577.06 296.334  18
  -7  -7   1 1178.32 302.878  19
  -7  -7   1 1005.49 202.586  16
   7   7  -1 1395.00 591.189   3
   6   7  -1 2936.13 851.812   3
   6   7  -1 2420.80 313.616  18
  -6   7   1 2287.04 693.711   4
   6  -7  -1 1885.13 650.372   2
  -6   7   1 2506.23 325.391   9
   6  -7  -1 2151.83 384.628  20
  -6  -7   1 2219.00 348.770  10
  -6  -7   1 2061.88 341.790  19
  -6  -7   1 2434.59 627.307   2
   5  -7  -1 4253.69 491.568  20
  -5  -7   1 4287.80 461.301  19
   5  -7  -1 4292.18 964.131   2
  -5  -7   1 4275.16 475.466  10
   5   7  -1 4391.89 1049.42   3
  -5   7   1 4337.69 936.346   4
  -5   7   1 4736.68 434.506   9
   5   7  -1 4897.03 459.023  18
  -5  -7   1 3667.76 779.640   2
  -4   7   1 859.297 410.232   4
   4  -7  -1 1324.47 538.023   2
   4   7  -1 1424.30 638.055   3
  -4  -7   1 817.460 410.494   2
   4  -7  -1 1513.80 307.021  20
  -4  -7   1 947.171 210.774  20
  -4  -7   1 1125.59 220.247  19
  -3  -7   1-44.4366 104.125  20
   3  -7  -1 151.391 90.9641  20
   3  -7  -1 78.4033 280.011   2
  -3  -7   1-126.810 247.950   2
  -3   7   1 345.104 255.984   4
  -2  -7   1 3898.49 852.619   2
   2  -7  -1 5417.46 1025.13   2
  -2   7   1 6261.89 975.054   4
   2   7  -1 5072.32 1034.27   3
   1   7  -1 2214.56 727.732   3
  -1  -7   1 1350.83 523.460   2
   1  -7  -1 1937.21 630.564   2
   0  -7   1 8925.07 1260.70   2
   0   7  -1 9266.78 1403.04   3
   0  -7  -1 8922.66 1207.08   2
  -1  -7  -1 1481.12 528.465   2
   1  -7   1 2275.95 659.468   2
   1  -7   1 1823.13 297.571  20
  -1   7  -1 1569.16 582.855   3
  -2  -7  -1 471.329 266.910   2
   2  -7   1 745.251 324.035   2
  -2   7  -1 427.477 263.307   3
  -2   7  -1 858.352 426.813   4
   2  -7   1 800.484 213.100  20
   3  -7   1 123.561 88.6357  20
  -3   7  -1 120.508 160.194   4
   3  -7   1 375.975 381.332   2
   4  -7   1-244.893 229.668   2
   4  -7   1 182.796 170.070  20
   4  -7   1 136.138 103.832  19
  -4   7  -1-121.890 245.528   4
  -4  -7  -1-286.598 148.410  10
  -4   7  -1-76.4213 128.136   9
   5  -7   1 130.678 202.748   2
   5  -7   1 565.460 214.472  20
  -5   7  -1 628.044 528.474   1
  -5  -7  -1 96.0523 103.242  10
   5  -7   1 403.509 193.358  19
   5   7   1 891.519 427.398   3
  -5   7  -1 234.877 95.3888   9
  -5   7  -1 304.175 156.025   4
   6  -7   1 1002.27 254.194  20
   6   7   1 655.544 516.756   3
   6  -7   1 1089.93 250.489  19
  -6   7  -1-113.600 197.009   4
   6  -7   1 1240.61 601.856   2
  -6   7  -1 942.076 221.560   9
  -6  -7  -1 825.253 219.588  10
   7   7   1 29746.0 2634.43   3
   7  -7   1 34509.0 2803.04   2
  -7  -7  -1 32424.6 1251.48  10
  -7   7  -1 33434.9 2843.20   4
   7  -7   1 34562.3 1498.78  20
   7  -7   1 32177.3 1319.03  19
  -7   7  -1 33245.6 1310.18   9
  -8   7  -1 10787.7 766.454   9
   8  -7   1 11118.3 867.081  20
  -8   7  -1 11133.7 1657.37   4
  -8  -7  -1 10762.1 736.813  10
   8  -7   1 11205.5 1630.80   2
   8  -7   1 10538.8 784.317  19
   8   7   1 11056.0 1640.30   3
   9  -7   1 852.687 285.924  20
  -9  -7  -1 707.957 198.102  10
  -9  -7  -1 1111.83 239.811  16
  -9   7  -1 1257.38 265.706   9
   9  -7   1 1228.34 301.145  19
  10  -7   1 108.758 117.706  20
 -10  -7  -1 212.649 145.158  16
 -10  -7  -1 355.042 215.060  10
 -10   7  -1-62.3055 159.834   9
  10  -7   1 231.344 219.578  19
  11  -7   1 12670.7 992.557  20
 -11  -7  -1 13057.7 765.517  16
  11  -7   1 13630.0 933.131  19
 -11   7  -1 14140.1 940.075   9
 -11   7  -1 14800.0 956.343   8
 -12   7  -1 15874.5 947.577   8
  12  -7   1 15923.4 1064.19  20
  12  -7   1 15121.5 992.771  19
 -12   7  -1 16403.2 989.197   9
 -12  -7  -1 14597.1 822.612  16
  13  -7   1 189.477 154.384  20
 -13   7  -1-60.2654 77.2327   8
 -13  -7  -1 396.575 152.011  16
  13  -7   1 141.407 143.935  19
 -13   7  -1 56.7238 153.302   9
 -14   7  -1 8853.65 616.120   8
 -14   7  -1 10083.5 743.962   9
  14  -7   1 8238.43 721.770  20
  15  -7   1 369.409 154.237  20
  15  -7   1 148.229 141.911  19
 -15   7  -1 175.188 141.747   9
  16  -7   1 279.518 128.086  20
  16  -7   1 250.861 111.363  19
 -16   7  -1 217.291 101.266   9
 -17   7  -1 736.654 160.719  15
 -17   7  -1 724.321 184.713   9
  17  -7   1 418.817 141.147  20
  17  -7   1 528.516 144.534  19
 -18   7  -1 20.0700 96.7184  15
  18  -7   1 66.1623 41.3676  20
 -18   7  -1 136.863 85.5220   9
 -19   7  -1 15.7338 59.5061  15
  18  -8  -1 677.701 132.909  20
 -18   8   1 1282.42 170.199   9
  17  -8  -1 287.595 118.944  20
 -17   8   1 208.504 74.0774   9
 -16   8   1 914.757 201.058   9
  16  -8  -1 858.595 205.047  20
 -16   8   1 563.960 142.987   8
  15  -8  -1 143.624 120.350  20
 -15  -8   1 318.960 139.885  16
 -15   8   1 262.868 133.691   9
 -15   8   1 234.067 119.214   8
 -14  -8   1 484.375 188.260  16
 -14   8   1 233.673 86.3694   9
  14  -8  -1 450.434 186.676  20
 -13   8   1 1010.32 230.674   9
  13  -8  -1 912.904 258.790  20
 -13  -8   1 1317.16 249.624  16
  12  -8  -1 6382.52 695.636  20
 -12  -8   1 6537.21 553.100  16
 -12   8   1 6464.49 614.395   9
  11  -8  -1 11279.0 926.969  20
 -11  -8   1 10244.4 814.520  10
 -11   8   1 11304.7 799.429   9
 -11  -8   1 10801.2 707.199  16
  10  -8  -1 561.362 211.735  20
 -10   8   1 433.847 181.718   9
 -10  -8   1 315.470 136.901  16
 -10  -8   1 717.493 245.057  10
   9  -8  -1-169.224 159.286  20
  -9  -8   1 61.1626 108.581  10
  -9   8   1 94.1272 93.9916   9
  -9  -8   1 140.324 147.001  16
   9   8  -1 174.584 146.752  18
   8   8  -1 7914.35 610.351  18
  -8  -8   1 8428.79 738.653  10
   8  -8  -1 8453.70 789.261  20
  -8   8   1 7616.62 650.081   9
  -8  -8   1 7939.84 566.474  16
  -7  -8   1 1754.17 346.141  19
  -7  -8   1 2216.35 394.710  10
   7   8  -1 1792.06 295.938  18
  -7   8   1 1880.41 315.708   9
   7  -8  -1 1678.11 357.763  20
  -7  -8   1 1763.37 268.345  16
  -6  -8   1 2682.99 314.889  16
  -6  -8   1 2676.16 409.270  10
   6  -8  -1 3018.52 453.118  20
  -6  -8   1 2419.97 387.774  19
   6   8  -1 3415.39 418.863  18
  -6   8   1 2585.64 361.391   9
   5  -8  -1 4916.42 552.694  20
   5   8  -1 4541.46 491.039  18
  -5  -8   1 4327.69 503.754  10
  -5  -8   1 4609.63 531.825  19
   4  -8  -1 11523.5 1640.00   2
  -4  -8   1 11163.2 1408.31   2
   4   8  -1 12000.2 1831.39   3
  -4  -8   1 12994.9 876.576  10
  -4  -8   1 11962.9 814.478  19
   4   8  -1 13548.4 816.857  18
  -4  -8   1 12272.7 860.250  20
   4  -8  -1 13453.0 902.504  20
   3  -8  -1 1149.99 266.398  20
   3  -8  -1 1772.58 571.998   2
  -3  -8   1 367.796 286.608   2
  -3  -8   1 957.967 215.980  19
  -3  -8   1 1168.06 253.379  20
   3   8  -1-33.3860 270.602   3
  -2  -8   1 5249.33 529.239  19
   2   8  -1 6710.14 1265.48   3
  -2  -8   1 4587.13 956.805   2
   2   8  -1 5278.25 501.476   8
  -2  -8   1 5597.64 582.043  20
   2  -8  -1 4686.08 997.671   2
   2  -8  -1 5478.94 545.085  20
   1  -8  -1 234.993 157.656  20
   1  -8  -1 33.4564 130.982   2
   1   8  -1 57.9715 191.436   3
  -1  -8   1 267.043 175.811  19
  -1  -8   1-151.145 324.973   2
   1   8  -1 208.374 75.1420   8
  -1  -8   1 46.3490 117.641  20
   0   8  -1 2719.08 800.741   3
   0  -8  -1 3846.28 445.129  20
   0  -8   1 4013.14 483.620  20
   0  -8   1 3852.31 414.441  19
   0  -8   1 3073.82 784.676   2
   0   8  -1 3720.50 450.198   8
   0  -8  -1 3653.50 746.328   2
   1  -8   1 57.8155 119.990  20
   1  -8   1-165.771 151.281  19
   1  -8   1-27.1584 214.630   2
  -1   8  -1 231.836 254.234   3
  -1   8  -1 37.7113 111.344   8
  -1  -8  -1-78.6465 74.1421  20
   2  -8   1 19818.9 1106.37  20
   2  -8   1 21082.1 2135.50   2
   2  -8   1 19309.0 985.532  19
  -2  -8  -1 21093.3 1016.84  20
  -2   8  -1 19540.2 1044.07   8
  -3   8  -1 2242.79 378.318   8
   3  -8   1 1802.44 345.408  20
   3  -8   1 1934.55 294.921  19
   3  -8   1 1462.90 572.453   2
  -3  -8  -1 1877.32 291.567  20
  -3  -8  -1 1891.32 287.707  10
   4  -8   1 20816.3 1047.85  19
  -4   8  -1 21173.9 986.546   9
  -4   8  -1 18131.7 2017.43   4
  -4  -8  -1 20915.4 1029.90  10
   4  -8   1 23000.6 1225.50  20
  -4   8  -1 21968.6 1151.13   8
   5  -8   1 8725.55 670.802  19
  -5  -8  -1 8821.69 669.976  10
  -5   8  -1 8705.18 733.477   8
  -5   8  -1 8367.18 637.232   9
   5  -8   1 8931.10 771.690  20
   6  -8   1 2066.54 349.489  19
  -6  -8  -1 1921.63 333.988  10
  -6   8  -1 2196.87 339.462   9
   6  -8   1 2063.40 397.227  20
  -6   8  -1 2298.21 392.869   8
  -7  -8  -1 306.752 192.286  10
  -7   8  -1 297.298 133.602   9
  -7   8  -1 555.925 222.591   8
   7  -8   1 648.591 251.306  20
   7  -8   1 193.322 165.304  19
  -8  -8  -1 6851.66 635.627  10
   8  -8   1 7274.01 740.207  20
   8  -8   1 7184.64 620.651  19
  -8   8  -1 7049.80 637.901   9
  -8   8  -1 7290.66 691.433   8
  -9   8  -1 1211.13 277.658   8
   9  -8   1 1272.16 268.071  19
  -9  -8  -1 1159.34 263.084  10
  -9   8  -1 1172.06 278.669   9
   9  -8   1 1429.31 344.784  20
 -10   8  -1 100.963 94.7876   9
  10  -8   1-116.255 128.224  20
 -10   8  -1 104.220 144.249   8
  10  -8   1-107.046 149.929  19
  11  -8   1 231.854 165.614  19
  11  -8   1 131.092 146.529  20
 -11   8  -1 425.078 180.582   9
 -11   8  -1 316.113 151.784   8
 -12   8  -1 107.796 69.8280   8
  12  -8   1 329.386 201.689  20
  12  -8   1 58.8483 99.9159  19
 -13   8  -1 506.757 166.219   8
 -13   8  -1 836.089 229.009   9
  13  -8   1 415.311 173.448  20
  13  -8   1 360.252 157.985  19
  14  -8   1 1218.26 247.491  19
  14  -8   1 1451.85 281.684  20
 -14   8  -1 2249.69 325.612   9
 -14   8  -1 2068.04 289.496   8
  15  -8   1 300.936 132.082  20
 -15   8  -1 307.245 132.954   9
 -15   8  -1 255.577 106.565   8
 -16   8  -1-16.7552 97.6101   9
  16  -8   1 63.9051 73.9936  20
 -16   8  -1 121.326 106.664  15
  17  -8   1 23.3119 41.5694  20
 -17   8  -1 109.376 72.9589  15
 -17   8  -1 156.028 82.7120   9
  16  -9  -1 429.851 104.225  20
 -16   9   1 499.725 109.719   9
  15  -9  -1 62.9538 58.7149  20
 -15   9   1 143.887 80.6006   8
 -15   9   1 184.270 97.9085   9
  14  -9  -1 883.971 201.239  20
 -14   9   1 1016.62 208.685   9
 -14   9   1 638.778 158.738   8
 -13  -9   1 573.318 157.966  16
  13  -9  -1 542.698 181.301  20
 -13   9   1 565.868 155.685   8
 -13   9   1 994.779 205.631   9
 -12   9   1 1464.13 275.060   8
  12  -9  -1 1447.02 307.848  20
 -12   9   1 1764.51 272.792   9
 -12  -9   1 1063.94 212.653  16
  11  -9  -1 9055.28 739.490  20
 -11   9   1 8714.34 632.828   9
 -11  -9   1 7691.82 516.759  16
  10  -9  -1 119.534 139.871  20
 -10   9   1 213.186 85.8295   9
 -10  -9   1 140.124 106.805  10
 -10  -9   1 228.642 85.0348  16
  -9  -9   1 12832.0 663.777  16
  -9   9   1 12753.5 783.852   9
  -9  -9   1 13189.3 903.518  10
   9  -9  -1 13137.8 928.575  20
   8  -9  -1 7074.40 686.095  20
  -8  -9   1 6917.99 662.481  10
  -8   9   1 6555.81 554.272   9
   8   9  -1 7066.08 564.754  18
   7  -9  -1 13117.6 930.112  20
  -7   9   1 11598.2 745.643   9
   7   9  -1 13012.1 773.508  18
  -7  -9   1 12764.2 893.513  10
   6  -9  -1 19004.5 1100.57  20
  -6  -9   1 19239.3 1089.25  10
  -6  -9   1 16780.3 989.856  19
   6   9  -1 18407.3 941.584  18
   5   9  -1 1442.10 267.143  18
  -5  -9   1 1435.36 317.564  10
   5  -9  -1 1350.99 304.618  20
  -5  -9   1 776.951 219.256  19
  -4  -9   1 174.339 165.808  19
  -4  -9   1 110.336 109.890  10
   4   9  -1-10.4001 144.420  18
   4  -9  -1 32.1789 103.927  20
  -3  -9   1 1764.52 314.477  19
  -3  -9   1 2083.05 367.018  20
   3   9  -1 2079.13 360.692  18
   3  -9  -1 1968.78 351.654  20
  -3  -9   1 2163.68 357.826  10
  -2  -9   1 1868.02 303.688  19
   2   9  -1 1942.86 320.211   8
   2  -9  -1 2134.68 352.462  20
  -2   9   1 1702.69 317.063   8
  -2  -9   1 1632.12 318.934  20
  -1  -9   1 1721.84 302.954  19
  -1  -9   1 1804.10 336.319  20
  -1   9   1 1714.32 301.485   8
   1  -9  -1 2113.34 347.069  20
   1   9  -1 1800.27 313.663   8
   0  -9   1 804.655 241.163  20
   0   9   1 1017.25 248.771   8
   0  -9  -1 340.252 124.715  20
   0   9  -1 675.365 200.409   8
   0  -9   1 694.842 169.335  19
   1  -9   1 375.281 152.246  20
   1  -9   1 698.643 223.427  19
  -1  -9  -1 441.235 158.147  20
  -1   9  -1 609.072 203.827   8
  -2  -9  -1 176.565 120.749  20
   2  -9   1 4.98174 92.6234  20
   2  -9   1-229.246 171.185  19
  -2  -9  -1 36.0023 114.702  10
  -2   9  -1-53.5982 87.3257   8
  -3   9  -1 5172.18 554.569   8
   3  -9   1 5361.15 593.952  20
   3  -9   1 5345.32 510.202  19
  -3  -9  -1 4976.24 489.035  10
   4  -9   1 9143.47 669.671  19
   4  -9   1 10049.8 825.494  20
  -4  -9  -1 9496.83 701.442  10
  -4   9  -1 9071.87 764.909   8
  -5   9  -1 5038.22 471.039   9
   5  -9   1 5260.35 613.566  20
   5  -9   1 5184.49 522.608  19
  -5  -9  -1 5060.99 520.770  10
  -5   9  -1 5427.85 581.813   8
   6  -9   1 1641.45 282.937  19
   6  -9   1 1505.79 330.712  20
  -6   9  -1 1684.16 355.878   8
  -6   9  -1 1658.24 293.593   9
  -6  -9  -1 1338.64 287.388  10
  -7   9  -1 4287.01 467.492   9
   7  -9   1 4360.78 443.401  19
  -7   9  -1 4639.50 547.195   8
   7  -9   1 4434.49 563.906  20
  -7  -9  -1 4356.38 497.047  10
   8  -9   1 950.621 226.876  19
  -8  -9  -1 899.759 233.685  10
   8  -9   1 1092.46 285.953  20
  -8   9  -1 861.530 236.182   9
  -8   9  -1 693.036 224.971   8
   9  -9   1 526.321 150.840  19
  -9  -9  -1 377.326 150.832  10
   9  -9   1 1009.88 274.235  20
  -9   9  -1 702.179 205.016   8
  -9   9  -1 806.202 213.617   9
 -10   9  -1-133.854 146.313   9
  10  -9   1-46.0887 100.480  20
 -10   9  -1 76.7608 98.8343   8
  11  -9   1 9.21862 85.2181  20
 -11   9  -1 128.367 97.5582   8
 -11   9  -1 103.768 89.0059   9
 -12   9  -1-111.252 71.3243   8
  12  -9   1 15.5911 74.4369  20
 -12   9  -1-48.1200 103.076   9
 -13   9  -1 294.322 105.812   9
  13  -9   1 132.494 73.0939  20
 -13   9  -1 412.544 127.238   8
  14  -9   1 196.568 94.9539  20
 -14   9  -1 269.243 132.345   9
 -14   9  -1 307.288 96.6169   8
 -15   9  -1 684.823 144.914   9
  15  -9   1 512.870 136.925  20
 -16   9  -1 58.6758 58.5922   9
  14 -10  -1 22.7170 40.5416  20
  13 -10  -1 406.879 112.958  20
 -13  10   1 759.542 148.996   8
 -13  10   1 832.896 143.825   9
 -12  10   1 41.5579 54.8042   8
  12 -10  -1 19.9552 54.5996  20
 -11  10   1 13.3399 61.8011   8
  11 -10  -1 30.1449 76.9418  20
 -11  10   1 39.3676 75.3245   9
 -10  10   1 595.967 178.160   8
 -10  10   1 422.995 109.959   9
  10 -10  -1 818.593 198.696  20
  -9  10   1 18.5444 73.6670   9
   9 -10  -1-109.143 102.322  20
  -9  10   1 27.1910 109.415   8
  -9 -10   1-30.7395 102.621  10
  -8  10   1 2155.16 338.516   8
   8 -10  -1 2173.04 334.861  20
  -8 -10   1 2092.07 364.619  10
  -7 -10   1 337.063 174.267  10
   7  10  -1 298.011 127.108  18
  -7  10   1 161.077 117.259   8
   7 -10  -1 508.157 177.124  20
   6  10  -1 2403.66 315.480  18
  -6 -10   1 2112.54 357.971  10
   6 -10  -1 2199.29 365.129  20
  -6  10   1 2130.33 347.113   8
   5 -10  -1 125.147 142.904  20
   5  10  -1 53.6335 93.4524  18
  -5  10   1 171.788 135.994   8
  -5 -10   1 326.676 196.683  10
   4 -10  -1 531.348 174.339  20
  -4  10   1 643.353 217.716   8
  -4 -10   1 234.073 114.350  19
  -4 -10   1 577.651 198.577  10
   4  10  -1 474.663 157.692  18
  -3 -10   1 136.508 106.862  10
   3 -10  -1 158.392 133.366  20
  -3 -10   1 281.588 123.515  19
  -3  10   1 333.345 156.885   8
   3  10  -1 469.141 171.589  18
  -2 -10   1 4523.07 501.439  10
   2  10  -1 4525.71 470.161  18
  -2 -10   1 4307.06 441.061  19
  -2  10   1 4159.75 453.185   8
   2 -10  -1 4098.56 459.428  20
  -1 -10   1 8298.68 597.552  19
  -1  10   1 7843.61 600.302   8
   1 -10  -1 7952.18 636.263  20
   1  10  -1 7277.89 599.225   8
  -1 -10   1 8378.43 703.928  20
   1  10  -1 8631.73 647.238  18
   0  10  -1 5254.78 523.190   8
   0 -10  -1 6579.75 563.856  20
   0 -10  -1 6087.46 523.079  10
   0 -10   1 6548.32 626.400  20
   0 -10   1 6277.99 507.882  19
   1 -10   1 1038.61 254.328  20
  -1  10  -1 1192.06 251.770   8
  -1 -10  -1 915.424 213.869  20
   1 -10   1 993.134 174.630  19
  -1 -10  -1 1142.95 249.295  10
  -2  10  -1 545.114 168.903   8
  -2 -10  -1 830.091 207.606  10
   2 -10   1 1075.72 266.382  20
   3 -10   1 1656.96 309.982  20
  -3 -10  -1 1164.32 227.085  10
  -3  10  -1 1404.01 286.213   8
  -4  10  -1 1747.67 317.531   8
  -4 -10  -1 1818.13 292.848  10
   4 -10   1 1946.50 327.314  20
   5 -10   1 3592.65 464.748  20
  -5 -10  -1 2296.70 332.529  10
  -5  10  -1 3245.13 428.677   8
  -6 -10  -1 146.384 91.0736  10
   6 -10   1 69.8784 108.233  20
  -6  10  -1 102.281 119.189   8
  -7  10  -1 1393.71 284.142   8
   7 -10   1 1463.62 293.630  20
  -7 -10  -1 785.586 208.373  10
  -7  10  -1 996.650 194.990   9
  -8  10  -1 57.2688 85.4315   8
  -8  10  -1 22.9863 66.4728   9
   8 -10   1 217.288 140.392  20
  -9  10  -1 466.466 156.292   8
  -9  10  -1 452.596 137.165   9
   9 -10   1 458.474 120.702  20
 -10  10  -1 61.1912 57.2700   9
 -10  10  -1 82.4818 107.722   8
  10 -10   1-17.7284 88.0061  20
  11 -10   1 475.819 147.598  20
 -11  10  -1 519.826 147.570   9
 -11  10  -1 396.223 137.260   8
  12 -10   1 1868.22 242.148  20
 -12  10  -1 1576.18 208.954   9
 -12  10  -1 1928.77 235.536   8
 -13  10  -1-1.74566 41.8608   8
 -13  10  -1-43.5552 52.8179   9
  13 -10   1 2.50129 52.1326  20
 -11  11   1 1019.07 148.957   8
  10 -11  -1 43.5805 46.9403  20
 -10  11   1-26.6003 46.1573   8
  -9  11   1 114.371 74.2088   8
   9 -11  -1 157.799 71.4721  20
   8 -11  -1 12.5376 49.4857  20
  -8  11   1-95.2023 78.8374   8
   7 -11  -1 19.1837 62.3006  20
  -7 -11   1 59.2466 83.0388  10
  -7  11   1 171.074 85.4665   8
  -6  11   1 31.0709 68.3814   8
  -6 -11   1 108.250 109.710  10
   6 -11  -1 17.3776 57.8957  20
  -5 -11   1 2352.48 313.328  10
   5 -11  -1 2575.94 320.273  20
   5  11  -1 2211.10 264.942  18
  -5  11   1 2227.76 291.889   8
   4 -11  -1 2736.44 285.719  10
   4  11  -1 3081.29 316.526  18
  -4 -11   1 2702.87 341.735  10
   4 -11  -1 2960.81 338.646  20
  -4  11   1 2848.95 339.154   8
   3 -11  -1-47.8552 75.5953  20
   3 -11  -1-33.5471 72.7069  10
  -3 -11   1 132.974 123.814  10
   3  11  -1-27.8242 97.8169  18
  -3  11   1 34.7119 52.1350   8
   2 -11  -1 34339.1 1126.38  20
   2 -11  -1 32707.3 1036.41  10
  -2 -11   1 34150.2 1216.35  10
   2  11  -1 34232.0 1112.38  18
  -2  11   1 34000.3 1073.31   8
   1 -11  -1 635.580 146.736  10
  -1 -11   1 859.613 222.510  10
   1  11  -1 698.573 178.981  18
   0 -11   1 14857.4 811.347  10
   0 -11  -1 13881.6 667.831  10
   0  11  -1 14664.8 728.289   8
   0  11  -1 15526.0 763.633  18
  -1  11  -1 6661.57 514.652  18
  -1  11  -1 6173.32 494.012   8
   1 -11   1 6162.24 506.687  10
  -2  11  -1 4001.15 406.871   8
   2 -11   1 3801.41 415.115  20
   3 -11   1 671.661 161.139  20
  -3  11  -1 409.345 137.679   8
   4 -11   1 104.867 93.3955  20
  -4  11  -1 109.157 78.9766   8
   5 -11   1 661.907 170.776  20
  -5  11  -1 535.684 158.469   8
   6 -11   1 255.144 105.075  20
  -6  11  -1 263.870 78.4526   8
   7 -11   1 3851.66 381.014  20
  -7  11  -1 3285.33 345.605   8
  -8  11  -1 626.946 145.291   8
   8 -11   1 971.681 187.146  20
   9 -11   1 400.311 121.933  20
  -9  11  -1 243.840 97.7765   8
  10 -11   1 56.9835 59.5672  20
 -10  11  -1-55.4089 60.5975   8
  -3 -12   1 6573.51 388.585  10
  -2 -12   1-12.2356 54.3132  10
  -1 -12   1 3445.05 291.325  10
   1  12  -1 3693.12 257.708  18
   0  12  -1 12102.8 484.373  18
   0 -12   1 11516.5 525.651  10
  -1  12  -1 1750.22 199.631  18
   1 -12   1 1396.94 185.784  10
  -2  12  -1 9235.28 431.774  18
   2 -12   1 8568.70 441.145  10
   3 -12   1 945.663 148.744  10
  -3  12  -1 1186.14 158.799  18
   4 -12   1 103.412 58.7243  10
  -4  12  -1 68.0615 58.4094  18
  -5  12  -1 1836.90 179.719  18
 -23   0   2 14.8966 105.949  14
 -22   0   2 245.436 130.275  14
 -21   0   2 3130.73 361.813  14
 -20   0   2 69.3806 147.644  14
 -19   0   2 29495.6 1154.37  14
  19   0  -2 22653.7 1212.35  18
  18   0  -2 93.2923 169.821  18
 -18   0   2 214.604 260.480  14
  17   0  -2 104082. 2468.89  18
 -17   0   2 108168. 2228.74  14
 -16   0   2 52051.1 1506.68  14
  16   0  -2 46474.4 1659.49  18
  15   0  -2 11960.4 816.303  18
 -15   0   2 11946.6 695.453  14
 -14   0   2 7086.55 513.593  14
  14   0  -2 5727.73 566.946  18
  14   0  -2 5210.32 991.084   3
 -13   0   2 23734.6 911.663   5
  13   0  -2 18607.6 1841.64   3
 -12   0   2 5108.36 408.545   5
  12   0  -2 3592.49 810.246   3
 -11   0   2 22324.0 799.771   5
  11   0  -2 19890.0 1733.23   3
  10   0  -2 6374.19 949.666   3
 -10   0   2 7007.05 471.356   5
 -10   0   2 7452.01 871.971   1
  -9   0   2 23634.0 1465.08   1
  -9   0   2 20985.4 754.425   5
   8   0  -2 2422.45 524.594   3
  -8   0   2 2729.90 546.927   1
  -8   0   2 2292.80 280.637   5
  -7   0   2 5911.99 647.132   1
   7   0  -2 6347.45 743.975   3
  -7   0   2 6362.56 361.067   5
  -6   0   2 35207.1 801.933   5
   6   0  -2 36574.4 1564.67   3
  -5   0   2 1357.85 152.390   5
   5   0  -2 1293.99 276.069   3
   4   0  -2 142745. 2488.62   3
  -4   0   2 133674. 1381.97   5
  -3   0   2 11666.1 381.058   5
   3   0  -2 12220.6 640.873   3
   2   0  -2 559157. 3951.52   3
   1   0  -2 27641.8 862.904   3
   0   0  -2 134188. 2102.71   1
  -1   0  -2 6302.71 544.902   1
  -2   0  -2 39147.9 1390.36   1
   3   0   2 22740.6 628.647   2
  -3   0  -2 24408.2 1265.43   1
   4   0   2 449.861 96.3464   2
  -4   0  -2 360.953 225.546   1
  -4   0  -2 270.662 125.236   4
   5   0   2 2029.01 216.324   2
  -5   0  -2 1722.25 436.417   1
  -5   0  -2 2013.42 304.308   4
  -6   0  -2 39.4746 184.469   1
  -6   0  -2 25.5486 93.8908   4
  -7   0  -2-35.2114 199.442   1
  -7   0  -2 101.153 103.056   4
  -8   0  -2-177.916 258.323   1
  -8   0  -2-223.853 186.617   4
  -9   0  -2 3808.86 793.251   1
 -10   0  -2 9224.51 1252.42   1
 -11   0  -2 23263.2 2043.89   1
 -12   0  -2 31023.4 2505.85   1
 -13   0  -2 117.431 126.814  15
 -13   0  -2-157.976 162.854  14
 -14   0  -2 166.017 272.627   1
 -14   0  -2 35.2016 120.324  15
 -14   0  -2 210.244 151.746  14
 -15   0  -2 3470.56 394.376  14
 -15   0  -2 3952.54 460.066  15
 -15   0  -2 4995.72 1072.21   1
 -16   0  -2 240.807 189.005  15
 -16   0  -2 586.295 231.319  14
 -17   0  -2 2603.56 356.071  15
 -17   0  -2 2422.08 340.436  14
 -18   0  -2 51.1698 131.149  14
 -18   0  -2 8.17154 149.366  15
 -19   0  -2 1812.22 296.150  15
 -19   0  -2 2155.42 316.335  14
 -20   0  -2 1453.76 251.414  14
 -20   0  -2 1712.63 277.537  15
 -21   0  -2 771.547 154.439  15
  22   0   2-25.2659 89.8765  19
  23   0   2 96.2421 85.6933  19
 -23   1   2 32.2842 79.5960  14
 -23  -1   2 44.8585 92.7225  14
 -22  -1   2 3970.09 354.784  14
 -22   1   2 4136.38 359.714  14
 -21   1   2 187.653 132.876  14
 -21  -1   2 56.3439 108.663  14
 -20  -1   2 1346.54 278.880  14
 -20   1   2 1254.29 247.569  14
  20   1  -2 879.430 253.147  18
  19   1  -2 1195.03 308.889  18
 -19  -1   2 1570.22 258.183  14
 -19   1   2 1310.69 272.560  14
 -18  -1   2 6293.89 567.403  14
  18   1  -2 5087.37 562.931  18
  18  -1  -2 6886.17 666.552  18
 -18   1   2 5679.97 512.546  14
  17  -1  -2 18635.5 1062.34  18
  17   1  -2 20245.1 1100.58  18
 -17  -1   2 19073.4 950.449  14
 -17   1   2 18663.9 933.741  14
  16   1  -2 2640.26 439.434  18
 -16   1   2 3061.28 397.533  14
 -16  -1   2 2491.83 328.101  16
  16  -1  -2 3136.22 462.756  18
 -16  -1   2 3179.91 400.247  14
 -15  -1   2 8375.84 591.689  14
  15  -1  -2 9110.76 722.223  18
  15   1  -2 8162.63 664.821  18
 -15  -1   2 7869.67 584.231  16
  15   1  -2 7406.38 1364.94   3
 -15   1   2 9046.50 619.585  14
 -14   1   2 997.898 242.240  14
 -14  -1   2 804.481 189.521  14
  14  -1  -2 1164.54 559.088   3
 -14  -1   2 815.496 143.358  16
  14  -1  -2 813.840 232.411  18
  14   1  -2 978.798 234.157  18
  14   1  -2 736.576 473.929   3
 -13  -1   2 23660.1 896.486   5
  13   1  -2 21332.1 2091.66   3
 -12  -1   2 806.360 187.835   5
  12   1  -2 601.806 288.185   3
  12  -1  -2 1067.47 410.483   3
 -12   1   2 1098.67 256.174   5
  11   1  -2 6918.62 1073.34   3
 -11  -1   2 6894.99 474.257   5
 -11   1   2 8985.67 560.105   5
 -10  -1   2 3070.17 316.564   5
 -10   1   2 2990.66 307.878   5
  -9   1   2 6736.89 390.808   5
  -9  -1   2 8047.23 468.110   5
   9   1  -2 6534.51 974.259   3
  -8   1   2 5650.30 570.146   1
  -8  -1   2 5390.37 393.820   5
  -8   1   2 5433.45 368.263   5
   8   1  -2 5054.92 822.223   3
   7   1  -2 1533.00 435.232   3
  -7   1   2 1099.41 178.070   5
  -7  -1   2 1489.36 198.080   5
  -7   1   2 1169.76 252.887   1
  -6   1   2 2008.67 274.911   1
  -6  -1   2 2499.85 229.285   5
  -6   1   2 2486.13 230.645   5
   6   1  -2 2545.27 496.776   3
  -5  -1   2 7783.96 368.845   5
   5   1  -2 8922.48 846.214   3
  -4  -1   2 166131. 1584.52   5
   4  -1  -2 170018. 2103.45   3
  -3  -1   2 9888.91 366.075   5
   3   1  -2 10373.6 778.100   3
   2   1  -2 34313.2 1346.68   3
  -2  -1   2 33817.5 618.696   5
   1  -1  -2 64966.6 1011.67   1
   1   1  -2 65356.1 1861.37   3
   0   1  -2 55154.1 1717.22   3
   0  -1  -2 55213.9 1212.79   1
  -1   1  -2 503857. 5515.26   3
  -1  -1  -2 502538. 4326.80   1
  -2   1  -2 74835.8 2133.20   1
  -2  -1  -2 77906.1 1961.78   1
  -2   1  -2 78390.0 2046.43   4
   3  -1   2 52854.4 1456.45   2
  -3  -1  -2 50583.7 1766.80   1
  -3   1  -2 52163.3 1877.05   1
  -3   1  -2 53464.2 1759.45   4
   4  -1   2 7060.93 536.958   2
  -4   1  -2 6220.44 704.400   1
  -4  -1  -2 6874.02 730.276   1
  -4   1  -2 7285.79 689.811   4
  -5   1  -2 13846.3 1109.41   1
  -5   1  -2 13674.5 980.296   4
  -5  -1  -2 12712.3 1078.69   1
   5  -1   2 13548.2 775.252   2
  -6   1  -2 328.435 269.775   1
   6  -1   2 152.047 86.0673   2
  -6  -1  -2 320.499 247.417   1
  -6   1  -2 290.880 223.723   4
   7  -1   2-37.6318 91.4702   2
  -7   1  -2-206.107 252.434   1
  -7  -1  -2 7.13218 213.387   1
   8  -1   2 14218.4 1027.89   2
  -8   1  -2 14619.3 1403.70   1
  -8  -1  -2 14143.0 1421.80   1
  -9  -1  -2 238.460 261.131   1
  -9   1  -2 177.387 256.392   1
 -10   1  -2 13391.8 1516.56   1
 -10  -1  -2 13045.4 1562.88   1
 -11   1  -2 19867.6 1873.69   1
 -11  -1  -2 19359.0 1909.02   1
 -12  -1  -2 14914.9 1757.83   1
 -12   1  -2 14889.9 1704.14   1
 -13  -1  -2 1376.22 274.001  15
 -13  -1  -2 635.278 418.024   1
 -13  -1  -2 973.921 171.488  14
 -13   1  -2 1093.30 233.468  14
 -14  -1  -2 5528.70 1234.10   1
 -14   1  -2 4406.18 491.253  15
 -14  -1  -2 4144.64 431.474  15
 -14   1  -2 3855.30 423.734  14
 -14  -1  -2 3826.78 384.301  14
 -14   1  -2 4063.79 962.866   1
 -15  -1  -2 63.2585 172.731  14
 -15  -1  -2 8.67968 134.171  15
 -15   1  -2 353.907 217.538  15
 -15   1  -2 425.564 189.046  14
 -16   1  -2 164.375 188.532  14
 -16  -1  -2 238.096 161.976  15
 -16   1  -2 177.072 148.807  15
 -16  -1  -2-61.2901 136.537  14
 -17   1  -2 59.7638 132.586  14
 -17  -1  -2 59.1268 138.135  15
 -17   1  -2 33.3386 146.355  15
 -17  -1  -2 97.4030 206.645  14
 -18  -1  -2 1014.66 244.918  14
 -18   1  -2 909.056 224.123  14
 -18   1  -2 907.324 239.789  15
 -18  -1  -2 619.394 174.271  15
 -19  -1  -2 3082.72 361.167  15
 -19   1  -2 2683.43 352.245  14
 -19   1  -2 2353.86 349.014  15
 -19  -1  -2 2691.26 351.388  14
 -20  -1  -2 1107.97 224.262  15
 -20   1  -2 945.188 184.383  15
 -20  -1  -2 961.960 187.466  14
 -20   1  -2 837.961 207.075  14
  21  -1   2 3557.13 471.600  19
 -21   1  -2 3857.02 356.149  15
  22  -1   2-15.1787 79.8244  19
 -22   1  -2 32.0608 68.4763  15
 -23   2   2 62.2691 68.6517  14
 -23  -2   2 104.856 71.7810  14
 -22  -2   2 2990.17 289.807  14
 -22   2   2 3119.06 297.519  14
 -21  -2   2 657.482 173.101  14
 -21   2   2 673.527 202.867  14
 -21   2   2 509.011 144.980  15
 -20  -2   2 10983.4 672.667  14
 -20   2   2 10684.4 655.940  14
 -19   2   2 702.507 207.040  14
  19   2  -2 288.719 158.516  18
 -19  -2   2 788.370 220.617  14
 -18  -2   2 850.344 259.213  14
  18   2  -2 467.879 202.791  18
 -18   2   2 716.737 179.929  14
 -17  -2   2 130.498 204.172  14
  17   2  -2-137.851 145.206  18
 -17   2   2-46.4272 139.669  14
 -17  -2   2 134.632 106.714  16
  16  -2  -2 5859.60 615.126  18
  16   2  -2 5311.43 583.058  18
 -16  -2   2 5893.24 538.350  16
 -16   2   2 5750.54 491.614  14
 -16  -2   2 6421.84 534.326  14
  15  -2  -2-81.7297 196.846  18
 -15  -2   2 0.91190 129.117  14
  15   2  -2-316.696 157.238  18
  15   2  -2-105.447 222.391   3
 -15  -2   2 145.272 109.196  16
 -15   2   2 9.68563 159.622  14
  14   2  -2 3121.30 879.780   3
  14  -2  -2 4605.41 537.019  18
 -14  -2   2 4890.41 455.861  16
 -14  -2   2 4728.14 445.886  14
  14   2  -2 4904.01 499.913  18
 -14   2   2 4958.03 447.588  14
  13   2  -2 17673.0 2048.18   3
 -13  -2   2 18084.2 840.309   5
  13  -2  -2 18489.7 1007.59  18
 -13  -2   2 19925.1 819.711  14
  12   2  -2 3668.13 959.316   3
 -12  -2   2 4041.79 391.123   5
 -12   2   2 4836.55 478.285   5
 -11  -2   2 6898.98 495.476   5
  11   2  -2 7066.81 1217.12   3
 -11   2   2 5917.84 397.524   5
 -10  -2   2 7408.34 520.216   5
 -10   2   2 8415.16 497.061   5
  10   2  -2 6459.40 1174.53   3
  -9  -2   2 42965.2 1136.05   5
  -9   2   2 42143.3 1083.43   5
   9   2  -2 41736.7 2608.71   3
  -8  -2   2 48706.9 1154.50   5
   8   2  -2 55749.4 2793.98   3
  -7  -2   2 2788.26 282.336   5
   7   2  -2 3543.25 684.857   3
   6   2  -2 20154.1 1501.63   3
  -6  -2   2 19470.0 657.262   5
   5   2  -2 782.790 338.816   3
  -5  -2   2 1064.21 163.888   5
  -4  -2   2 4522.90 301.346   5
   4   2  -2 4741.16 676.172   3
  -3  -2   2 2780.62 224.126   5
   3   2  -2 3547.67 564.324   3
   3  -2  -2 3435.28 511.436   2
  -2  -2   2 2682.53 208.877   5
   2   2  -2 2175.63 455.785   3
   2  -2  -2 3293.66 473.055   2
   1  -2  -2 1420.77 157.232   6
   1   2  -2 1078.84 287.448   3
   1  -2  -2 1516.06 281.450   2
  -1  -2   2 1392.35 138.731   5
   0   2  -2 15186.3 1097.44   3
   0  -2   2 13761.0 414.669   5
   0  -2  -2 13501.9 485.432   6
   0   2   2 13640.7 602.004   3
   0  -2  -2 14060.7 789.931   2
   0  -2  -2 13686.7 721.988   1
  -1   2  -2 35782.1 1706.08   3
  -1  -2  -2 33683.2 1071.59   2
  -1  -2  -2 36428.0 1328.34   1
   1   2   2 36794.4 1136.41   3
  -2   2  -2 612263. 7472.51   3
   2  -2   2 624362. 6109.53   2
  -2  -2  -2 606086. 6059.14   1
   2   2   2 634128. 5616.47   3
  -3  -2  -2 150437. 3344.08   1
  -3   2  -2 155621. 3611.61   1
   3  -2   2 159331. 3144.87   2
  -3   2  -2 163745. 3636.02   4
  -4   2  -2 9030.46 928.953   1
   4  -2   2 8922.90 773.903   2
  -4   2  -2 9403.46 921.829   4
  -4  -2  -2 10352.2 936.356   1
   5  -2   2 8927.45 776.075   2
  -5   2  -2 8191.68 918.432   4
  -5   2  -2 8439.56 949.732   1
  -5  -2  -2 8534.67 928.175   1
  -6   2  -2 21740.5 1557.12   1
   6  -2   2 22902.5 1287.58   2
  -6   2  -2 21797.2 1530.09   4
  -6  -2  -2 22419.9 1603.43   1
  -7   2  -2 6225.46 916.128   1
  -7  -2  -2 6659.26 966.895   1
   7  -2   2 6070.12 711.687   2
  -8   2  -2-307.169 287.829   1
   8  -2   2-99.7051 169.553   2
  -8  -2  -2-184.236 352.357   1
  -9   2  -2 700.020 359.512   1
  -9  -2  -2 674.573 391.561   1
   9  -2   2 880.285 333.165   2
 -10  -2  -2 2519.96 707.561   1
 -10   2  -2 2507.35 726.947   1
 -11   2  -2 1144.68 521.510   1
 -11   2  -2 817.005 421.361   4
 -11  -2  -2 1434.27 620.779   1
 -12   2  -2-322.449 409.861   1
 -12   2  -2 234.196 153.692  14
 -12  -2  -2-185.356 323.167   1
  12   2   2-135.777 350.194   3
 -13   2  -2 802.484 388.294   1
 -13  -2  -2 905.765 191.636  15
 -13  -2  -2 1402.19 225.932  14
 -13  -2  -2 1368.95 644.373   1
  13   2   2 695.277 459.758   3
 -13   2  -2 1053.96 213.150  14
  14   2   2 404.381 368.771   3
 -14  -2  -2 693.381 168.713  15
 -14   2  -2 672.808 225.150  14
 -14  -2  -2 418.593 134.260  14
 -14  -2  -2 407.226 259.131   1
 -14   2  -2 25.5502 178.406   1
 -15  -2  -2 4189.98 445.589  15
 -15  -2  -2 3791.47 391.680  14
 -15   2  -2 3664.40 414.827  14
 -16  -2  -2 205.846 165.172  15
 -16   2  -2 69.6789 164.866  15
 -16   2  -2-222.546 157.724  14
 -16  -2  -2 74.0913 134.101  14
 -17  -2  -2 23728.6 1027.79  15
 -17   2  -2 24016.6 1068.28  14
 -17  -2  -2 24369.3 974.297  14
 -18  -2  -2 172.418 118.189  14
 -18   2  -2 147.851 178.144  15
 -18   2  -2 410.367 211.752  14
 -18  -2  -2-23.4766 162.258  15
 -19   2  -2-154.515 147.213  15
 -19  -2  -2 189.849 110.238  15
  19  -2   2 207.160 204.549  19
 -19   2  -2 156.439 125.964  14
 -19  -2  -2 57.9699 113.728  14
  20  -2   2 53.8656 122.318  19
 -20  -2  -2-45.0447 109.079  14
 -20   2  -2 75.2082 117.183  15
  21  -2   2 1557.45 300.735  19
 -21   2  -2 2053.64 277.247  15
 -22   2  -2 100.464 77.4485  15
  22  -2   2 83.8312 94.1893  19
 -22   3   2 2881.57 248.484  15
 -22   3   2 2321.53 227.404  14
 -22  -3   2 2586.99 238.516  14
 -21  -3   2 3384.99 323.800  14
 -21   3   2 4205.44 366.176  15
 -21   3   2 3279.33 322.025  14
 -20  -3   2 240.876 137.426  14
 -20   3   2 206.365 160.979  14
 -19  -3   2 106.123 114.904  14
 -19   3   2 65.7990 111.548  14
 -18  -3   2 1723.69 291.213  14
 -18   3   2 1566.21 298.809   9
  18   3  -2 1002.23 271.752  18
 -18   3   2 1633.61 298.227  14
 -17  -3   2 176.691 139.487  14
 -17   3   2-21.1787 104.717   9
  17   3  -2 17.7242 130.946  18
 -17  -3   2 110.594 113.053  16
 -17   3   2 104.209 132.318  14
  16   3  -2 2155.99 372.717  18
 -16  -3   2 2226.05 366.883  16
 -16  -3   2 1921.65 317.674  14
 -16   3   2 2394.50 316.402  14
 -15  -3   2 580.738 195.314  14
 -15   3   2 389.702 154.140  14
  15   3  -2 547.456 193.134  18
 -15  -3   2 471.105 161.697  16
 -14  -3   2 1377.66 241.506  14
  14   3  -2 2074.58 828.644   3
 -14   3   2 1757.35 267.234  14
  14   3  -2 1233.27 243.459  18
 -14  -3   2 1049.78 218.845   5
 -14  -3   2 1244.79 267.980  16
  13   3  -2 910.271 486.980   3
 -13  -3   2 332.375 175.301   5
 -13  -3   2 110.867 110.909  16
  13  -3  -2 596.317 204.452  18
 -13  -3   2 463.352 126.570  14
  13   3  -2 761.168 214.041  18
 -13   3   2 326.221 123.555  14
  12   3  -2 2631.66 812.470   3
 -12  -3   2 1854.50 286.911   5
 -11   3   2 15664.0 726.399   5
 -11  -3   2 15718.7 800.699   5
  10   3  -2 4761.96 978.148   3
 -10  -3   2 5372.36 463.132   5
 -10   3   2 5068.95 400.517   5
  -9  -3   2 44795.7 1257.51   5
   9   3  -2 43860.7 2836.75   3
   8   3  -2 88.5672 182.577   3
  -8  -3   2 304.167 145.841   5
  -7  -3   2 37298.2 1076.36   5
   7   3  -2 38757.7 2395.54   3
   6   3  -2 64850.5 2957.48   3
   6  -3  -2 59036.3 2739.14   2
  -6  -3   2 61799.2 1308.43   5
  -5  -3   2 12.1864 101.831   5
   5  -3  -2 52.2862 170.528   2
   5   3  -2-202.386 224.348   3
  -4   3   2 19979.7 663.923   1
   4  -3  -2 22442.9 1502.26   2
  -4  -3   2 20779.8 701.741   5
   4   3  -2 22194.4 1627.58   3
  -3  -3   2 1023.57 176.011   5
   3   3  -2 915.508 366.795   3
   3  -3  -2 681.324 254.291   2
  -2  -3   2 13856.8 534.978   5
   2  -3  -2 13129.8 1046.17   2
   2   3  -2 14359.4 1238.60   3
   1  -3  -2 1580.15 189.814   6
   1  -3  -2 1635.48 332.216   2
  -1  -3   2 1542.90 185.193   5
   1   3  -2 1599.11 427.256   3
  -1   3   2 1499.73 227.993   3
   0   3  -2 13599.8 1193.35   3
   0   3   2 14490.2 796.566   3
   0  -3  -2 13472.5 891.303   2
   0  -3   2 13560.0 497.462   5
   0  -3  -2 13355.9 535.953   6
  -1   3  -2 354.089 169.384   3
   1   3   2 159.584 144.424   3
  -1  -3  -2 184.066 91.9973   6
  -1  -3  -2 80.8848 96.9465   2
   1  -3   2 280.705 92.0030   5
  -1   3  -2 469.975 292.057   4
  -2  -3  -2 6485.83 759.784   1
   2   3   2 8444.13 754.019   3
  -2   3  -2 7979.96 971.322   3
  -2  -3  -2 7343.82 417.819   6
  -2   3  -2 8073.13 904.838   4
   2  -3   2 7622.45 805.503   2
  -2  -3  -2 7728.32 562.614   2
  -3  -3  -2 23569.0 1445.32   1
  -3   3  -2 23351.0 1689.72   3
   3  -3   2 23393.0 1417.39   2
  -3  -3  -2 23733.2 868.133   2
  -3   3  -2 23219.7 1578.24   4
   3   3   2 24090.9 1364.96   3
   4  -3   2 95762.3 2930.49   2
  -4   3  -2 98946.8 3368.90   4
  -4   3  -2 100258. 3280.03   1
  -4  -3  -2 96010.9 3139.26   1
   4   3   2 95843.6 2900.09   3
   5  -3   2 82782.2 2769.68   2
  -5   3  -2 83048.8 3119.43   1
   5   3   2 78459.6 2876.65   3
  -5  -3  -2 83557.8 3103.29   1
  -5   3  -2 87079.1 3243.85   4
  -6  -3  -2 2.75490 255.608   1
   6  -3   2 144.047 159.839   2
   6   3   2 86.3953 229.936   3
  -6   3  -2-15.4226 208.983   4
  -6   3  -2 101.187 215.508   1
  -7   3  -2 12727.2 1326.02   1
  -7   3  -2 11899.8 1344.66   4
   7  -3   2 11400.6 1109.17   2
  -7  -3  -2 11694.1 1312.23   1
   7   3   2 10195.1 1177.42   3
   8   3   2 786.686 407.170   3
  -8  -3  -2 607.353 380.584   1
  -8   3  -2 1253.66 399.030   1
  -8   3  -2 1078.23 428.775   4
   8  -3   2 1037.89 398.851   2
  -9  -3  -2 40.8112 205.033   1
   9   3   2-3.79053 220.367   3
   9  -3   2-48.2481 172.079   2
  -9   3  -2-58.8906 186.145   4
  -9   3  -2 32.8705 165.880   1
 -10  -3  -2 2053.28 716.580   1
  10   3   2 1375.06 458.425   3
  10  -3   2 1373.02 511.883   2
 -10   3  -2 1735.56 572.128   1
 -10   3  -2 1787.44 632.831   4
  11   3   2 66.5427 174.453   3
 -11  -3  -2 304.405 220.749   1
 -11   3  -2-92.2166 196.079   4
 -11   3  -2 91.1565 377.517   1
 -12   3  -2-41.7630 78.1776   9
  12   3   2-304.128 375.462   3
 -12   3  -2-452.490 312.776   4
 -12  -3  -2-157.629 317.554   1
 -12   3  -2 190.526 119.444  14
  13   3   2 131.945 283.544   3
 -13  -3  -2 278.985 140.645  15
 -13   3  -2 270.510 161.971   9
 -13  -3  -2-107.280 353.496   1
 -13   3  -2 470.668 185.081  14
 -13   3  -2-503.648 359.636   1
 -14   3  -2 1663.49 807.217   1
 -14   3  -2 1171.69 258.851  14
 -14   3  -2 1414.93 265.450   9
 -15   3  -2 7902.93 620.006   9
 -15   3  -2 7185.15 576.320  14
 -16   3  -2 38.9725 140.120  14
  17  -3   2 6525.86 795.273  19
 -17   3  -2 5591.38 505.962  14
 -17   3  -2 7586.64 669.176  15
  18  -3   2 0.74502 140.992  19
 -18   3  -2 226.011 198.249  15
  19  -3   2 2330.82 464.810  19
 -19   3  -2 3848.46 445.464  15
  20  -3   2 1162.92 269.107  19
 -20   3  -2 1606.37 270.443  15
  21  -3   2 1073.53 220.911  19
 -21   3  -2 1219.73 205.300  15
  22  -3   2 539.156 135.467  19
 -22   3  -2 756.158 130.309  15
  22  -4  -2 1810.89 224.365  20
 -22   4   2 3091.36 244.715  15
  21  -4  -2 68.3644 87.6728  20
 -21  -4   2-61.8684 107.740  14
 -20   4   2 1215.70 199.512  14
 -20  -4   2 1093.63 203.254  14
 -19  -4   2 121.387 124.852  14
 -19   4   2 312.772 125.662   9
 -19   4   2 216.939 112.900  14
 -18  -4   2 157.284 108.652  14
 -18   4   2 185.551 92.6320   9
 -18   4   2 47.8139 165.795  14
 -18  -4   2-146.848 131.254  16
 -17  -4   2 15.4182 120.413  14
  17   4  -2-191.939 150.700  18
 -17  -4   2 184.580 188.019  16
 -17   4   2-69.6350 115.492   9
 -17   4   2-39.8378 127.758  14
 -16  -4   2 1969.75 316.527  14
  16   4  -2 1784.06 305.092  18
 -16  -4   2 2173.33 355.006  16
 -16   4   2 1817.41 288.902  14
 -15  -4   2 113.153 153.227  16
 -15  -4   2-10.2334 129.506  14
  15   4  -2-6.84203 103.932  18
 -15   4   2-146.641 187.264  14
 -14  -4   2 82.3791 113.554  14
  14   4  -2 16.3605 110.820  18
 -14  -4   2-152.964 154.581  16
  13   4  -2 8597.43 650.694  18
 -13  -4   2 8005.91 625.965   5
 -13  -4   2 8056.74 624.919  16
 -13  -4   2 8224.83 558.987  14
  12   4  -2 4501.48 1160.95   3
 -12  -4   2 4100.43 423.955  16
 -12  -4   2 4634.85 494.086   5
  12   4  -2 4169.92 435.352  18
 -12  -4   2 4449.73 397.112  14
 -11   4   2 8128.63 545.117   5
 -11  -4   2 10009.7 711.511  10
 -11  -4   2 9684.89 667.880   5
  11   4  -2 8051.74 1456.96   3
 -10  -4   2 9405.42 674.508   5
  10   4  -2 9234.27 1488.15   3
   9   4  -2 391.022 296.921   3
  -9  -4   2 670.563 192.918   5
   8   4  -2 972.740 460.235   3
  -8  -4   2 1761.61 309.506   5
   7   4  -2 82518.6 4052.17   3
  -7  -4   2 88690.7 1829.68   5
   7  -4  -2 86582.6 3808.11   2
  -6  -4   2 15776.3 749.858   5
   6  -4  -2 14625.9 1487.72   2
   6   4  -2 16128.0 1643.08   3
  -5  -4   2 13723.9 667.999   5
   5  -4  -2 14037.0 1388.65   2
   5   4  -2 12933.6 1402.77   3
   4  -4  -2 477.419 255.337   2
  -4  -4   2 806.791 190.322   5
   4   4  -2 522.585 296.798   3
   3   4  -2 28413.3 2004.28   3
  -3  -4   2 29403.7 919.253   5
   3  -4  -2 29161.3 1804.02   2
   2   4  -2 11021.0 1251.14   3
  -2   4   2 10611.2 739.830   3
  -2  -4   2 11249.8 556.450   5
   2  -4  -2 10324.5 1068.65   2
   1   4  -2 16404.7 1494.58   3
  -1   4   2 16467.2 953.224   3
  -1  -4   2 16621.1 660.772   5
   1  -4  -2 16449.6 1214.59   2
   0   4  -2 24352.1 1800.54   3
   0   4   2 23735.9 1245.72   3
   0  -4   2 23845.4 1584.68   2
   0  -4  -2 23767.7 801.257   6
   0  -4  -2 22054.9 1336.75   2
  -1   4  -2 3441.83 708.795   3
  -1  -4  -2 3523.90 517.580   2
   1  -4   2 3483.60 625.262   2
  -1  -4  -2 3667.91 328.909   6
  -1   4  -2 3221.46 625.224   4
   1   4   2 3789.75 530.544   3
  -2  -4  -2 4058.16 525.192   2
  -2  -4  -2 4422.51 366.342   6
  -2   4  -2 3422.20 671.600   4
  -2   4  -2 3949.85 747.497   3
   2  -4   2 4395.72 726.426   2
   2   4   2 4676.76 660.371   3
  -3  -4  -2 205.559 111.732   6
  -3  -4  -2 175.442 125.911   2
   3  -4   2 390.584 284.625   2
   3   4   2 334.578 223.758   3
  -3   4  -2 207.718 193.617   4
  -3   4  -2 114.362 180.899   3
   4   4   2 16840.3 1382.99   3
  -4  -4  -2 16224.8 731.688   6
  -4   4  -2 16382.6 1466.66   1
   4  -4   2 17126.9 1410.92   2
  -4   4  -2 17758.0 1589.09   4
   5  -4   2 18218.4 1477.11   2
  -5  -4  -2 17761.8 1598.98   1
  -5   4  -2 17991.6 1637.16   4
  -5  -4  -2 17020.9 784.682   6
   5   4   2 17827.0 1517.16   3
  -5   4  -2 18420.9 1582.71   1
  -6  -4  -2 202450. 5637.21   1
  -6   4  -2 197380. 5414.53   1
   6   4   2 188889. 5288.28   3
   6  -4   2 192352. 4958.69   2
  -6   4  -2 197211. 5708.81   4
  -7  -4  -2 4964.69 951.989   1
   7  -4   2 6207.17 919.489   2
  -7   4  -2 5526.51 983.995   4
  -7   4  -2 6714.17 1026.27   1
   7   4   2 4886.88 868.068   3
   8   4   2 3631.72 836.730   3
  -8   4  -2 4791.87 912.421   1
  -8   4  -2 3938.28 854.640   4
   8  -4   2 4070.31 774.767   2
  -8  -4  -2 3953.31 912.413   1
  -9  -4  -2 1832.62 659.006   1
  -9   4  -2 1923.00 588.100   1
   9  -4   2 1778.73 553.286   2
   9   4   2 1079.12 500.960   3
  -9   4  -2 1968.17 669.233   4
  10  -4   2 1478.71 560.094   2
 -10  -4  -2 1207.75 599.836   1
 -10   4  -2 1029.62 486.151   1
  10   4   2 1312.87 524.292   3
 -10   4  -2 899.206 427.865   4
  11   4   2 10.6843 223.626   3
 -11  -4  -2 643.555 488.065   1
 -11  -4  -2 151.013 121.796  16
 -11   4  -2 122.236 103.417  14
 -11   4  -2 164.579 91.8972   9
 -11   4  -2 169.388 183.955   4
 -11   4  -2-263.519 398.916   1
  11  -4   2 97.8974 166.363  19
  11  -4   2 859.460 394.732   2
  12   4   2 4712.55 1094.54   3
 -12  -4  -2 3547.29 1055.00   1
  12  -4   2 3125.68 409.840  20
 -12   4  -2 5008.65 503.046   9
  12  -4   2 4917.06 595.358  19
 -12   4  -2 2976.77 858.921   4
 -12   4  -2 3644.50 403.553  14
 -12   4  -2 5690.69 1088.93   1
 -13   4  -2 6880.23 611.467   9
  13  -4   2 5881.88 703.432  19
 -13   4  -2 4581.92 972.580   4
 -13   4  -2 5070.42 464.335  14
  14  -4   2 593.010 260.506  19
 -14   4  -2 797.344 231.023   9
 -14   4  -2 675.232 230.484  14
  15  -4   2 70.2250 142.591  19
 -15   4  -2-134.439 161.149   9
 -16   4  -2 512.406 165.053   9
  16  -4   2 384.520 236.926  19
  17  -4   2 631.951 275.098  19
 -17   4  -2 389.425 141.149   9
 -17   4  -2 604.458 278.952  15
  18  -4   2 5917.19 664.044  19
 -18   4  -2 6981.35 584.164  15
  19  -4   2 15.5935 112.141  19
 -19   4  -2 424.299 164.558  15
  20  -4   2 3148.00 377.803  19
 -20   4  -2 3444.00 346.003  15
  21  -4   2 1561.12 230.964  19
 -21   4  -2 2154.79 238.273  15
  21  -5  -2-79.8441 68.2339  20
 -21   5   2 243.887 87.7886  15
  20  -5  -2 1002.77 223.076  20
 -20   5   2 677.583 149.830   9
 -19   5   2-43.4688 78.1775   9
  19  -5  -2-0.58174 113.393  20
 -18   5   2 2333.83 342.239   9
 -18  -5   2 2317.64 377.095  16
 -17   5   2 104.350 129.342   9
 -17  -5   2 262.973 153.791  14
 -17  -5   2 226.239 195.715  16
 -16  -5   2 227.431 139.234  14
  16   5  -2 415.226 190.855  18
 -16  -5   2 361.037 152.436  16
 -16   5   2 537.518 226.789   9
  15   5  -2 542.872 197.764  18
 -15  -5   2 396.533 171.659  16
 -15  -5   2 220.186 115.711  14
  14   5  -2 2170.07 357.393  18
 -14  -5   2 2469.76 307.598  14
 -14  -5   2 2279.83 363.231  16
 -13  -5   2 2830.13 330.450  14
  13   5  -2 3185.85 405.121  18
 -13  -5   2 2783.62 382.965  16
 -12  -5   2 6545.80 571.358  16
  12   5  -2 6608.18 571.295  18
  12   5  -2 5724.77 1294.61   3
 -12  -5   2 6744.83 669.993  10
  11   5  -2 743.180 540.822   3
 -11  -5   2 628.549 229.749  10
  11   5  -2 527.747 192.076  18
 -11  -5   2 346.983 187.965   5
 -11  -5   2 796.178 194.579  16
 -10  -5   2 163.985 116.741  16
 -10  -5   2 279.332 180.742  10
  10   5  -2 182.198 85.8452  18
 -10  -5   2 242.485 117.782   5
   9   5  -2 584.363 437.026   3
  -9  -5   2 925.964 244.563   5
  -8  -5   2 7848.19 610.271   5
   8  -5  -2 6827.00 1189.99   2
   8   5  -2 6998.56 1318.92   3
   7  -5  -2 193.286 156.133   2
   7   5  -2 390.045 321.689   3
  -7  -5   2 282.737 152.984   5
   6   5  -2 2641.39 780.077   3
   6  -5  -2 2279.09 646.278   2
  -6  -5   2 2818.62 362.603   5
   5   5  -2 12291.3 1552.72   3
  -5  -5   2 12391.7 716.478   5
   5  -5  -2 11881.7 1431.83   2
   4   5  -2 1914.81 606.985   3
  -4  -5   2 2219.17 320.152   5
   4  -5  -2 1501.01 517.667   2
   3  -5  -2 25.5931 191.122   2
   3   5  -2-90.1428 357.498   3
   2   5  -2 14438.9 1568.54   3
   2  -5  -2 13456.6 1318.74   2
  -2  -5   2 13880.5 1375.35   2
   1   5  -2 22493.8 1949.93   3
   1  -5  -2 20913.4 1577.45   2
  -1  -5   2 20723.6 1671.37   2
   0  -5   2 18407.8 1569.09   2
   0   5  -2 17297.5 1724.55   3
   0  -5  -2 17414.4 1391.00   2
  -1   5  -2 9027.81 1249.27   3
   1   5   2 9038.10 950.325   3
  -1   5  -2 8922.60 1167.23   4
   1  -5   2 8665.29 1113.44   2
  -1  -5  -2 8358.42 898.847   2
  -2   5  -2 3688.08 803.776   3
  -2  -5  -2 3749.83 365.262   6
   2   5   2 3063.89 574.155   3
  -2  -5  -2 3650.89 586.652   2
  -2   5  -2 4020.06 813.234   4
   2  -5   2 3373.33 696.992   2
  -3   5  -2 208.796 236.671   3
  -3  -5  -2-16.6249 91.7280   6
   3   5   2 56.7495 186.626   3
  -3   5  -2-168.263 272.796   4
   3  -5   2-4.51874 127.462   2
  -4  -5  -2 2127.50 290.408   6
  -4   5  -2 2131.78 593.980   1
   4  -5   2 1993.22 567.941   2
   4   5   2 2393.01 574.730   3
  -4   5  -2 2129.80 624.751   4
  -5   5  -2-46.6769 148.140   4
  -5  -5  -2 25.3703 93.8777   6
   5   5   2 311.904 260.639   3
   5  -5   2-68.8116 196.914   2
  -6  -5  -2 11202.7 685.796   6
  -6   5  -2 10536.9 1324.58   1
   6  -5   2 12223.0 1388.78   2
  -6   5  -2 12541.7 1557.13   4
   6   5   2 10376.5 1358.84   3
   7   5   2 912.273 522.163   3
   7  -5   2 581.443 374.237   2
  -7  -5  -2 1011.93 213.166   6
  -7   5  -2 497.505 320.559   4
  -7   5  -2 928.339 491.975   1
  -8  -5  -2 6418.57 550.584   6
   8   5   2 5710.15 1073.49   3
  -8   5  -2 8122.12 1246.63   1
   8  -5   2 8726.37 1254.10   2
  -8   5  -2 7000.34 1233.90   4
   9  -5   2 1505.97 314.901  20
   9  -5   2 1204.77 475.887   2
   9   5   2 1226.12 559.001   3
  -9  -5  -2 1792.52 297.187   6
  -9   5  -2 1747.53 298.934   9
  -9   5  -2 2212.46 721.600   1
  -9   5  -2 1894.70 642.555   4
   9  -5   2 1897.39 347.411  19
  10  -5   2 7709.34 732.787  19
 -10   5  -2 7159.92 1301.83   4
 -10   5  -2 7592.25 643.400   9
 -10  -5  -2 6872.06 536.026  16
  10  -5   2 6599.17 621.406  20
  10   5   2 6344.96 1178.62   3
 -10   5  -2 7166.14 1185.64   1
 -10  -5  -2 6936.46 587.671   6
  10  -5   2 6741.94 1167.34   2
 -10   5  -2 6864.40 579.126   8
 -11  -5  -2 56768.0 1701.34   6
 -11   5  -2 60637.1 3479.82   1
 -11   5  -2 57419.7 3709.00   4
  11  -5   2 61035.8 2060.76  19
 -11  -5  -2 53271.8 1554.69  16
  11   5   2 48907.8 3504.72   3
  11  -5   2 57713.2 1857.18  20
 -11   5  -2 58763.6 1810.41   9
  11  -5   2 58686.5 3479.07   2
 -11   5  -2 58258.7 1659.17   8
  12  -5   2 737.055 274.806  19
 -12  -5  -2 704.019 206.480   6
  12  -5   2 439.058 216.030  20
 -12   5  -2 350.749 174.575   9
  13  -5   2 83.6922 140.153  19
  13  -5   2-16.1667 108.903  20
 -13   5  -2 79.1880 162.826   9
  14  -5   2 316.785 143.622  20
  14  -5   2 151.416 152.930  19
  15  -5   2 37.4206 149.861  19
 -15   5  -2 100.739 117.047   9
 -16   5  -2 1580.03 294.389   9
  16  -5   2 1564.25 391.800  19
 -17   5  -2 217.057 136.952   9
  17  -5   2-9.87728 112.584  19
 -17   5  -2 141.295 113.531  15
  18  -5   2 907.364 243.554  19
 -18   5  -2 917.942 181.766   9
 -18   5  -2 1193.64 241.305  15
  19  -5   2-4.12127 98.0443  19
 -19   5  -2 204.526 113.922  15
  20  -5   2 114.444 95.2518  19
 -20   5  -2 156.697 111.280  15
  20  -6  -2 795.564 165.095  20
 -20   6   2 1113.21 168.093   9
  19  -6  -2 583.954 184.304  20
 -19   6   2 652.648 160.905   9
  18  -6  -2 570.854 208.910  20
 -18   6   2 439.329 153.263   9
 -17  -6   2 730.696 229.597  16
  17  -6  -2 555.721 240.446  20
 -17   6   2 533.437 196.404   9
 -16  -6   2 611.608 225.681  16
  16  -6  -2 667.237 266.376  20
 -16   6   2 364.043 202.711   9
 -15   6   2 2412.85 388.949   9
 -15  -6   2 2012.84 355.840  16
  15   6  -2 2042.26 340.808  18
 -14  -6   2 106.419 133.065  16
  14   6  -2 399.860 214.519  18
 -14   6   2 241.653 174.058   9
  13   6  -2 1083.14 270.666  18
 -13  -6   2 803.550 168.907  16
 -12  -6   2 3961.10 527.498  10
  12   6  -2 4049.15 468.697  18
 -12  -6   2 4251.07 459.390  16
 -11  -6   2 3798.54 516.939  10
  11   6  -2 3666.53 443.554  18
 -11  -6   2 3870.32 438.507  16
  10   6  -2 1522.51 300.356  18
 -10  -6   2 1532.06 316.681  10
  10   6  -2 1795.64 769.970   3
 -10  -6   2 1922.72 317.406  16
  -9  -6   2 179.144 152.164  10
  -9  -6   2-32.4262 137.695  19
   9   6  -2 397.405 201.354  18
  -9  -6   2 121.208 111.918  16
  -8  -6   2 3442.49 468.938  19
   8   6  -2 4029.92 1081.36   3
  -8  -6   2 4143.96 477.476  10
   8  -6  -2 3689.02 976.673   2
   8   6  -2 4211.08 450.955  18
  -7  -6   2 216.846 91.9113  10
   7   6  -2 235.636 226.993   3
   7  -6  -2 318.045 299.019   2
   7  -6  -2 254.066 154.316  20
  -7  -6   2 281.811 139.079  19
   7   6  -2 253.882 149.354  18
  -6  -6   2 265.655 230.570   2
   6  -6  -2 387.637 336.559   2
   6   6  -2 95.4194 271.633   3
  -5  -6   2-59.8381 289.772   2
   5   6  -2-466.783 350.996   3
   5  -6  -2-56.4409 193.386   2
   4  -6  -2 398.947 328.042   2
   4   6  -2 446.612 338.282   3
  -4  -6   2 97.1178 127.514   2
  -3  -6   2 20485.5 1871.61   2
   3   6  -2 20496.5 2091.07   3
   3  -6  -2 20306.4 1867.13   2
   2   6  -2 2755.98 793.819   3
   2  -6  -2 3271.17 720.906   2
  -2  -6   2 3297.46 750.400   2
   1  -6  -2 4011.80 753.253   2
  -1  -6   2 3516.30 763.682   2
   1   6  -2 4385.54 983.481   3
   0   6  -2-279.697 273.845   3
   0  -6  -2 21.7446 102.244   2
   0  -6   2 59.4159 217.328   2
  -1  -6  -2 1032.09 407.367   2
  -1   6  -2 428.480 195.506   3
   1  -6   2 903.117 426.243   2
  -2   6  -2 96.1174 207.992   3
  -2   6  -2 343.124 226.595   4
  -3   6  -2 342.301 299.567   4
   3  -6   2-13.2140 279.528   2
  -3   6  -2 324.927 240.584   3
  -4  -6  -2 15024.2 793.639   6
  -4   6  -2 14931.1 1752.37   4
   4  -6   2 15758.8 1681.65   2
  -4   6  -2 15838.3 1697.36   1
   5  -6   2 6772.67 1124.17   2
  -5  -6  -2 6968.49 538.204   6
  -5   6  -2 8195.20 1327.97   4
  -5   6  -2 8272.12 1271.70   1
  -6   6  -2 453.195 170.576   8
   6  -6   2 119.576 221.845   2
   6  -6   2 137.495 111.014  19
  -6   6  -2-24.1155 384.735   1
  -6  -6  -2 273.918 142.837   6
   6  -6   2 379.885 154.851  20
   6   6   2-119.981 227.688   3
  -6   6  -2 338.233 143.350   9
  -6   6  -2 369.564 343.536   4
   7  -6   2 1885.14 619.332   2
   7   6   2 910.415 451.960   3
  -7  -6  -2 1251.43 266.140   6
  -7   6  -2 1651.52 684.822   1
   7  -6   2 1805.69 352.972  19
   7  -6   2 1689.20 321.944  20
  -7   6  -2 1931.59 674.787   4
  -7   6  -2 1664.95 299.163   9
  -7   6  -2 1919.26 333.534   8
   8  -6   2 82523.5 2176.99  20
  -8  -6  -2 73704.9 1854.51   6
  -8   6  -2 78908.0 3969.97   1
  -8   6  -2 76376.0 2036.13   9
   8  -6   2 80066.8 2192.01  19
   8  -6   2 79967.0 4067.61   2
  -8   6  -2 77702.8 4383.96   4
  -8   6  -2 79489.5 2070.66   8
  -9  -6  -2 11118.7 738.297   6
  -9   6  -2 12169.6 830.162   9
   9  -6   2 11598.6 856.951  20
   9  -6   2 12391.3 911.542  19
  -9   6  -2 13236.1 1616.83   1
  -9   6  -2 12040.8 1741.30   4
   9   6   2 8603.77 1452.52   3
   9  -6   2 11220.2 1552.45   2
  -9   6  -2 12087.9 823.772   8
 -10   6  -2 6376.99 1312.42   4
  10  -6   2 7216.52 684.304  20
 -10   6  -2 6777.48 631.737   9
  10  -6   2 6733.14 698.746  19
 -10  -6  -2 6227.85 523.336  16
 -10   6  -2 7090.80 616.087   8
  10  -6   2 8038.30 1306.43   2
  11  -6   2 48773.5 1891.74  19
 -11  -6  -2 48911.4 1474.54  16
  11  -6   2 49665.6 1782.57  20
 -11   6  -2 50696.0 1756.84   9
 -11   6  -2 51270.4 1638.93   8
  12  -6   2 5646.60 659.903  19
  12  -6   2 4495.16 551.839  20
 -12   6  -2 5736.27 612.242   9
 -12   6  -2 5715.09 533.324   8
 -13   6  -2 1408.36 312.713   9
  13  -6   2 747.289 229.957  19
  13  -6   2 968.238 256.551  20
  14  -6   2 24.0996 117.277  19
 -14   6  -2 290.300 154.611   9
  14  -6   2 59.4385 90.5644  20
  15  -6   2 536.616 161.297  20
  15  -6   2 773.387 303.773  19
 -15   6  -2 1223.07 259.286   9
  16  -6   2 97.4292 172.235  19
 -16   6  -2-9.54205 124.129  15
 -16   6  -2 457.633 188.347   9
 -17   6  -2 952.024 194.777  15
  17  -6   2 597.126 177.005  19
  18  -6   2 102.894 92.8357  19
 -18   6  -2 234.405 96.2196   9
 -18   6  -2 148.441 85.3253  15
  19  -6   2 229.294 94.0221  19
 -19   6  -2 233.733 105.168  15
 -19   7   2 408.995 114.971   9
  19  -7  -2 172.931 78.9900  20
  18  -7  -2 2359.98 317.906  20
 -18   7   2 3060.68 319.111   9
 -17  -7   2-36.7444 153.678  16
  17  -7  -2 89.7919 96.9283  20
 -17   7   2-54.1473 107.880   9
  16  -7  -2 725.902 245.740  20
 -16  -7   2 659.062 158.308  16
 -16   7   2 926.853 239.756   9
 -15  -7   2 1861.65 315.951  16
 -15   7   2 1725.09 310.517   9
  15  -7  -2 1665.70 364.937  20
  14  -7  -2 6851.55 757.315  20
 -14   7   2 7521.34 676.462   9
  14   7  -2 5586.18 555.478  18
 -14  -7   2 6423.31 590.348  16
  13  -7  -2 91.0831 154.796  20
 -13  -7   2 195.493 168.910  16
 -13   7   2 59.4355 116.724   9
  13   7  -2 39.4549 126.867  18
  12  -7  -2 813.859 281.766  20
 -12  -7   2 933.047 273.977  10
  12   7  -2 893.274 225.678  18
 -12  -7   2 961.776 225.675  16
 -12   7   2 971.257 297.850   9
 -11  -7   2-185.230 169.214  10
  11  -7  -2 101.130 123.808  20
 -11  -7   2 176.447 143.721  16
  11   7  -2 27.4592 104.673  18
 -11   7   2 242.034 198.690   9
 -10  -7   2 123.481 165.967  10
  10  -7  -2 170.583 176.272  20
  10   7  -2 159.927 161.514  18
 -10  -7   2 82.0240 157.538  16
  -9  -7   2 1258.92 316.981  19
   9   7  -2 1538.32 304.635  18
  -9  -7   2 1381.87 251.892  16
  -9  -7   2 1181.30 278.896  10
   9  -7  -2 1172.02 328.461  20
   8   7  -2 4643.44 1204.12   3
   8  -7  -2 4218.66 555.462  20
   8   7  -2 4803.44 502.212  18
  -8  -7   2 4231.23 561.398  19
   8  -7  -2 4087.01 1060.99   2
  -8  -7   2 4441.49 541.712  10
   7  -7  -2 14165.7 949.751  20
  -7  -7   2 14004.0 918.768  10
   7   7  -2 14414.2 858.694  18
  -7  -7   2 13625.7 926.102  19
  -7  -7   2 12201.8 1470.48   2
   7   7  -2 13986.4 1982.07   3
   7  -7  -2 12927.7 1820.12   2
   6  -7  -2 2116.48 711.191   2
   6   7  -2 1666.61 707.874   3
   6  -7  -2 1915.05 341.474  20
  -6  -7   2 1412.25 292.611  10
  -6  -7   2 1759.51 327.542  19
   6   7  -2 1759.82 311.549  18
  -6  -7   2 1213.39 416.727   2
   5   7  -2 35758.3 3061.15   3
   5  -7  -2 38423.4 1456.78  20
  -5  -7   2 33133.3 1349.11  19
   5   7  -2 33893.5 1272.85  18
   5  -7  -2 33924.9 2812.01   2
  -5  -7   2 34816.5 1400.86  10
   4  -7  -2 2855.71 387.046  20
  -4  -7   2 2374.35 385.901  20
  -4  -7   2 2939.91 397.141  19
   4   7  -2 3149.73 911.751   3
   4  -7  -2 2197.90 686.426   2
  -4  -7   2 2197.69 645.908   2
  -3  -7   2 2525.04 321.712   7
   3   7  -2 2427.79 813.017   3
   3  -7  -2 2229.71 646.769   2
  -3  -7   2 2381.62 362.826  20
   3  -7  -2 3300.51 407.336  20
  -3  -7   2 2393.53 348.896  19
  -3  -7   2 2268.81 694.868   2
   3   7  -2 2679.06 357.874   8
   2   7  -2 12.4112 84.9537   8
   2  -7  -2 78.6566 155.338   2
  -2  -7   2-145.253 160.582  19
   2   7  -2 203.949 356.978   3
  -2  -7   2 106.458 102.873  20
  -2  -7   2 120.855 265.613   2
  -1  -7   2 2708.60 701.918   2
   1  -7  -2 3201.41 707.571   2
   1   7  -2 3511.93 891.204   3
  -1  -7   2 3833.22 438.890  19
  -1  -7   2 3250.61 418.037  20
   1   7  -2 2997.00 386.361   8
   0   7  -2-15.1493 87.7464   8
   0  -7   2-75.0067 98.4266  19
   0  -7   2 34.6523 73.2548  20
   0  -7  -2-155.742 194.466   2
   0   7  -2-264.935 361.564   3
   0  -7   2-110.798 153.047   2
  -1   7  -2 1223.68 252.361   8
  -1   7  -2 1408.49 564.102   3
   1  -7   2 664.269 316.329   2
   1  -7   2 1344.24 267.363  20
   1  -7   2 1336.98 272.321  19
   2  -7   2 538.736 339.409   2
   2  -7   2 859.564 245.527  20
  -2   7  -2 692.401 200.903   8
   2  -7   2 614.361 158.883  19
  -2   7  -2 500.823 222.758   3
  -3   7  -2 237.844 127.282   8
   3  -7   2 159.032 306.158   2
   3  -7   2 60.6553 144.830  20
  -3   7  -2 120.510 115.696   9
   3  -7   2 74.7160 94.2738  19
  -4   7  -2 1472.01 276.284   8
   4  -7   2 1521.09 574.860   2
  -4   7  -2 1052.96 473.021   1
   4  -7   2 1450.31 288.487  19
  -4   7  -2 1124.66 503.234   4
  -4   7  -2 1387.13 269.093   9
   4  -7   2 1176.67 262.329  20
  -5   7  -2 1941.89 343.787   8
   5  -7   2 1707.61 553.612   2
  -5   7  -2 1505.83 599.571   4
  -5   7  -2 1610.79 311.155   9
  -5   7  -2 1519.60 484.190   1
   5  -7   2 1866.53 323.099  19
   5  -7   2 1985.52 351.498  20
  -6   7  -2 1320.81 288.417   8
   6  -7   2 1475.98 577.567   2
   6  -7   2 1004.13 281.227  19
   6  -7   2 1793.29 352.786  20
  -6   7  -2 1095.34 265.284   9
  -6   7  -2 975.047 474.959   1
  -6   7  -2 1382.83 646.899   4
   7  -7   2 84313.4 2320.48  20
  -7   7  -2 87882.5 4241.71   1
   7  -7   2 84535.0 4384.86   2
  -7   7  -2 80314.3 2135.96   9
  -7   7  -2 79417.7 4522.99   4
   7  -7   2 81429.1 2256.28  19
  -7   7  -2 81162.5 2234.50   8
   8  -7   2 20365.3 1181.43  20
   8  -7   2 21536.4 1161.34  19
  -8   7  -2 21312.2 1130.44   9
  -8   7  -2 20008.8 1106.56   8
   9  -7   2 7411.49 713.083  19
   9  -7   2 8493.23 757.871  20
  -9   7  -2 8041.71 724.510   9
  -9   7  -2 8182.27 712.921   8
 -10   7  -2 117.252 137.476   8
 -10   7  -2 425.650 192.280   9
  10  -7   2 53.6611 144.143  20
  10  -7   2 131.594 138.964  19
 -11   7  -2 8117.21 725.335   9
  11  -7   2 7525.51 707.647  20
  11  -7   2 6595.79 718.813  19
 -11   7  -2 8209.29 686.842   8
  12  -7   2 590.357 248.841  19
  12  -7   2 574.749 223.643  20
 -12   7  -2 1319.41 306.805   9
 -12   7  -2 1191.50 269.158   8
  13  -7   2 1683.44 327.643  20
 -13   7  -2 1824.49 305.121   8
  13  -7   2 1352.00 369.940  19
 -13   7  -2 2104.56 359.502   9
  14  -7   2 104.350 104.468  20
  14  -7   2-61.6238 161.396  19
 -14   7  -2 31.2771 126.766   9
  15  -7   2 414.928 170.286  19
  15  -7   2 532.701 148.157  20
 -15   7  -2 949.900 212.213   9
 -15   7  -2 634.394 169.805  15
  16  -7   2-94.6466 104.620  19
  16  -7   2 8.52377 50.9318  20
 -16   7  -2 21.8298 89.7779   9
 -16   7  -2-72.3418 98.0324  15
 -17   7  -2 499.002 115.313  15
  17  -7   2 390.014 132.287  19
 -17   7  -2 669.570 159.785   9
 -18   7  -2 4148.62 309.008   9
 -18   7  -2 3592.10 259.120  15
  18  -8  -2-16.5892 44.8213  20
 -18   8   2 121.583 54.2327   9
  17  -8  -2 770.297 170.147  20
 -17   8   2 577.152 149.209   9
  16  -8  -2 675.310 205.266  20
 -16   8   2 721.879 181.061   9
 -16   8   2 682.849 172.208   8
 -16  -8   2 659.757 166.206  16
 -15   8   2 320.779 136.165   9
  15  -8  -2 353.011 175.015  20
 -15  -8   2 256.686 126.742  16
  14  -8  -2 4470.80 534.079  20
 -14  -8   2 4295.57 426.260  16
 -14   8   2 4312.86 461.652   9
  13  -8  -2 124.266 101.521  20
 -13   8   2 430.287 183.448   9
 -13  -8   2 372.729 164.778  16
  12  -8  -2 3186.36 476.486  20
 -12  -8   2 3233.63 398.166  16
  12   8  -2 2837.67 361.341  18
 -12   8   2 4026.36 468.593   9
 -11  -8   2 26.7839 111.691  10
  11  -8  -2 170.866 171.554  20
  11   8  -2-0.52622 112.170  18
 -11   8   2 251.444 148.906   9
 -11  -8   2 144.587 154.613  16
 -10  -8   2 6899.50 692.529  10
 -10   8   2 7018.29 612.329   9
 -10  -8   2 6970.07 579.503  16
  10  -8  -2 6392.83 698.602  20
  10   8  -2 6545.01 592.164  18
  -9  -8   2 4061.31 526.828  10
   9   8  -2 3799.08 454.725  18
  -9   8   2 3847.29 462.670   9
   9  -8  -2 4478.40 572.246  20
  -9  -8   2 3567.91 401.711  16
  -8   8   2 9135.16 696.313   9
   8   8  -2 8919.33 703.596  18
  -8  -8   2 9354.75 788.118  10
   8  -8  -2 9264.94 798.093  20
  -8  -8   2 7621.06 760.634  19
  -8  -8   2 9400.71 631.046  16
   7   8  -2 1423.87 307.892  18
  -7  -8   2 1103.64 293.160  10
   7  -8  -2 781.745 237.149  20
  -7  -8   2 1130.09 243.623  16
  -7   8   2 1525.57 284.890   9
  -7  -8   2 1325.54 335.472  19
   6  -8  -2 920.718 249.504  20
   6   8  -2 864.097 256.041  18
  -6  -8   2 711.807 247.659  19
  -6  -8   2 1059.12 286.721  10
  -6   8   2 1096.35 233.830   9
   5   8  -2 2128.47 347.591  18
   5  -8  -2 2402.78 379.800  20
  -5  -8   2 2329.61 388.662  10
  -5  -8   2 1883.14 348.459  19
  -4  -8   2 0.65970 125.530  19
   4  -8  -2 72.6243 101.924  20
   4   8  -2-158.247 157.961  18
  -3  -8   2 199.168 177.186  19
   3  -8  -2 209.794 129.283  20
  -3  -8   2 63.0732 109.225  20
   3   8  -2 252.192 109.607   8
  -3  -8   2 309.329 276.112   2
  -2  -8   2 3390.28 467.959  20
   2  -8  -2 4411.98 475.847  20
  -2  -8   2 3921.46 477.582  19
   2  -8  -2 3436.96 902.834   2
   2   8  -2 3496.63 1067.52   3
   2   8  -2 2882.20 403.844   8
  -2  -8   2 4005.00 897.708   2
  -1  -8   2 5.01968 114.805   2
   1  -8  -2 616.320 177.257  20
  -1  -8   2 520.780 215.905  20
  -1  -8   2 346.575 150.166  19
   1   8  -2 706.219 407.913   3
   1   8  -2 492.475 179.804   8
   0   8  -2 7012.84 1459.25   3
   0  -8   2 7705.69 1308.69   2
   0   8  -2 7715.00 665.391   8
   0  -8   2 8172.02 664.790  19
   0  -8   2 7362.57 685.645  20
   1  -8   2-191.449 300.791   2
   1  -8   2-5.57093 105.874  20
   1  -8   2 227.092 181.818  19
  -1   8  -2-48.5052 78.4667   8
   2  -8   2 4329.22 536.926  20
  -2   8  -2 4202.37 509.874   8
   2  -8   2 4558.52 511.983  19
  -3   8  -2 24.5616 91.0050   8
   3  -8   2 45.3979 140.308  20
  -3   8  -2 87.8335 113.254   9
   3  -8   2 121.100 111.199  19
  -4   8  -2 535.693 200.409   8
  -4   8  -2 988.734 228.969   9
   4  -8   2 742.761 218.699  20
   4  -8   2 1070.92 275.629  19
   5  -8   2 351.156 156.483  19
  -5   8  -2 405.502 174.344   8
   5  -8   2 461.454 214.278  20
  -5   8  -2 325.843 144.945   9
   6  -8   2 11416.6 891.244  20
   6  -8   2 12173.3 863.827  19
  -6   8  -2 11657.8 812.009   9
  -6   8  -2 12557.0 906.574   8
   7  -8   2 2614.14 444.360  19
   7  -8   2 3009.44 474.688  20
  -7   8  -2 2843.51 409.836   9
  -7   8  -2 3004.95 443.930   8
   8  -8   2 377.933 178.878  20
  -8   8  -2 127.108 143.172   8
   8  -8   2 386.900 146.473  19
  -8   8  -2 256.090 167.478   9
   9  -8   2 1198.95 303.370  20
  -9   8  -2 889.902 242.590   8
   9  -8   2 662.954 221.827  19
  -9   8  -2 1368.13 300.810   9
  10  -8   2 395.840 186.204  19
 -10   8  -2 426.411 165.069   8
 -10   8  -2 939.088 236.091   9
  10  -8   2 763.399 224.235  20
 -11   8  -2 2641.29 404.028   9
  11  -8   2 2667.38 409.055  20
 -11   8  -2 2394.87 365.116   8
  11  -8   2 1993.31 375.442  19
 -12   8  -2 577.962 179.826   8
  12  -8   2 638.711 216.597  20
  12  -8   2 325.202 168.288  19
 -12   8  -2 375.077 166.890   9
  13  -8   2 4616.61 469.512  20
  13  -8   2 4994.02 497.034  19
 -13   8  -2 5568.01 479.310   8
 -13   8  -2 5561.28 522.250   9
 -14   8  -2 2720.69 362.827   9
  14  -8   2 2086.64 295.086  20
  14  -8   2 1892.32 293.465  19
 -14   8  -2 2537.68 283.754   8
  15  -8   2 11549.0 591.557  20
  15  -8   2 11091.4 616.195  19
  16  -8   2 740.710 139.829  19
 -16   8  -2 1202.12 192.894   9
 -17   8  -2 1473.67 179.766   9
  16  -9  -2 2021.08 226.647  20
 -16   9   2 2639.59 242.092   9
 -15   9   2 6.54833 50.3439   8
 -15   9   2-30.2553 78.1567   9
  14  -9  -2 1316.39 230.939  20
 -14  -9   2 1076.47 180.717  16
 -14   9   2 1465.11 241.564   8
 -14   9   2 1293.18 207.825   9
  13  -9  -2 339.269 145.161  20
 -13  -9   2 187.684 77.3974  16
 -13   9   2 455.819 143.919   9
  12  -9  -2 106.568 80.0452  20
 -12  -9   2 172.085 114.186  16
 -12   9   2 21.1852 86.0389   9
 -11  -9   2 3937.01 496.160  10
  11  -9  -2 4509.07 507.324  20
  11   9  -2 3811.22 386.705  18
 -11  -9   2 3414.94 355.133  16
 -11   9   2 4298.25 425.651   9
  10  -9  -2 2632.77 405.545  20
  10   9  -2 2467.97 327.170  18
 -10   9   2 2503.28 326.018   9
 -10  -9   2 2673.39 310.034  16
 -10  -9   2 2477.18 385.939  10
  -9   9   2 80.7547 87.5637   9
   9   9  -2 199.005 167.573  18
   9  -9  -2-90.4590 106.720  20
  -9  -9   2 200.206 155.971  10
  -9  -9   2 62.4608 96.4461  16
   8   9  -2 329.238 170.724  18
  -8  -9   2 421.426 184.134  10
   8  -9  -2 367.903 196.498  20
  -8  -9   2 563.612 188.770  16
  -8   9   2 340.631 150.810   9
  -7  -9   2 616.323 220.168  10
  -7  -9   2 828.309 260.973  19
   7  -9  -2 1150.94 292.824  20
  -7   9   2 694.785 166.310   9
   7   9  -2 796.139 219.476  18
  -7  -9   2 723.529 171.017  16
  -6  -9   2 1422.35 371.390  19
   6   9  -2 2465.67 380.019  18
  -6  -9   2 2808.77 431.534  10
   6  -9  -2 2352.51 381.707  20
  -6  -9   2 2140.12 289.822  16
   5  -9  -2 386.340 194.326  20
  -5  -9   2 267.528 159.623  10
  -5  -9   2 623.077 246.394  19
   5   9  -2 162.651 107.120  18
  -5  -9   2 395.820 120.508  16
  -4  -9   2 2052.52 365.449  10
   4   9  -2 2410.91 373.562  18
  -4  -9   2 1848.61 368.774  19
   4  -9  -2 2128.14 336.732  20
  -3  -9   2 1632.41 330.291  19
  -3  -9   2 1745.83 319.085  10
   3   9  -2 2188.34 349.430  18
   3   9  -2 1482.30 300.123   8
   3  -9  -2 1929.66 331.000  20
   2  -9  -2 1424.64 296.425  20
  -2  -9   2 1041.77 243.781  19
  -2  -9   2 1000.60 282.762  20
   2   9  -2 1157.93 252.649   8
  -1  -9   2 668.586 209.038  20
  -1  -9   2 720.868 244.364  19
   1  -9  -2 726.823 208.424  20
   1   9  -2 616.185 225.452   8
   0  -9   2 18905.7 1130.09  20
   0  -9   2 18910.8 1031.20  19
   0   9  -2 18622.3 1063.01   8
   1  -9   2 475.735 206.169  20
   1  -9   2 465.142 186.566  19
  -1   9  -2 357.739 163.653   8
   2  -9   2 52153.4 1874.50  20
   2  -9   2 50177.0 1690.98  19
  -2   9  -2 49272.5 1783.08   8
  -3   9  -2 7499.54 703.181   8
   3  -9   2 9105.93 791.374  20
   3  -9   2 8406.23 684.021  19
   4  -9   2 33548.0 1394.02  19
  -4   9  -2 34236.8 1497.06   8
   4  -9   2 34196.0 1512.83  20
  -5   9  -2-20.6649 119.014   8
   5  -9   2 132.262 172.482  20
   5  -9   2 40.4041 135.062  19
  -5   9  -2 8.94388 108.904   9
   6  -9   2-40.1498 99.2397  20
   6  -9   2-24.9458 140.242  19
  -6   9  -2 74.8258 100.988   9
  -6   9  -2 19.6459 121.993   8
   7  -9   2 631.069 226.560  20
   7  -9   2 409.344 127.948  19
  -7   9  -2 709.449 215.718   9
  -7   9  -2 549.545 210.266   8
   8  -9   2 1346.08 306.690  20
   8  -9   2 1635.43 305.940  19
  -8   9  -2 1274.24 303.553   8
  -8   9  -2 1351.71 288.295   9
  -9   9  -2 5780.73 554.554   9
   9  -9   2 5677.49 594.875  20
   9  -9   2 5754.33 557.973  19
  -9   9  -2 6030.39 580.317   8
  10  -9   2 196.764 130.225  19
  10  -9   2 18.0935 112.284  20
 -10   9  -2 28.4230 90.6735   8
 -10   9  -2-160.922 117.418   9
  11  -9   2 442.352 173.245  20
  11  -9   2 361.202 148.221  19
 -11   9  -2 258.056 111.608   9
 -11   9  -2 451.586 147.200   8
  12  -9   2 10.5207 64.3385  19
  12  -9   2 13.7860 75.6304  20
 -12   9  -2 77.3775 63.7917   8
 -12   9  -2 22.3248 79.2271   9
  13  -9   2 2291.47 279.585  20
 -13   9  -2 3140.17 338.843   9
 -13   9  -2 2495.41 277.429   8
 -14   9  -2 11440.5 584.420   9
  14  -9   2 9866.70 487.743  20
 -15   9  -2 4987.68 339.490   9
 -13  10   2 172.791 85.5864   8
  13 -10  -2 100.200 73.8702  20
 -13  10   2 106.477 62.7288   9
 -12  10   2 6193.66 388.779   9
  12 -10  -2 5252.66 407.887  20
 -12  10   2 5944.04 440.850   8
  11 -10  -2 3182.34 348.134  20
 -11  10   2 3072.80 293.058   9
 -11  10   2 3236.78 360.635   8
 -10  10   2 2449.59 263.612   9
  10 -10  -2 2307.99 312.793  20
 -10 -10   2 1737.92 327.134  10
 -10  10   2 2159.96 318.302   8
   9 -10  -2 5303.71 474.297  20
  -9 -10   2 4475.05 504.039  10
   9  10  -2 4151.29 376.624  18
  -9  10   2 5102.04 494.218   8
  -8  10   2 602.055 203.771   8
   8 -10  -2 338.552 123.493  20
   8  10  -2 428.123 157.024  18
  -8 -10   2 477.654 191.874  10
  -7 -10   2 258.937 155.954  10
   7 -10  -2 231.029 112.203  20
  -7  10   2 306.696 152.461   8
   7  10  -2 419.608 188.890  18
   6 -10  -2-14.8826 83.1458  20
  -6 -10   2 79.2249 112.733  10
   6  10  -2 22.5390 107.417  18
  -6  10   2 196.164 137.133   8
   5 -10  -2 5844.36 531.667  20
  -5 -10   2 6290.11 601.151  10
   5  10  -2 5658.11 502.858  18
  -5 -10   2 5904.78 555.913  19
  -5  10   2 5707.04 553.448   8
  -4 -10   2 11784.3 817.738  10
   4  10  -2 10836.1 712.692  18
   4 -10  -2 10256.7 688.149  20
  -4 -10   2 9991.88 715.068  19
  -4  10   2 9267.08 682.880   8
   3 -10  -2-30.1800 77.5079  20
  -3  10   2 24.4713 58.1765   8
  -3 -10   2 107.132 120.704  19
   3  10  -2 75.0404 105.261  18
  -3 -10   2-64.6871 133.621  10
  -2 -10   2 1206.19 259.999  19
   2 -10  -2 1153.40 235.172  20
   2  10  -2 1399.07 279.384  18
  -2  10   2 597.159 178.993   8
  -2 -10   2 907.610 227.516  10
   2  10  -2 471.249 148.891   8
   1  10  -2 3999.89 450.106  18
  -1 -10   2 3475.94 401.144  19
   1  10  -2 3794.89 439.021   8
   0 -10   2 1149.95 284.552  20
   0 -10   2 712.153 160.822  19
   0  10  -2 844.335 222.469   8
   1 -10   2 16413.9 883.287  19
   1 -10   2 17445.1 1017.67  20
  -1  10  -2 15694.7 937.512   8
   2 -10   2 3141.77 437.495  20
   2 -10   2 2435.01 340.843  19
  -2  10  -2 2703.94 398.568   8
   3 -10   2 1323.83 278.804  20
   3 -10   2 1335.02 254.956  19
  -3  10  -2 1266.00 282.345   8
   4 -10   2 64.9646 95.2516  20
   4 -10   2 28.4040 100.530  19
  -4  10  -2 73.5572 83.7950   8
  -5  10  -2 89.3302 101.500   8
   5 -10   2 300.510 170.102  20
   5 -10   2 1.46225 87.3231  19
   6 -10   2 796.845 218.056  20
   6 -10   2 817.513 205.379  19
  -6  10  -2 974.659 241.388   8
  -7  10  -2 1711.73 247.889   9
   7 -10   2 1748.82 264.314  19
   7 -10   2 1922.97 311.282  20
  -7  10  -2 1954.14 311.070   8
   8 -10   2 18.4519 104.902  19
   8 -10   2 203.118 117.326  20
  -8  10  -2 93.6238 90.4585   9
  -8  10  -2-102.074 127.000   8
   9 -10   2 977.215 200.763  20
   9 -10   2 784.758 164.875  19
  -9  10  -2 860.853 176.404   9
  -9  10  -2 945.447 203.611   8
  10 -10   2 55.3544 80.3555  20
 -10  10  -2 39.5753 67.0349   9
 -10  10  -2 26.6073 96.8253   8
  11 -10   2 118.757 90.9384  20
 -11  10  -2-119.117 73.8141   9
 -11  10  -2-33.5378 69.6334   8
  12 -10   2 240.038 72.5272  20
 -12  10  -2 247.582 74.7132   8
 -12  10  -2 91.0593 55.4765   9
 -10  11   2 59.4415 49.2349   8
   9 -11  -2-118.785 78.4696  20
  -9  11   2 56.6698 63.9337   8
   8 -11  -2 220.446 71.9526  20
  -8 -11   2 220.948 99.8414  10
  -8  11   2 287.787 114.442   8
  -7  11   2 738.556 163.289   8
   7  11  -2 691.589 147.689  18
   7 -11  -2 682.744 135.388  20
  -7 -11   2 473.179 148.615  10
   6  11  -2 2035.33 242.586  18
  -6  11   2 1679.09 254.806   8
   6 -11  -2 2059.37 250.490  20
  -6 -11   2 1928.74 296.194  10
   5 -11  -2 3057.42 304.111  20
  -5 -11   2 3218.29 378.514  10
   5  11  -2 3143.12 318.778  18
  -5  11   2 2721.84 318.157   8
   4 -11  -2 3841.94 335.614  20
  -4 -11   2 3652.26 406.318  10
   4  11  -2 3463.56 359.554  18
  -4  11   2 3154.70 326.042   8
  -3  11   2 156.770 105.749   8
   3  11  -2 45.2728 91.0363  18
  -3 -11   2 135.045 86.1816  10
  -2 -11   2 3202.71 388.800  10
   2  11  -2 3452.88 373.601  18
  -2 -11   2 3489.33 332.672  19
  -1 -11   2 17347.2 874.874  10
  -1 -11   2 16905.8 746.786  19
   1  11  -2 16462.4 794.274  18
   0 -11   2-11.7432 79.1683  19
   0 -11   2 171.670 102.921  10
   0  11  -2 82.8702 84.0767  18
   1 -11   2 1528.31 213.985  19
   1 -11   2 1614.53 253.974  10
  -1  11  -2 2020.18 292.715  18
  -1  11  -2 1752.24 259.925   8
   2 -11   2 288.831 108.655  19
   2 -11   2 120.477 93.2698  10
  -2  11  -2 183.016 175.250  18
  -2  11  -2 336.194 123.935   8
   3 -11   2 135.637 97.2007  19
   3 -11   2 96.6673 100.064  20
  -3  11  -2 215.672 116.022  18
  -3  11  -2 85.2904 63.0235   8
   4 -11   2 1469.37 242.600  20
  -4  11  -2 1433.61 241.146   8
   5 -11   2 293.099 129.404  20
  -5  11  -2 266.607 116.483   8
   6 -11   2 19.4033 62.0863  20
  -6  11  -2 118.557 77.9322   8
   7 -11   2 725.539 160.706  20
  -7  11  -2 549.830 141.378   8
   8 -11   2 92.1490 65.7349  20
  -8  11  -2 112.740 79.5366   8
   9 -11   2 106.553 69.7646  20
  -9  11  -2-15.7338 45.4158   8
  -4 -12   2-89.0360 71.0006  10
  -3 -12   2 5763.26 365.464  10
   2  12  -2 1358.89 159.712  18
  -2 -12   2 1329.89 186.597  10
  -1 -12   2 7397.43 423.065  10
   1  12  -2 7202.77 375.802  18
   0 -12   2 137.572 74.9700  10
   0  12  -2 48.8752 77.4277  18
  -1  12  -2 222.101 77.7720  18
   1 -12   2 88.6387 84.5703  10
  -2  12  -2 292.363 91.8261  18
   2 -12   2 141.987 72.2510  10
  -3  12  -2 973.601 148.331  18
   3 -12   2 735.489 128.082  10
  -4  12  -2 1177.85 141.943  18
 -23   0   3 71.9668 90.5965  14
 -22   0   3-109.334 119.114  14
 -21   0   3-133.353 117.932  14
  20   0  -3-81.5126 128.670  18
 -20   0   3 79.2021 131.701  14
 -19   0   3-76.0053 144.360  14
  19   0  -3 61.6431 135.171  18
 -18   0   3 7.26889 153.452  14
  18   0  -3-6.67652 123.032  18
 -17   0   3 55.4309 140.246  14
  17   0  -3 218.055 209.973  18
 -16   0   3-180.406 162.713  14
  16   0  -3-84.9876 157.443  18
 -15   0   3 135.347 142.234  14
  15   0  -3-22.8829 179.402  13
  15   0  -3-70.0948 114.623  18
 -14   0   3-50.5915 115.818  14
  14   0  -3-101.176 109.869  13
 -14   0   3 76.1247 92.2900   5
  14   0  -3-35.4133 147.820  18
 -13   0   3 8.00144 120.545  14
  13   0  -3-29.4118 150.024  18
 -13   0   3 140.672 89.6972   5
  12   0  -3-143.329 338.480   3
 -12   0   3 262.228 106.156   5
  11   0  -3 20.4263 159.730   3
 -11   0   3 152.373 121.055   5
  10   0  -3-261.886 305.653   3
 -10   0   3 652.844 270.805   5
   9   0  -3-86.5279 199.785   3
  -9   0   3 331.985 223.071   5
   8   0  -3-5.40214 111.510   3
  -8   0   3 69.7529 134.737   5
  -7   0   3-152.253 123.002   5
   7   0  -3 1.82383 141.729   3
   6   0  -3-9.13072 97.5437   3
  -6   0   3-43.4566 118.284   5
   5   0  -3-138.022 77.3315   3
  -5   0   3-48.8494 95.0026   5
  -4   0   3-70.5159 79.7228   5
   4   0  -3 69.5488 87.7107   3
  -3   0   3-18.9541 76.7513   5
   3   0  -3 14.1064 63.9558   3
  -2   0   3-39.8109 57.7066   5
   2   0  -3-9.66692 102.092   1
   2   0  -3 55.3071 96.0944   3
   1   0  -3-17.5476 102.715   1
  -1   0   3-33.0416 69.9326   5
   1   0  -3 22.5130 64.7411   3
   0   0   3 5.33666 71.7499   5
   0   0  -3-62.2265 133.179   1
  -1   0  -3 15.8133 149.313   1
  -2   0  -3-92.9090 154.928   1
  -3   0  -3-173.633 200.303   1
   3   0   3-10.8253 53.3561   2
  -4   0  -3 57.9199 174.049   1
   4   0   3 52.0201 30.2141   2
  -5   0  -3-35.1394 147.639   1
  -6   0  -3-49.6066 230.864   1
  -7   0  -3 45.2685 166.171   1
  -8   0  -3-238.055 296.320   1
  -9   0  -3-36.6034 210.550   1
 -10   0  -3-152.892 181.300   1
 -11   0  -3-80.6850 209.028   1
 -12   0  -3 307.737 406.841   1
 -12   0  -3-18.7182 155.454  14
 -12   0  -3-129.883 196.096  15
 -13   0  -3 24.0958 221.519   1
 -13   0  -3-3.86893 126.991  15
 -13   0  -3 174.439 198.484  14
 -14   0  -3 31.0197 158.659  14
 -14   0  -3-130.578 150.843  15
 -14   0  -3 220.225 395.389   1
 -15   0  -3-155.084 183.918  15
 -15   0  -3 61.6401 172.333  14
 -16   0  -3 2.97981 166.417  15
 -16   0  -3 39.6515 161.173  14
 -17   0  -3 61.9927 149.574  15
 -17   0  -3-22.9764 138.565  14
 -18   0  -3-2.12245 154.139  15
 -18   0  -3 137.531 119.405  14
 -19   0  -3-200.871 151.213  15
 -20   0  -3 196.226 123.945  15
  21   0   3-130.323 108.964  19
 -21   0  -3-20.1631 78.2348  15
  22   0   3 81.3107 88.5376  19
 -23   1   3 2105.58 209.406  14
 -23  -1   3 2182.48 229.167  14
 -22   1   3 2140.99 256.353  14
 -22  -1   3 1941.42 250.379  14
 -21   1   3 3154.35 341.371  14
 -21  -1   3 3735.96 384.345  14
 -20   1   3 23090.7 961.266  14
 -20  -1   3 24306.5 1005.85  14
 -19   1   3 16554.7 838.496  14
  19  -1  -3 18119.2 1056.68  18
  19   1  -3 16934.0 983.468  18
 -19  -1   3 17648.9 919.959  14
  18   1  -3 8065.02 748.429  18
  18  -1  -3 9391.18 806.691  18
 -18  -1   3 9589.75 676.148  14
 -18   1   3 9696.64 666.532  14
 -17   1   3 380.678 241.715  14
  17  -1  -3 188.327 176.060  18
  17   1  -3 79.3564 141.697  18
 -17  -1   3 182.819 177.924  14
  16  -1  -3 57126.4 1942.03  18
  16   1  -3 60751.5 1882.72  18
 -16   1   3 58572.2 1598.49  14
 -16  -1   3 58317.5 1623.48  14
 -15  -1   3-172.474 164.527  14
  15  -1  -3-60.3973 136.009  18
  15   1  -3-61.7894 154.108  18
 -15  -1   3-233.415 171.504   5
 -15   1   3 171.045 216.118  14
 -15  -1   3 130.579 147.387  16
 -14   1   3 1576.56 241.677  14
 -14  -1   3 1701.02 253.062  14
  14  -1  -3 1206.92 281.960  13
  14   1  -3 1415.22 315.520  18
 -14   1   3 2206.14 354.800   5
 -14  -1   3 1565.32 273.375   5
  14  -1  -3 1852.09 380.857  18
  13  -1  -3 14276.0 850.865  18
 -13   1   3 11106.2 710.112   5
 -13  -1   3 12763.0 739.327   5
 -13   1   3 12744.7 656.231  14
  13   1  -3 13990.0 808.091  18
 -13  -1   3 13101.4 686.908  14
  12   1  -3 1343.56 509.914   3
 -12  -1   3 846.887 224.472   5
 -11  -1   3 510.199 163.975   5
  11   1  -3 156.862 247.734   3
  10   1  -3 2017.88 557.964   3
 -10   1   3 2721.48 280.678   5
 -10  -1   3 2843.17 358.628   5
  -9   1   3 4137.99 336.967   5
  -9  -1   3 4649.37 406.562   5
   9  -1  -3 3036.38 569.436   3
   9   1  -3 3755.26 755.519   3
  -8  -1   3 5377.72 419.992   5
   8  -1  -3 4416.81 595.075   3
  -8   1   3 5199.72 374.841   5
   8   1  -3 3779.75 711.701   3
  -7  -1   3 47624.3 1121.73   5
  -7   1   3 49114.5 1149.44   5
   7   1  -3 46359.2 2235.76   3
  -6  -1   3 10745.9 519.688   5
  -6   1   3 10945.8 521.654   5
   6  -1  -3 8898.88 628.708   3
   6   1  -3 10519.1 1013.52   3
  -5   1   3 10516.1 479.004   5
  -5  -1   3 10088.3 477.219   5
   5   1  -3 10797.8 947.895   3
   4   1  -3 75487.1 2347.12   3
  -4  -1   3 75814.9 1239.41   5
   3   1  -3 4899.16 585.680   3
  -3  -1   3 5369.03 309.657   5
   2  -1  -3 1463.06 158.292   6
  -2  -1   3 1339.72 161.248   5
   2   1  -3 1187.38 308.764   3
   2  -1  -3 1513.72 168.698   1
   1   1  -3 51349.2 1908.58   3
   1  -1  -3 51720.9 936.146   6
  -1  -1   3 52075.5 842.117   5
   1  -1  -3 55157.1 1274.32   1
   0   1  -3 4216.87 571.651   3
   0   1  -3 3828.19 559.871   1
   0  -1  -3 4583.50 296.232   6
   0  -1  -3 4913.26 449.012   1
   0  -1   3 4784.20 245.993   5
  -1   1  -3-18.7131 146.157   1
  -1  -1  -3 301.547 155.572   1
  -2   1  -3 36926.9 1707.09   1
  -2  -1  -3 35649.9 1555.58   1
   3  -1   3 15727.8 891.324   2
  -3  -1  -3 16755.7 1156.38   1
  -3   1  -3 16589.7 1220.71   1
  -4  -1  -3-58.0709 163.705   1
   4  -1   3 133.186 122.978   2
  -4   1  -3 340.772 301.155   1
   5  -1   3 12450.6 756.155   2
  -5   1  -3 12022.7 1181.26   1
  -5  -1  -3 11312.8 1105.61   1
  -5   1  -3 11612.3 980.806   4
  -6   1  -3 34176.0 2046.79   1
   6  -1   3 34346.4 1285.00   2
  -6   1  -3 34936.2 1744.81   4
  -6  -1  -3 33497.6 2019.51   1
  -7  -1  -3 1492.93 519.862   1
  -7   1  -3 1185.74 435.425   1
  -7   1  -3 1586.55 404.194   4
  -8  -1  -3 52.3276 246.354   1
  -8   1  -3 324.834 256.260   4
  -8   1  -3 54.0172 183.390   1
  -9   1  -3 15199.3 1610.17   1
  -9  -1  -3 14723.7 1610.79   1
 -10   1  -3 1613.98 562.287   1
 -10  -1  -3 1881.24 656.262   1
 -11  -1  -3 2236.05 763.712   1
 -11   1  -3 1661.12 619.601   1
 -12   1  -3 247.502 303.176   1
 -12  -1  -3 12.6205 375.209   1
 -12  -1  -3 669.140 174.085  15
 -12   1  -3 994.347 234.258  15
 -12   1  -3 547.580 173.001  14
 -12  -1  -3 810.947 215.525  14
 -13  -1  -3 953.069 257.575  15
 -13   1  -3 836.643 240.812  15
 -13   1  -3 912.228 535.132   1
 -13  -1  -3-278.859 437.844   1
 -13   1  -3 761.442 209.503  14
 -13  -1  -3 933.606 241.038  14
 -14  -1  -3 475.679 211.451  15
 -14  -1  -3 623.435 210.017  14
 -14   1  -3 787.270 210.438  15
 -14   1  -3 388.677 195.350  14
 -15   1  -3 1029.26 254.463  15
 -15  -1  -3 748.995 231.538  15
 -15   1  -3 511.436 198.920  14
 -15  -1  -3 745.916 214.543  14
 -16   1  -3 1610.68 323.430  15
 -16  -1  -3 1371.74 271.224  15
 -16   1  -3 1683.05 289.075  14
 -16  -1  -3 1360.81 258.186  14
 -17   1  -3 738.939 240.904  14
 -17   1  -3 870.720 249.207  15
 -17  -1  -3 787.330 232.818  15
 -17  -1  -3 768.696 206.076  14
 -18  -1  -3 494.854 186.542  14
 -18   1  -3 594.494 250.777  15
 -18  -1  -3 872.958 209.522  15
 -19  -1  -3 203.448 159.479  15
 -19   1  -3 311.092 181.201  15
  20  -1   3-88.0013 101.187  19
 -20   1  -3-59.1628 124.034  15
  21   1   3 1372.83 240.998  19
  21  -1   3 1720.27 282.166  19
  22  -1   3 330.426 115.120  19
  22   1   3 292.181 109.457  19
 -23   2   3 2816.41 222.748  14
 -23  -2   3 2801.89 234.373  14
 -22   2   3 758.768 158.131  14
 -22  -2   3 734.928 168.761  14
 -21   2   3 1161.76 202.657  14
  21   2  -3 449.718 186.854  18
 -21  -2   3 995.665 209.542  14
 -20   2   3 2822.74 343.390  14
 -20  -2   3 2495.07 341.886  14
 -19  -2   3 449.812 213.290  14
  19   2  -3 219.581 157.305  18
 -19   2   3 435.020 161.143  14
 -18   2   3 8732.00 614.686  14
  18   2  -3 8896.85 751.954  18
 -18  -2   3 10922.2 716.651  14
 -17  -2   3 201.115 178.044  14
  17   2  -3 341.181 196.124  18
  17  -2  -3 182.801 202.963  18
 -17  -2   3 123.387 132.477  16
 -17   2   3 251.418 180.549  14
 -16   2   3-73.1650 151.116  14
 -16  -2   3-36.8681 174.964  14
  16   2  -3-128.150 118.177  18
  16  -2  -3-12.7174 176.090  18
 -16  -2   3-244.260 162.352  16
 -15  -2   3 48712.1 1449.41  16
  15   2  -3 52816.7 1706.89  18
 -15  -2   3 48887.0 1503.92   5
  15  -2  -3 54461.9 1856.03  18
 -15   2   3 46438.5 1360.51  14
 -15  -2   3 48331.2 1454.30  14
  14   2  -3 7101.05 1280.47   3
 -14   2   3 8359.77 633.285   5
 -14  -2   3 8053.29 617.581   5
  14   2  -3 8682.57 684.911  18
  14  -2  -3 8500.05 733.580  18
 -14  -2   3 9063.67 620.289  16
 -14   2   3 8827.13 591.654  14
 -14  -2   3 9269.94 625.067  14
  13  -2  -3 12014.2 708.065  13
 -13  -2   3 12423.9 752.305   5
 -13   2   3 15366.7 859.192   5
 -13  -2   3 12395.7 678.861  16
  13  -2  -3 12739.2 841.002  18
  13   2  -3 12962.2 799.024  18
 -13   2   3 11490.3 629.712  14
 -13  -2   3 11727.1 678.118  14
  13   2  -3 10908.4 1568.26   3
 -12  -2   3 80.1553 113.724   5
  12   2  -3-168.042 367.686   3
 -12   2   3 456.818 252.580   5
 -11   2   3 8678.64 529.146   5
 -11  -2   3 9946.43 652.496   5
  11   2  -3 8179.75 1275.52   3
 -10   2   3 1441.87 163.226   5
  10   2  -3 1800.09 639.104   3
 -10  -2   3 2297.46 307.370   5
  -9   2   3 59815.4 1414.99   5
  -9  -2   3 59168.0 1431.82   5
   9   2  -3 59746.7 3101.56   3
  -8   2   3 3458.51 313.061   5
   8   2  -3 3123.80 715.188   3
  -8  -2   3 3461.95 359.200   5
   7   2  -3 110.978 144.275   3
  -7  -2   3 45.5257 93.3808   5
  -6  -2   3 16153.0 663.945   5
   6   2  -3 14845.0 1373.01   3
   5   2  -3 560.855 325.695   3
  -5  -2   3 397.731 129.853   5
   4   2  -3 2971.89 618.663   3
  -4  -2   3 2813.75 263.656   5
   3   2  -3 2457.08 487.789   3
  -3  -2   3 2793.93 248.523   5
   2   2  -3 33987.9 1815.92   3
   2  -2  -3 34510.6 868.822   6
  -2  -2   3 32966.7 791.376   5
   1   2  -3 3416.86 590.336   3
  -1  -2   3 3189.96 233.694   5
   1  -2  -3 2953.91 263.865   6
   1  -2  -3 2781.71 317.004   1
   0  -2  -3 78883.9 1323.97   6
   0  -2   3 74895.2 1061.74   5
   0   2  -3 79163.9 2767.04   3
   0  -2  -3 80110.2 1888.19   1
  -1   2  -3 14298.4 1221.38   3
  -1  -2  -3 13927.3 589.738   6
   1  -2   3 14041.9 437.550   5
  -1  -2  -3 14149.4 898.848   1
   1   2   3 14089.7 718.027   3
  -2   2  -3 18647.8 1356.13   1
  -2   2  -3 18074.2 1427.46   3
  -2  -2  -3 20538.2 1190.38   1
  -3   2  -3 16549.8 1310.19   1
   3  -2   3 18183.6 1142.06   2
  -3  -2  -3 17097.2 1205.38   1
  -4   2  -3 8063.88 964.587   1
   4  -2   3 7264.85 743.692   2
  -4   2  -3 7701.87 919.626   4
  -4  -2  -3 7463.16 847.758   1
  -5   2  -3 9999.29 1129.26   1
  -5   2  -3 9366.91 1017.48   4
   5  -2   3 10108.5 864.791   2
  -5  -2  -3 9925.58 1060.68   1
  -6   2  -3 7154.07 1019.26   1
   6  -2   3 7095.88 748.210   2
  -6   2  -3 5469.30 798.803   4
  -6  -2  -3 6770.80 939.824   1
   7  -2   3 9444.52 870.592   2
  -7   2  -3 9059.99 1190.14   1
  -7   2  -3 9005.21 1087.38   4
  -7  -2  -3 8994.66 1200.31   1
  -8   2  -3 301.823 316.561   1
  -8   2  -3 35.8663 126.616   4
  -8  -2  -3 88.4600 203.157   1
  -9   2  -3 604.215 260.257   4
  -9   2  -3 1369.16 572.615   1
  -9  -2  -3 829.753 547.069   1
 -10  -2  -3 1241.06 598.122   1
 -10   2  -3 864.906 332.043   4
 -10   2  -3 1422.10 645.190   1
 -11   2  -3 1601.09 533.292   1
 -11  -2  -3 1627.23 705.698   1
 -11   2  -3 1230.09 236.526  14
 -12   2  -3 253.041 179.284   1
 -12  -2  -3 593.714 176.244  15
 -12   2  -3 530.505 205.588  15
 -12   2  -3 309.181 163.149  14
 -13  -2  -3 5470.90 1250.47   1
 -13   2  -3 5764.82 1211.64   1
 -13  -2  -3 5137.31 503.676  15
 -13   2  -3 5790.20 570.422  15
  13   2   3 4645.99 1068.35   3
 -13   2  -3 5041.87 490.591  14
 -14   2  -3 129.075 165.455  15
 -14  -2  -3-223.608 210.054  15
 -14   2  -3 2.56934 148.189  14
 -15  -2  -3 1611.04 312.050  15
 -15   2  -3 1907.99 348.415  15
 -15   2  -3 1614.04 324.636  14
 -16  -2  -3 1923.14 312.909  15
 -16   2  -3 2289.67 387.755  15
 -16   2  -3 2167.49 348.801  14
 -17  -2  -3 930.886 238.125  15
 -17   2  -3 669.151 239.182  15
  18  -2   3 208.746 224.599  19
 -18   2  -3 505.120 169.633  15
 -18  -2  -3 478.355 173.509  15
 -19   2  -3 190.402 138.520  15
  19  -2   3-52.7014 117.977  19
  20  -2   3 16.3925 133.354  19
 -20   2  -3-233.270 154.583  15
  21  -2   3 123.779 101.952  19
 -21   2  -3 71.6710 96.7476  15
  22  -2   3 275.751 103.765  19
 -22   3   3 476.540 108.831  14
 -22  -3   3 678.418 120.669  14
 -21   3   3 1573.79 211.846  14
 -21  -3   3 1656.22 227.634  14
  20   3  -3 71.5388 88.2043  18
 -20   3   3 219.998 105.281  14
 -20  -3   3 232.090 112.394  14
 -19  -3   3 39.0765 128.073  14
  19   3  -3-134.157 135.982  18
 -19   3   3 1.52548 134.165  14
 -18  -3   3 785.990 249.074  14
  18   3  -3 201.113 164.376  18
 -18  -3   3 607.582 177.997  16
 -18   3   3 619.053 172.742  14
 -17  -3   3 951.444 244.598  14
  17   3  -3 627.909 221.766  18
 -17  -3   3 958.211 267.917  16
 -17   3   3 970.089 202.268  14
 -16  -3   3 578.334 171.636  14
  16   3  -3 561.684 212.289  18
 -16  -3   3 1120.62 267.672  16
 -16   3   3 984.766 244.494  14
 -15  -3   3-89.3385 136.801  14
 -15   3   3-12.7487 134.700  14
 -15  -3   3 73.6616 109.319   5
 -15  -3   3-21.6118 167.054  16
  15   3  -3-65.3246 177.488  18
 -14   3   3 464.620 140.349  14
 -14  -3   3 596.691 221.251  14
  14  -3  -3 436.193 221.214  18
  14   3  -3 259.111 115.554  18
 -14  -3   3 602.530 187.645  16
 -14  -3   3 384.330 215.843   5
 -13  -3   3 38879.2 1436.20   5
  13   3  -3 42466.9 1459.72  18
 -13   3   3 40867.2 1327.38   5
  13  -3  -3 40129.1 1582.96  18
 -13   3   3 38038.4 1089.72  14
 -13  -3   3 40717.5 1312.32  16
 -13  -3   3 40815.6 1275.12  14
  12  -3  -3 19491.1 1020.92  18
  12  -3  -3 18256.6 856.760  13
  12   3  -3 17515.9 910.657  18
 -12   3   3 15253.0 763.721   5
 -12  -3   3 18536.6 943.720   5
 -12  -3   3 18840.6 849.245  16
 -12  -3   3 18655.3 813.858  14
 -11  -3   3 17927.4 905.180   5
 -11   3   3 16943.7 832.761   5
  11   3  -3 14866.0 1816.45   3
 -10  -3   3 23822.5 1004.46   5
 -10   3   3 23521.7 956.781   5
  10   3  -3 21390.4 2150.25   3
   9   3  -3 2285.96 677.782   3
  -9  -3   3 2517.16 342.130   5
  -8  -3   3 7531.90 542.106   5
   8   3  -3 7043.94 1145.27   3
   7   3  -3 1705.97 572.001   3
  -7  -3   3 1864.13 262.484   5
   6   3  -3 1591.87 584.727   3
  -6  -3   3 2088.65 255.010   5
   5   3  -3 14473.4 1453.79   3
  -5  -3   3 15573.1 677.623   5
   4   3  -3 1421.84 462.363   3
  -4  -3   3 1702.95 234.749   5
   3   3  -3 6462.46 905.723   3
  -3  -3   3 6281.71 398.641   5
   2   3  -3 456.291 229.658   3
  -2  -3   3 603.613 142.317   5
   1   3  -3 380.926 257.561   3
   1  -3  -3 491.954 129.623   6
  -1  -3   3 472.672 138.226   5
   0   3  -3 45851.6 2362.97   3
   0  -3  -3 43920.6 1111.80   6
   0  -3   3 44026.8 944.565   5
  -1  -3  -3 90047.6 2546.51   1
  -1   3  -3 86506.7 3344.48   3
  -1  -3  -3 87922.2 1594.70   6
   1  -3   3 89684.0 1286.13   5
   1   3   3 83151.2 1910.83   3
  -2  -3  -3 131480. 3340.90   1
  -2   3  -3 129815. 4336.80   3
  -2  -3  -3 131789. 2018.73   6
   2  -3   3 136118. 3614.90   2
   2  -3   3 123778. 1492.01   5
   2   3   3 137874. 2916.96   3
   3  -3   3 55656.7 2355.73   2
  -3   3  -3 57875.5 2661.40   1
  -3   3  -3 58233.2 2724.89   4
   3   3   3 54531.4 2032.50   3
  -3  -3  -3 55433.4 2311.80   1
  -4   3  -3 4819.93 840.816   1
  -4   3  -3 4550.31 791.322   4
   4  -3   3 4368.45 676.737   2
   4   3   3 4305.49 641.793   3
  -4  -3  -3 4930.44 753.141   1
  -5   3  -3 41796.7 2411.07   1
   5  -3   3 39463.8 1985.64   2
  -5   3  -3 40595.6 2423.17   4
   5   3   3 34675.5 1932.69   3
  -5  -3  -3 41812.9 2323.51   1
  -6   3  -3 8688.05 1170.15   1
  -6   3  -3 9791.85 1223.76   4
   6  -3   3 9137.02 978.665   2
   6   3   3 7456.47 951.208   3
  -6  -3  -3 9043.14 1147.87   1
   7  -3   3 54143.5 2452.43   2
  -7   3  -3 53970.3 2945.14   1
  -7   3  -3 51455.6 2883.46   4
  -7  -3  -3 55091.1 2990.19   1
   8  -3   3 1893.22 476.616   2
  -8  -3  -3 1785.66 601.387   1
   8   3   3 1356.53 449.727   3
  -8   3  -3 2136.12 661.635   1
  -8   3  -3 2094.80 603.983   4
   9   3   3-134.915 202.337   3
  -9   3  -3-90.5540 206.275   4
  -9   3  -3-276.921 384.771   1
  -9  -3  -3 8.55789 226.826   1
  10   3   3 133.033 193.155   3
 -10   3  -3-85.2626 185.276   4
 -10   3  -3-111.351 173.339   1
 -10  -3  -3 481.184 444.071   1
 -11  -3  -3 2.60614 313.773   1
  11   3   3-62.4486 258.569   3
 -11   3  -3 83.0207 85.3651   9
 -11   3  -3 237.099 229.844   4
 -11  -3  -3-1.44785 104.140  15
 -11   3  -3 112.233 126.949  14
 -11   3  -3 48.2183 375.657   1
 -12   3  -3-152.929 324.756   1
  12   3   3 389.140 415.777   3
 -12  -3  -3 131.775 333.167   1
 -12   3  -3 32.8391 109.205   9
 -12  -3  -3-52.5503 98.7753  15
 -12   3  -3 147.497 144.440  14
 -13  -3  -3 29011.1 1141.25  15
 -13   3  -3 33873.3 1309.70   9
  13  -3   3 33198.7 1608.07  19
 -13   3  -3 29595.3 2623.28   1
 -13   3  -3 27648.1 1127.49  14
  14  -3   3 2826.21 510.048  19
 -14  -3  -3 2507.55 371.717  15
 -14   3  -3 2946.77 386.045   9
 -14   3  -3 3053.85 466.483  15
  15  -3   3 3029.01 547.922  19
 -15  -3  -3 2770.50 389.540  15
 -15   3  -3 3259.31 466.884  15
  16  -3   3 7000.04 821.866  19
 -16   3  -3 7598.06 672.186  15
  17  -3   3 324.562 232.944  19
 -17   3  -3 209.578 201.055  15
  18  -3   3 172.098 180.309  19
 -18   3  -3 74.7932 151.134  15
  19  -3   3 160.230 160.293  19
 -19   3  -3 198.289 132.626  15
  20  -3   3 307.262 167.937  19
 -20   3  -3 212.586 96.1998  15
  21  -3   3 1105.49 218.086  19
 -21   3  -3 1560.35 187.859  15
  22  -4  -3 4548.31 357.064  20
 -21  -4   3 206.292 99.6706  14
 -20   4   3 1055.60 180.857   9
 -20  -4   3 1212.34 211.653  14
 -19  -4   3 1616.92 258.434  14
  19   4  -3 1363.64 257.849  18
 -19   4   3 1479.83 253.809   9
 -18  -4   3 472.497 177.991  14
 -18  -4   3 583.217 223.139  16
  18   4  -3 462.776 188.925  18
 -18   4   3 377.880 153.572   9
 -17  -4   3 844.189 211.517  14
  17   4  -3 726.234 220.012  18
 -17  -4   3 825.679 252.110  16
 -16  -4   3 113.888 122.850  14
  16   4  -3 149.364 151.940  18
 -16  -4   3-36.7548 130.858  16
 -15  -4   3 3.74011 158.198  14
  15   4  -3 241.695 171.758  18
 -15  -4   3-45.6294 158.203   5
 -15  -4   3-37.6044 136.370  16
 -14  -4   3 184.258 167.726  14
  14   4  -3 262.703 206.798  18
 -14  -4   3 0.61845 144.831   5
 -14  -4   3 51.7623 125.059  16
 -13  -4   3 680.132 228.056  14
  13   4  -3 858.252 254.409  18
 -13  -4   3 768.065 215.147  16
 -13  -4   3 420.769 200.930   5
  12   4  -3 13242.5 834.096  18
 -12  -4   3 13495.3 846.842   5
 -12   4   3 14148.2 793.029   5
 -12  -4   3 13879.1 790.899  16
 -12  -4   3 13665.1 710.716  14
  12   4  -3 12084.5 1829.32   3
 -11  -4   3 12727.9 727.007  16
 -11  -4   3 12657.1 819.073  10
 -11  -4   3 13703.0 829.614   5
  11   4  -3 12221.1 750.969  18
 -11   4   3 12447.5 743.597   5
 -11  -4   3 12786.0 668.519  14
  11   4  -3 11779.2 1758.76   3
 -10  -4   3 16646.5 935.482   5
  10   4  -3 15037.6 1914.64   3
  -9  -4   3 12918.2 782.697   5
   9   4  -3 12189.3 1669.78   3
  -8  -4   3 7482.02 585.332   5
   8   4  -3 5920.76 1133.52   3
   7   4  -3 52005.4 3189.39   3
  -7  -4   3 51562.3 1460.45   5
   6   4  -3 1.95248 270.173   3
  -6  -4   3-15.5995 115.493   5
   5   4  -3-497.308 321.472   3
  -5  -4   3 459.496 172.759   5
   4   4  -3 4296.30 888.467   3
  -4  -4   3 4997.14 419.459   5
   3   4  -3 14614.1 1510.62   3
  -3  -4   3 14778.5 686.260   5
   3  -4  -3 14323.6 1342.37   2
   2  -4  -3 688.496 332.240   2
   2   4  -3 423.200 279.230   3
  -2  -4   3 852.929 161.228   5
   1   4  -3 259.699 352.249   3
   1  -4  -3 352.230 215.165   2
  -1  -4   3 458.010 155.415   5
   0   4  -3 3469.24 756.163   3
   0  -4  -3 2764.58 311.022   6
   0  -4  -3 2386.81 468.917   2
   0  -4   3 3168.18 295.179   5
  -1   4  -3 14694.3 1533.93   3
  -1  -4  -3 15911.1 752.414   6
   1  -4   3 15184.3 1390.35   2
  -2   4  -3 20500.7 1892.97   3
   2  -4   3 20751.3 1636.38   2
  -2  -4  -3 19872.5 861.964   6
  -3  -4  -3 8965.46 1027.38   1
  -3   4  -3 7765.36 1216.60   3
  -3  -4  -3 8633.71 575.329   6
   3  -4   3 9112.15 1106.78   2
  -3   4  -3 7968.37 1113.18   1
  -3   4  -3 8641.69 1174.56   4
   3   4   3 7466.18 826.455   3
  -4  -4  -3 60190.8 2825.60   1
   4  -4   3 59584.1 2766.56   2
  -4  -4  -3 56333.8 1517.88   6
  -4   4  -3 60120.0 3026.22   1
  -4   4  -3 57953.4 3094.62   4
   4   4   3 50669.8 2376.06   3
   5  -4   3-29.5867 113.437   2
  -5  -4  -3 354.742 184.538   6
   5   4   3 71.7024 154.091   3
  -5   4  -3-85.9689 372.009   1
  -5  -4  -3-28.0732 360.928   1
  -5   4  -3 122.255 192.405   4
   6  -4   3 2454.44 598.340   2
  -6   4  -3 3494.49 793.890   1
   6   4   3 2581.76 607.902   3
  -6  -4  -3 2525.47 717.556   1
  -6   4  -3 2234.31 628.535   4
  -7  -4  -3 5525.88 983.201   1
  -7   4  -3 6958.72 1158.96   1
   7  -4   3 5935.04 912.070   2
  -7   4  -3 5706.15 1036.28   4
   7   4   3 4135.98 908.448   3
  -8  -4  -3 5537.90 1104.25   1
  -8   4  -3 5271.13 993.066   1
   8  -4   3 6303.25 988.056   2
  -8   4  -3 6007.59 1127.31   4
   8   4   3 4249.14 905.853   3
  -9   4  -3 131.172 326.753   1
   9  -4   3 479.742 245.690   2
   9   4   3 46.7505 198.817   3
  -9  -4  -3 565.011 298.155   1
   9  -4   3 398.679 190.710  19
  -9   4  -3 457.789 312.385   4
  -9   4  -3 443.196 171.930   9
  10  -4   3 4864.15 560.674  19
  10   4   3 4225.86 926.000   3
 -10  -4  -3 4549.10 1128.72   1
 -10   4  -3 4538.27 487.529   9
 -10   4  -3 4916.36 1013.43   1
 -10   4  -3 3484.47 824.822   4
  11   4   3 543.595 543.779   3
  11  -4   3 376.816 186.138  19
 -11   4  -3 704.089 209.368   9
 -11   4  -3 873.994 438.456   4
 -11   4  -3 241.891 321.990   1
 -12   4  -3 1557.16 313.997   9
  12   4   3 1755.00 536.931   3
  12  -4   3 1342.77 346.736  19
 -12   4  -3 548.496 318.963   1
  13  -4   3 384.657 215.361  19
 -13   4  -3 173.582 155.072   9
  14  -4   3 222.961 209.993  19
 -14   4  -3 201.871 122.283   9
 -14   4  -3 165.477 176.419  15
 -15   4  -3 2231.33 343.709   9
  15  -4   3 1229.14 334.302  19
 -15   4  -3 1862.76 336.291  15
  16  -4   3 522.704 253.492  19
 -16   4  -3 892.158 209.703   9
 -16   4  -3 841.639 263.677  15
  17  -4   3 976.494 304.754  19
 -17   4  -3 1125.50 270.764  15
  18  -4   3-45.1061 117.834  19
 -18   4  -3-143.482 121.272  15
 -19   4  -3 4487.56 406.485  15
  19  -4   3 3637.85 440.636  19
  20  -4   3 25.5730 72.1882  19
 -20   4  -3-59.4568 86.7004  15
  21  -4   3 648.635 127.236  19
 -21   4  -3 944.536 132.597  15
  21  -5  -3 187.844 89.1560  20
  20  -5  -3 515.988 170.261  20
 -20   5   3 693.367 151.259   9
 -20  -5   3 537.997 124.292  14
 -19   5   3 2626.23 328.182   9
 -19  -5   3 2194.70 242.624  14
 -18  -5   3 127.585 106.352  14
  18   5  -3 356.063 172.764  18
 -18   5   3 269.546 133.120   9
 -18  -5   3 274.593 163.915  16
 -17  -5   3 532.447 149.589  14
  17   5  -3 223.382 128.708  18
 -17  -5   3 685.138 252.693  16
 -17   5   3 425.241 180.571   9
 -16  -5   3 2219.20 272.372  14
 -16  -5   3 2443.38 384.333  16
  16   5  -3 2330.35 379.723  18
 -15  -5   3 1130.87 181.265  14
  15   5  -3 822.349 239.422  18
 -15  -5   3 1423.23 306.641  16
 -14  -5   3 5718.83 500.038  14
  14   5  -3 6170.24 612.111  18
 -14  -5   3 6770.29 616.280  16
 -13  -5   3 489.178 182.953  14
  13   5  -3 543.784 214.789  18
 -13  -5   3 755.882 226.094   5
 -13  -5   3 549.943 238.170  16
 -12  -5   3 351.499 218.889  14
 -12   5   3 115.631 139.032   5
  12   5  -3 367.052 191.937  18
 -12  -5   3 613.183 189.058   5
 -12  -5   3 412.890 181.947  16
 -12  -5   3 421.399 151.091  10
 -11   5   3 4466.45 471.236   5
  11   5  -3 4008.85 1078.85   3
 -11  -5   3 4837.36 544.913   5
 -11  -5   3 5181.19 569.055  10
  11   5  -3 4745.60 524.472  18
 -11  -5   3 5007.55 487.345  16
 -11  -5   3 4907.76 416.620  14
  10   5  -3 1128.01 564.404   3
 -10  -5   3 1052.01 185.217  14
  10   5  -3 926.551 229.266  18
 -10  -5   3 1424.99 315.094  19
 -10  -5   3 1274.67 283.201  10
 -10  -5   3 1218.06 301.061   5
   9   5  -3 1847.93 741.796   3
  -9  -5   3 1610.43 330.686  19
  -9  -5   3 1877.97 333.039  10
   9   5  -3 2150.65 311.374  18
  -9  -5   3 1620.74 322.289   5
   8   5  -3 2893.01 921.770   3
  -8  -5   3 3134.66 417.054   5
   7   5  -3 196.158 305.124   3
  -7  -5   3 590.703 227.123   5
  -6  -5   3 3040.96 395.825   5
   6   5  -3 2645.93 794.050   3
   5   5  -3 36146.6 2786.71   3
  -5  -5   3 39987.9 1334.26   5
   4   5  -3 37138.9 2740.40   3
  -4  -5   3 37594.4 1269.13   5
   4  -5  -3 34485.9 2409.85   2
   3   5  -3 94608.4 4287.45   3
  -3  -5   3 96860.5 1979.97   5
   3  -5  -3 89278.3 3732.69   2
   2   5  -3 8413.74 1287.88   3
  -2  -5   3 9006.24 585.791   5
   2  -5  -3 9613.40 1149.64   2
   1   5  -3 6184.83 1080.53   3
  -1  -5   3 6295.91 987.342   2
   1  -5  -3 5886.62 888.201   2
   0  -5   3 4520.73 850.757   2
   0   5  -3 4404.12 927.109   3
   0  -5  -3 4185.93 698.089   2
  -1  -5  -3 2157.06 302.637   6
  -1   5  -3 1967.82 635.672   3
   1  -5   3 2333.07 662.942   2
  -2  -5  -3 9555.96 638.733   6
   2  -5   3 8249.87 1177.48   2
  -2   5  -3 7474.05 1263.90   3
  -3   5  -3 537.269 368.100   3
  -3  -5  -3 1272.77 239.234   6
   3  -5   3 961.265 428.096   2
  -4   5  -3 496.831 433.313   1
  -4  -5  -3 734.948 208.515   6
  -4   5  -3 589.971 407.691   4
   4  -5   3 915.834 377.637   2
   5  -5   3-109.480 241.077   2
  -5   5  -3 157.186 309.922   1
  -5  -5  -3 1.51602 84.2352   6
  -5   5  -3 380.270 293.985   4
  -6   5  -3 838.000 485.540   4
   6  -5   3 857.518 387.901   2
  -6   5  -3 935.402 420.796   1
  -6  -5  -3 803.189 225.168   6
  -7  -5  -3 27046.5 1180.40   6
  -7   5  -3 27206.9 2336.38   1
   7  -5   3 29468.7 1281.99  19
  -7   5  -3 25209.5 2401.97   4
  -7   5  -3 27415.6 1178.77   9
   7  -5   3 27280.0 2142.32   2
  -8   5  -3 246.788 155.712   8
   8  -5   3 810.727 389.484   2
  -8  -5  -3 180.112 144.540   6
  -8   5  -3 103.311 148.807   9
   8  -5   3 44.0015 103.546  19
  -8   5  -3 99.6224 278.376   1
  -8   5  -3 395.820 363.133   4
  -9  -5  -3 147417. 2879.67   6
   9  -5   3 146894. 3145.70  19
   9  -5   3 148708. 2763.96  20
  -9   5  -3 158107. 6124.81   4
  -9   5  -3 155526. 5819.88   1
  -9   5  -3 140681. 2859.41   9
   9  -5   3 162481. 5431.31   2
  -9   5  -3 158421. 2735.64   8
 -10   5  -3 16076.8 990.208   9
  10  -5   3 16358.8 1080.11  19
 -10  -5  -3 15799.3 959.925   6
 -10   5  -3 16065.6 1972.56   4
 -10   5  -3 17101.0 1977.06   1
 -10   5  -3 16782.2 895.846   8
 -11  -5  -3 21188.1 1120.49   6
  11  -5   3 22373.5 1306.19  19
 -11   5  -3 22620.6 1187.22   9
 -12  -5  -3 5647.30 571.542   6
  12  -5   3 4909.13 640.233  19
 -12   5  -3 5518.42 595.106   9
 -13   5  -3 165.050 115.391   9
  13  -5   3 196.855 125.285  19
 -14  -5  -3-65.0226 128.809   6
  14  -5   3 292.662 190.551  19
 -14   5  -3 255.385 160.900  15
  15  -5   3-164.900 163.491  19
 -15   5  -3-15.6166 104.097   9
 -15   5  -3 93.4731 160.942  15
 -16   5  -3 79.1211 111.846   9
  16  -5   3-14.3360 113.214  19
 -16   5  -3-37.5899 114.474  15
 -17   5  -3-120.334 73.5346   9
  17  -5   3-83.2776 123.677  19
 -17   5  -3 69.9303 112.201  15
  18  -5   3-5.51794 106.035  19
 -18   5  -3 224.627 133.810  15
  19  -5   3 200.715 133.450  19
 -19   5  -3 161.765 98.6632  15
  20  -5   3 182.815 76.8449  19
 -20   5  -3 313.276 92.6101  15
  20  -6  -3 342.039 115.034  20
 -20   6   3 334.796 97.8800   9
  19  -6  -3 2510.92 333.967  20
 -19   6   3 2949.44 317.706   9
  18  -6  -3 579.138 191.265  20
 -18  -6   3 473.866 171.494  16
 -18   6   3 779.556 195.063   9
  17   6  -3 125.550 119.644  18
  17  -6  -3 215.827 156.829  20
 -17  -6   3 444.800 187.799  16
 -17   6   3 194.629 133.994   9
  16   6  -3 878.548 210.792  18
 -16  -6   3 708.943 224.424  16
 -16   6   3 973.913 243.636   9
  15   6  -3 185.011 155.548  18
 -15  -6   3 478.309 231.236  16
 -14  -6   3-60.1632 173.111  16
  14   6  -3-130.299 138.074  18
  13   6  -3 154.159 181.513  18
 -13  -6   3-89.6525 167.189  16
  12   6  -3 838.726 234.122  18
 -12  -6   3 839.402 277.725  10
 -12  -6   3 981.606 263.047  16
 -11  -6   3 1227.23 287.470  10
  11   6  -3 2025.28 347.790  18
 -11  -6   3 1557.05 328.082  16
 -10  -6   3 4482.11 575.035  19
 -10  -6   3 4965.86 569.298  10
  10   6  -3 5911.70 570.922  18
 -10  -6   3 5481.32 528.583  16
   9   6  -3-48.9171 184.770   3
   9   6  -3 174.561 125.384  18
  -9  -6   3 203.565 168.336  19
  -9  -6   3 268.918 169.256  10
  -8  -6   3 189.957 137.288  19
  -8  -6   3-198.243 145.585  10
   8   6  -3 220.991 251.173   3
   8   6  -3 102.385 124.849  18
   7   6  -3 643.308 441.930   3
   7  -6  -3 524.711 166.498  20
  -7  -6   3 540.892 215.538  19
  -7  -6   3 561.964 219.289  10
   7   6  -3 619.352 202.473  18
  -6  -6   3 97.3536 154.200  19
   6   6  -3 438.166 356.864   3
  -6  -6   3 296.046 175.232  10
   6   6  -3 164.760 125.933  18
   5  -6  -3 2118.62 671.070   2
   5   6  -3 2031.45 780.687   3
  -5  -6   3 2890.74 390.133  19
   5   6  -3 3240.11 383.217  18
  -4  -6   3 1455.51 543.223   2
   4  -6  -3 947.500 506.210   2
   4   6  -3 1597.53 650.855   3
   3   6  -3 56145.4 3644.03   3
  -3  -6   3 49606.0 3067.30   2
   3  -6  -3 56777.3 3195.02   2
   2   6  -3 6324.05 1206.01   3
   2  -6  -3 6574.94 1035.32   2
  -2  -6   3 5549.38 1032.17   2
   1  -6  -3-1.76747 131.886   2
   1   6  -3 277.597 324.460   3
  -1  -6   3 412.300 301.001   2
   0   6  -3 4555.83 1007.39   3
   0  -6   3 5692.45 1053.78   2
  -1   6  -3 1509.14 598.976   3
   1  -6   3 719.300 398.445   2
  -2   6  -3 458.420 329.807   3
   2  -6   3 812.871 408.909   2
  -3  -6  -3 1.62239 84.8217   6
  -3   6  -3 262.640 393.371   1
   3  -6   3 196.742 233.130   2
  -4  -6  -3 6112.29 549.947   6
   4  -6   3 6131.68 1114.57   2
  -4   6  -3 5750.55 1090.99   1
   4  -6   3 6318.40 576.336  19
  -4   6  -3 5856.38 556.002   8
   5  -6   3 6953.26 620.477  19
  -5   6  -3 6243.66 562.817   9
  -5  -6  -3 6438.92 572.746   6
  -5  -6  -3 5924.96 439.676  11
   5  -6   3 6029.21 1112.13   2
   5  -6   3 6756.44 599.986  20
  -5   6  -3 7298.79 1281.59   1
  -5   6  -3 6696.93 606.334   8
  -6   6  -3 557.339 206.177   8
   6  -6   3 876.145 424.904   2
   6  -6   3 169.154 140.010  20
  -6  -6  -3 288.722 161.654   6
  -6   6  -3 81.9124 354.276   1
  -6  -6  -3 266.978 74.4900  11
   6  -6   3 216.166 159.216  19
  -6   6  -3 147.207 247.007   4
  -6   6  -3 272.635 158.243   9
   7  -6   3 143.865 368.463   2
  -7   6  -3-45.0325 146.657   8
  -7  -6  -3-124.977 156.702   6
   7  -6   3-180.641 154.517  20
  -7   6  -3 107.385 436.829   1
   7  -6   3 95.4522 131.248  19
  -7   6  -3 595.975 456.739   4
  -7   6  -3 104.273 147.964   9
  -8  -6  -3 82048.2 2135.54   6
   8  -6   3 90334.5 4272.56   2
  -8   6  -3 84791.1 2195.90   8
  -8   6  -3 88772.4 4465.16   1
   8  -6   3 85468.5 2186.11  20
  -8   6  -3 86345.5 4707.01   4
  -8   6  -3 82502.8 2249.59   9
   8  -6   3 86186.4 2393.97  19
  -9   6  -3 10156.7 812.129   9
   9  -6   3 8987.59 746.271  20
  -9  -6  -3 9184.22 729.158   6
   9  -6   3 9631.52 839.552  19
  -9   6  -3 9282.77 727.150   8
 -10   6  -3 32953.8 1467.90   9
 -10  -6  -3 34318.2 1371.76   6
  10  -6   3 34354.4 1397.10  20
  10  -6   3 34663.3 1632.28  19
 -10   6  -3 34545.5 1369.24   8
 -11  -6  -3 7020.45 618.098   6
  11  -6   3 7306.30 656.393  20
  11  -6   3 7685.02 813.665  19
 -11   6  -3 7903.38 733.206   9
 -11   6  -3 7913.46 638.483   8
  12  -6   3 530.084 183.045  20
  12  -6   3 37.1004 181.869  19
 -12   6  -3 269.066 143.724   9
  13  -6   3 80.9006 146.922  19
 -13   6  -3 75.0559 95.3524   9
 -13   6  -3 49.5245 127.376  15
  14  -6   3 619.485 231.440  19
 -14   6  -3 407.509 182.345   9
 -14   6  -3 761.054 249.227  15
  15  -6   3 229.088 170.189  19
 -15   6  -3 288.057 150.984   9
 -15   6  -3 413.931 178.496  15
  16  -6   3 52.5466 115.700  19
 -16   6  -3 33.8157 72.6623   9
 -16   6  -3-37.8701 96.6824  15
 -17   6  -3 84.3842 62.9632   9
  17  -6   3 2.84717 112.053  19
 -17   6  -3 21.8671 90.0050  15
  18  -6   3 496.935 141.842  19
 -18   6  -3 543.382 127.257  15
 -18   6  -3 625.895 130.436   9
  19  -6   3 182.494 71.5254  19
  19  -7  -3 110.217 77.8538  20
 -19   7   3-14.2919 44.4905   9
  18  -7  -3 386.565 136.194  20
 -18   7   3 331.601 126.939   9
  17  -7  -3 35.3666 95.3506  20
 -17  -7   3-42.7145 107.023  16
 -17   7   3 239.604 132.882   9
  16   7  -3 359.238 165.801  18
  16  -7  -3 487.450 190.070  20
 -16   7   3 225.657 118.766   9
 -16  -7   3 75.6579 130.624  16
  15  -7  -3 115.093 188.972  20
  15   7  -3 100.415 100.808  18
 -15  -7   3 129.354 112.738  16
 -15   7   3 135.513 150.158   9
 -14  -7   3 1259.36 289.862  16
  14  -7  -3 985.279 288.688  20
  14   7  -3 729.584 209.492  18
 -14   7   3 1196.78 309.469   9
  13  -7  -3 874.857 317.204  20
  13   7  -3 1097.21 265.517  18
 -13  -7   3 1344.55 285.585  16
 -12  -7   3 993.631 286.380  10
  12  -7  -3 1031.88 298.561  20
  12   7  -3 924.755 230.226  18
 -12  -7   3 1280.35 316.465  16
  11   7  -3 3417.34 471.770  18
  11  -7  -3 3743.33 531.080  20
 -11  -7   3 3577.88 498.041  10
 -11  -7   3 4281.06 482.152  16
  10  -7  -3 7002.28 703.580  20
 -10  -7   3 7550.77 715.668  10
  10   7  -3 8463.14 690.827  18
 -10  -7   3 7595.85 631.216  16
  -9  -7   3 7907.59 780.742  19
  -9  -7   3 9873.22 815.463  10
   9  -7  -3 9701.54 808.977  20
   9   7  -3 8681.79 714.876  18
   8  -7  -3 13410.4 928.489  20
  -8  -7   3 12331.0 932.827  19
  -8  -7   3 13770.2 930.684  10
   8   7  -3 13762.7 857.502  18
   7  -7  -3 3472.45 471.083  20
  -7  -7   3 4122.99 509.526  10
  -7  -7   3 3592.46 495.626  19
   7   7  -3 4021.93 479.495  18
  -7  -7   3 3066.08 733.070   2
  -6  -7   3-48.5779 109.846  19
  -6  -7   3 173.130 130.165  10
   6  -7  -3 122.207 107.149  20
   6   7  -3-203.070 285.862   3
   6   7  -3 96.8101 107.577  18
  -6  -7   3 187.247 267.966   2
   5  -7  -3 733.384 162.376  11
   5  -7  -3 760.837 228.355  20
   5   7  -3 1262.37 663.610   3
  -5  -7   3 633.171 204.504  10
   5   7  -3 568.183 178.894  18
  -5  -7   3 517.824 198.117  19
  -5  -7   3 502.245 434.454   2
  -4  -7   3 150.388 114.921   7
   4  -7  -3 4.71933 84.4726  20
  -4  -7   3 224.483 183.606  19
   4  -7  -3 281.194 134.608  11
   4   7  -3 126.966 239.581   3
   4   7  -3-123.320 130.928  18
  -4  -7   3-87.0333 249.930   2
   4   7  -3-94.9161 71.5329   8
  -3  -7   3 1268.49 283.572  19
   3  -7  -3 1100.48 234.950  11
   3   7  -3 1668.35 679.698   3
  -3  -7   3 1205.94 260.256   7
  -3  -7   3 894.333 246.245  20
   3  -7  -3 1222.85 509.696   2
  -3  -7   3 749.029 329.441   2
   3   7  -3 1126.32 260.292   8
  -2  -7   3 273.931 101.358   7
   2   7  -3 285.086 302.736   3
  -2  -7   3 253.831 169.799  20
   2  -7  -3 259.528 158.378  11
  -2  -7   3 344.357 175.577  19
   2   7  -3 358.443 171.621   8
  -1  -7   3 9.85856 75.6113   7
   1   7  -3 192.105 252.799   3
  -1  -7   3 62.1634 122.381  20
  -1  -7   3-125.952 193.026  19
   1  -7  -3 309.783 176.419  11
  -1  -7   3 16.7079 287.283   2
   1   7  -3 175.630 155.237   8
   0  -7   3 1979.94 308.962   7
   0  -7   3 2291.32 386.784  20
   0  -7  -3 2164.15 308.082  11
   0   7  -3 2517.38 798.620   3
   0  -7   3 1847.95 319.586  19
   0  -7   3 1603.32 576.275   2
   0   7  -3 1853.72 339.192   8
  -1   7  -3 138.723 132.294   8
  -1  -7  -3 259.316 163.213  11
   1  -7   3 9.16079 151.753   7
   1  -7   3-35.0924 132.365  20
  -1   7  -3 86.9731 207.670   3
   1  -7   3 123.191 111.798  19
   1  -7   3 483.403 418.783   2
   2  -7   3 812.349 480.208   2
  -2   7  -3 958.996 250.991   8
  -2  -7  -3 976.818 232.677  11
   2  -7   3 852.408 213.936   7
   2  -7   3 1029.63 257.751  19
   2  -7   3 690.209 222.952  20
  -2   7  -3 806.542 233.765   9
  -2   7  -3 714.701 605.583   3
  -3   7  -3 205.885 134.062   8
   3  -7   3 415.713 328.550   2
   3  -7   3 68.3490 130.816  20
   3  -7   3 143.351 119.489  19
  -3  -7  -3 474.011 167.235  11
  -3   7  -3 138.143 80.5660   9
  -4  -7  -3 15458.9 775.618  11
  -4   7  -3 16981.1 1974.58   1
   4  -7   3 16526.1 996.659  20
   4  -7   3 16972.4 1011.75  19
  -4   7  -3 15218.9 910.240   9
   4  -7   3 16146.7 1885.16   2
  -4   7  -3 15017.8 974.338   8
   5  -7   3 11868.9 863.348  19
   5  -7   3 12933.0 1690.85   2
  -5   7  -3 12380.4 1698.64   1
  -5   7  -3 11304.8 802.366   9
   5  -7   3 11724.8 858.709  20
  -5   7  -3 11248.3 849.607   8
  -6   7  -3 50496.5 1747.35   9
   6  -7   3 53658.7 1808.82  20
   6  -7   3 53174.4 1869.26  19
  -6   7  -3 52389.9 1831.28   8
  -7   7  -3 190.513 126.982   8
   7  -7   3 18.3395 114.336  19
   7  -7   3 145.981 122.839  20
  -7   7  -3 116.460 165.121   9
  -8   7  -3 3311.89 464.866   9
  -8  -7  -3 3091.30 401.575   6
   8  -7   3 2978.45 437.337  20
   8  -7   3 3627.74 509.768  19
  -8   7  -3 3188.14 450.944   8
   9  -7   3 1664.66 353.421  19
   9  -7   3 1741.80 359.104  20
  -9   7  -3 1752.02 331.305   8
  -9   7  -3 1848.42 336.787   9
  10  -7   3 1386.03 334.834  19
  10  -7   3 1813.09 326.927  20
 -10   7  -3 2084.32 388.394   9
 -10   7  -3 1819.12 324.414   8
  11  -7   3 2280.02 378.892  20
  11  -7   3 2506.12 450.538  19
 -11   7  -3 2599.97 379.997   8
 -11   7  -3 2193.35 383.371   9
  12  -7   3 1123.50 306.575  19
  12  -7   3 1280.76 266.585  20
 -12   7  -3 1525.61 311.653   9
 -12   7  -3 1012.66 229.490   8
  13  -7   3 1517.34 360.445  19
  13  -7   3 1635.83 274.750  20
 -13   7  -3 1729.71 310.575   9
  14  -7   3 198.498 147.647  19
 -14   7  -3 437.520 189.482   9
 -14   7  -3 211.240 109.938  15
  15  -7   3 97.9745 101.858  19
 -15   7  -3 146.983 112.118   9
 -15   7  -3 239.715 110.814  15
  16  -7   3 294.221 133.627  19
 -16   7  -3 396.031 125.178   9
 -16   7  -3 285.383 110.185  15
  17  -7   3-24.6339 71.9619  19
 -17   7  -3-13.0642 56.9637   9
 -17   8   3 710.826 129.345   8
 -17   8   3 1257.69 192.487   9
  17  -8  -3 955.737 176.784  20
 -16  -8   3 159.560 97.2270  16
  16  -8  -3 273.085 131.071  20
 -16   8   3 133.259 111.343   9
  15  -8  -3 1835.42 307.178  20
  15   8  -3 1056.55 207.671  18
 -15   8   3 1712.05 291.392   9
 -15  -8   3 1974.69 266.098  16
 -14  -8   3 2805.99 355.857  16
  14  -8  -3 2657.20 387.156  20
 -14   8   3 3246.90 402.349   9
  14   8  -3 2507.28 351.946  18
 -13  -8   3 4828.00 462.379  16
  13   8  -3 3896.13 447.469  18
  13  -8  -3 4689.94 537.952  20
 -13   8   3 4906.49 498.860   9
  12   8  -3 1623.71 291.746  18
  12  -8  -3 806.741 272.773  20
 -12  -8   3 1493.77 265.667  16
 -12   8   3 1597.35 310.806   9
 -11  -8   3 2123.23 414.377  10
  11  -8  -3 1983.59 380.463  20
  11   8  -3 1817.41 308.084  18
 -11  -8   3 2407.26 343.044  16
 -11   8   3 1932.51 325.220   9
 -10   8   3 8133.67 665.386   9
  10  -8  -3 7362.52 709.314  20
 -10  -8   3 7267.84 712.724  10
 -10  -8   3 7622.04 611.805  16
  10   8  -3 7810.26 653.143  18
   9  -8  -3 6381.56 646.008  20
  -9  -8   3 6848.58 721.966  19
  -9  -8   3 7492.46 715.518  10
  -9   8   3 7192.32 651.549   9
   9   8  -3 6920.05 626.150  18
  -9  -8   3 7456.80 604.170  16
  -8  -8   3 13574.8 989.124  19
  -8  -8   3 13529.4 800.652  16
  -8  -8   3 15757.1 1016.10  10
   8  -8  -3 14777.0 955.040  20
   8   8  -3 15911.7 933.055  18
  -7  -8   3 1087.15 305.937  19
   7  -8  -3 931.782 247.259  20
  -7  -8   3 1164.57 283.998  10
   7   8  -3 1078.13 286.187  18
  -6  -8   3 52.8008 120.511  19
  -6  -8   3-51.5730 170.691  10
   6  -8  -3-9.78555 83.3485  20
   6   8  -3 348.682 184.492  18
  -5  -8   3 696.245 225.761  19
   5  -8  -3 1146.87 259.598  20
  -5  -8   3 1076.28 282.092  10
   5   8  -3 854.233 257.609  18
   4   8  -3 3752.43 465.794  18
   4  -8  -3 3886.58 447.035  20
  -4  -8   3 3688.29 479.728  10
  -4  -8   3 3703.21 493.952  19
  -3  -8   3 1350.10 326.435  19
   3   8  -3 1172.38 253.400  18
   3   8  -3 1054.02 264.073   8
  -2  -8   3 86.2441 105.781  19
  -2  -8   3-99.9756 144.102  20
  -2  -8   3 186.803 131.872   7
   2   8  -3 93.6364 103.651   8
  -1  -8   3 2870.64 377.507   7
  -1  -8   3 2366.44 387.047  19
  -1  -8   3 2600.18 437.145  20
   1   8  -3 2774.57 428.426   8
   0  -8   3 1427.80 322.498  20
   0  -8   3 1591.11 286.655   7
   0  -8   3 1037.06 255.338  19
   0   8  -3 1125.46 261.168   8
   1  -8   3 26384.6 1304.85  20
   1  -8   3 26740.0 1284.48  19
   1  -8   3 26535.6 1110.92   7
  -1   8  -3 25347.8 1301.44   8
   2  -8   3 118.074 120.836   7
   2  -8   3 88.5338 107.768  20
   2  -8   3 86.4624 116.357  19
  -2   8  -3 75.2610 132.635   8
   3  -8   3 20256.2 1155.47  20
   3  -8   3 21284.2 1158.65  19
  -3   8  -3 18497.5 979.807   9
  -3   8  -3 19450.4 1153.02   8
   4  -8   3 19412.2 1140.77  20
   4  -8   3 19997.7 1134.04  19
  -4   8  -3 17623.1 978.971   9
  -4   8  -3 18494.7 1130.38   8
  -5   8  -3 6678.89 625.837   9
   5  -8   3 7012.89 686.313  19
   5  -8   3 7502.95 696.927  20
  -5   8  -3 7101.88 698.311   8
   6  -8   3 5256.90 605.488  20
  -6   8  -3 5127.54 546.765   9
   6  -8   3 5578.05 612.916  19
  -6   8  -3 5259.13 597.393   8
  -7   8  -3-8.45656 85.7110   8
  -7   8  -3 180.542 135.780   9
   7  -8   3 57.9567 162.910  19
   7  -8   3 211.437 147.414  20
   8  -8   3 1342.80 337.421  19
   8  -8   3 1086.56 257.674  20
  -8   8  -3 1450.96 303.058   9
  -8   8  -3 1420.23 294.439   8
   9  -8   3 1909.77 386.148  19
   9  -8   3 2307.16 386.990  20
  -9   8  -3 1955.37 351.970   9
  -9   8  -3 1800.05 325.579   8
  10  -8   3 3303.02 497.916  19
  10  -8   3 3303.89 421.910  20
 -10   8  -3 4051.26 479.401   9
 -10   8  -3 3767.24 462.404   8
  11  -8   3 26.6908 154.360  19
  11  -8   3 29.5879 64.2865  20
 -11   8  -3 82.2987 134.530   9
 -11   8  -3 125.723 135.669   8
  12  -8   3 3186.29 360.363  20
  12  -8   3 3455.17 470.302  19
 -12   8  -3 3857.66 443.960   9
 -12   8  -3 3752.66 400.613   8
 -13   8  -3 14835.2 817.471   9
  13  -8   3 12954.3 793.208  19
 -13   8  -3 13925.7 664.901   8
  14  -8   3 1686.76 267.876  19
 -14   8  -3 1892.03 262.177   9
  15  -8   3 9762.75 546.446  19
 -15   8  -3 12201.8 611.713   9
 -16   8  -3 285.319 100.834   9
 -15   9   3 0.85002 57.5816   8
  15  -9  -3 98.4359 94.0087  20
 -15  -9   3 36.4252 80.7422  16
 -15   9   3 107.254 74.5139   9
 -14   9   3 3284.68 316.059   9
  14  -9  -3 2686.19 308.168  20
 -14  -9   3 3071.76 288.934  16
  13  -9  -3 3088.82 362.973  20
 -13   9   3 3140.25 333.328   9
  13   9  -3 2178.61 284.006  18
 -13  -9   3 3153.23 328.469  16
 -12   9   3 2723.75 337.095   9
  12   9  -3 2263.28 329.598  18
  12  -9  -3 2530.47 341.144  20
 -12  -9   3 2834.15 317.325  16
  11  -9  -3 2204.50 342.835  20
  11   9  -3 2094.14 313.642  18
 -11  -9   3 2674.33 309.781  16
 -11   9   3 2820.22 335.220   9
 -11  -9   3 2348.70 401.264  10
 -10  -9   3 692.538 234.952  10
  10  -9  -3 837.305 238.683  20
  10   9  -3 664.264 225.795  18
 -10  -9   3 916.165 209.230  16
 -10   9   3 1113.54 212.887   9
   9  -9  -3 1178.35 273.933  20
  -9  -9   3 1344.44 303.407  10
   9   9  -3 1940.47 308.299  18
  -9  -9   3 1731.52 261.579  16
  -9   9   3 1672.69 288.441   9
   8   9  -3 1689.21 294.806  18
   8  -9  -3 1287.80 288.869  20
  -8  -9   3 1769.54 381.579  10
  -8  -9   3 1599.96 259.629  16
  -8   9   3 1150.83 229.215   9
  -7  -9   3 2093.30 374.774  10
   7  -9  -3 1899.49 316.311  20
   7   9  -3 2173.35 365.310  18
  -7  -9   3 2110.83 379.507  19
  -7  -9   3 2086.06 303.958  16
  -6  -9   3 202.311 145.755  10
   6  -9  -3 264.962 151.784  20
   6   9  -3 456.874 222.139  18
  -6  -9   3 324.216 177.649  19
  -6  -9   3 301.028 123.198  16
  -5  -9   3 253.192 172.941  19
  -5  -9   3 52.3336 135.125  10
   5   9  -3 1.20642 162.065  18
   5  -9  -3 64.4195 92.7457  20
  -4  -9   3 159.137 196.959  10
  -4  -9   3 116.157 146.035  19
   4   9  -3 244.885 158.714  18
  -3  -9   3 420.812 162.278  19
   3   9  -3 545.807 233.246  18
  -3  -9   3 280.804 173.623  10
  -2  -9   3 3224.61 438.582  19
   2   9  -3 3190.87 448.138  18
   2   9  -3 2886.89 443.459   8
  -1  -9   3 2056.01 391.365  20
  -1  -9   3 2648.93 415.408  19
   1   9  -3 1908.71 349.907   8
   0  -9   3 4035.24 533.470  20
   0  -9   3 4786.85 522.772  19
   0   9  -3 4021.41 532.088   8
   1  -9   3-22.5003 129.925  19
   1  -9   3 48.9075 115.889  20
  -1   9  -3 71.7675 98.2314   8
   2  -9   3 6392.86 647.086  20
   2  -9   3 6127.60 605.046  19
  -2   9  -3 5888.47 648.075   8
   3  -9   3 3476.15 479.166  20
   3  -9   3 3024.29 423.086  19
  -3   9  -3 2991.62 457.127   8
   4  -9   3 6773.63 636.591  19
  -4   9  -3 5927.58 539.384   9
   4  -9   3 6772.67 672.063  20
  -4   9  -3 6331.69 660.492   8
   5  -9   3 5054.33 547.340  19
  -5   9  -3 4480.58 484.993   9
  -5   9  -3 5577.36 609.740   8
   5  -9   3 5306.28 568.459  20
   6  -9   3 58.8553 86.4275  20
   6  -9   3-184.709 148.071  19
  -6   9  -3-80.5853 107.470   9
  -6   9  -3-150.741 165.526   8
   7  -9   3 368.330 168.289  20
   7  -9   3 298.235 144.891  19
  -7   9  -3 309.404 168.712   9
  -7   9  -3 225.454 125.739   8
   8  -9   3-6.89891 86.2975  20
   8  -9   3-112.042 93.7665  19
  -8   9  -3-67.1310 105.343   9
  -8   9  -3-3.61014 106.300   8
   9  -9   3-33.8253 72.7799  20
  -9   9  -3-2.61046 97.9420   9
   9  -9   3-121.317 132.438  19
  -9   9  -3-39.8878 89.2306   8
  10  -9   3 131.123 120.199  19
  10  -9   3 103.148 105.471  20
 -10   9  -3 41.0416 100.117   9
 -10   9  -3 6.93200 70.3844   8
  11  -9   3 3358.64 353.790  20
  11  -9   3 3927.48 396.093  19
 -11   9  -3 3962.45 402.787   9
 -11   9  -3 3559.23 368.855   8
  12  -9   3 789.091 155.635  20
  12  -9   3 948.647 192.730  19
 -12   9  -3 1024.91 200.167   9
 -12   9  -3 811.709 150.900   8
 -13   9  -3 1994.64 257.133   9
  13  -9   3 1342.00 196.596  19
 -14   9  -3 253.085 79.4098   9
 -13  10   3 1972.12 223.890   8
 -12  10   3 713.931 158.203   8
  12 -10  -3 532.675 113.939  20
 -12  10   3 700.988 116.653   9
 -12 -10   3 796.150 115.417  16
 -11  10   3 297.054 133.564   8
  11 -10  -3 67.3712 60.5254  20
  11  10  -3 68.7787 73.8076  18
 -11 -10   3 73.8146 63.7405  16
 -11  10   3 199.122 89.8941   9
  10 -10  -3 89.1556 97.3551  20
  10  10  -3 90.1824 81.1712  18
 -10 -10   3 29.4472 65.2563  16
  -9 -10   3-19.3345 131.306  10
   9 -10  -3-2.37248 57.4831  20
   9  10  -3 50.1224 81.2171  18
  -9 -10   3-35.8925 92.4268  16
   8 -10  -3 3130.36 355.128  20
   8  10  -3 3160.47 357.386  18
  -8 -10   3 3174.58 411.771  10
  -8 -10   3 3464.22 301.492  16
   7 -10  -3 107.087 75.3262  20
  -7 -10   3 251.620 188.060  10
   7  10  -3 144.688 108.038  18
  -7 -10   3 34.4599 85.5774  16
  -6 -10   3 3017.10 294.327  16
   6  10  -3 3138.18 395.640  18
  -6 -10   3 2739.84 390.098  19
   6 -10  -3 2470.52 312.097  20
  -6 -10   3 3221.20 431.549  10
  -5 -10   3 506.055 190.614  19
  -5 -10   3 427.672 179.963  10
   5  10  -3 498.196 181.858  18
  -4  10   3 90.1839 56.9985   8
  -4 -10   3 65.3692 113.519  10
  -4 -10   3 73.0288 110.867  19
   4  10  -3 177.707 157.005  18
  -3 -10   3 2235.30 358.664  10
  -3 -10   3 2339.30 357.585  19
   3  10  -3 2779.29 367.334  18
  -3  10   3 1981.85 301.971   8
   2  10  -3 4424.68 459.530  18
  -2 -10   3 4416.91 494.845  19
  -2 -10   3 4130.08 490.950  10
  -1 -10   3 10134.8 731.572  19
  -1 -10   3 10966.4 791.759  10
   1  10  -3 10733.7 720.291  18
   0 -10   3 281.464 153.152  19
   0  10  -3 173.361 164.714  18
   0  10  -3 337.020 189.676   8
   1 -10   3 12508.0 792.304  19
   1 -10   3 12715.1 851.864  20
  -1  10  -3 12247.7 773.446  18
  -1  10  -3 11357.5 806.496   8
   2 -10   3 4240.16 501.453  20
   2 -10   3 3936.81 435.903  19
  -2  10  -3 4116.27 494.353   8
   3 -10   3 3426.51 407.063  19
   3 -10   3 3102.27 410.021  20
  -3  10  -3 2885.30 403.300   8
   4 -10   3 6679.58 594.783  20
   4 -10   3 6891.92 558.139  19
  -4  10  -3 6870.40 616.619   8
   5 -10   3 1483.00 279.275  20
   5 -10   3 1615.84 263.341  19
  -5  10  -3 1501.64 293.766   8
   6 -10   3 79.0383 122.847  20
   6 -10   3 96.3114 118.722  19
  -6  10  -3 151.658 79.4501   9
  -6  10  -3 141.688 103.437   8
   7 -10   3 456.319 149.531  19
   7 -10   3 383.172 131.605  20
  -7  10  -3 1.56548 62.5687   9
  -7  10  -3 351.122 136.104   8
   8 -10   3 81.3783 96.2759  19
   8 -10   3 27.0961 68.8475  20
  -8  10  -3 46.0212 72.4309   9
  -8  10  -3 0.45805 64.5166   8
   9 -10   3 47.5001 71.3562  20
   9 -10   3-22.9593 58.3717  19
  -9  10  -3 84.5364 85.0200   9
  -9  10  -3 58.7744 75.0564   8
  10 -10   3 13.9864 53.6329  20
 -10  10  -3 30.2039 59.4042   9
  10 -10   3 69.9891 56.9258  19
 -10  10  -3 53.7608 49.9156   8
  11 -10   3-37.0982 40.0294  20
 -11  10  -3 120.431 56.5654   9
  -9  11   3 328.304 98.7959   8
  -8  11   3 22.0078 65.0514   8
  -8 -11   3-75.0558 66.8122  10
   8  11  -3-18.7226 63.9889  18
  -7  11   3 149.150 82.1432   8
  -7 -11   3 18.5955 61.2865  10
   7  11  -3 95.5314 74.7054  18
   6  11  -3 289.834 116.705  18
  -6  11   3 195.340 97.5708   8
  -6 -11   3 175.337 94.7681  10
  -5  11   3 4.58023 48.3063   8
  -5 -11   3 141.982 101.230  10
   5  11  -3 182.405 115.102  18
  -4 -11   3 2571.35 324.705  10
   4  11  -3 2716.40 297.947  18
  -3 -11   3 141.519 108.303  10
   3  11  -3 303.799 89.0287  18
  -2 -11   3 1805.17 248.897  19
   2  11  -3 2093.67 281.607  18
  -2 -11   3 1998.45 284.313  10
  -1 -11   3 1478.30 252.928  10
  -1 -11   3 1349.93 219.986  19
   1  11  -3 1408.50 234.061  18
   0 -11   3 919.692 196.570  10
   0 -11   3 752.433 172.362  19
   0  11  -3 1019.50 204.170  18
   1 -11   3 10072.4 577.751  19
   1 -11   3 11116.0 660.638  10
  -1  11  -3 10773.1 619.396  18
   2 -11   3 946.871 155.934  19
   2 -11   3 938.977 187.447  10
  -2  11  -3 1088.53 202.712  18
   3 -11   3 3.05796 66.7344  19
  -3  11  -3 64.4362 77.4191  18
   3 -11   3 139.427 89.7283  10
   4 -11   3 4483.71 340.120  19
  -4  11  -3 4681.51 375.008  18
   5 -11   3 2151.80 236.807  19
  -5  11  -3 2365.55 256.400  18
   6 -11   3 1502.54 182.037  19
  -6  11  -3 1745.64 212.444  18
  -7  11  -3 68.6980 57.0463  18
  -8  11  -3 66.0531 50.5789  18
  -2 -12   3 614.403 122.354  10
  -1 -12   3 89.9368 73.4842  10
   0 -12   3 543.462 109.076  10
   1 -12   3 1514.74 179.331  10
 -23   0   4 177.132 95.5295  14
 -22   0   4 513.158 129.507  14
 -21   0   4 5317.12 418.945  14
  20   0  -4 42.6869 143.933  18
 -20   0   4-18.1361 130.157  14
  19   0  -4 6050.01 637.856  18
 -19   0   4 6635.30 553.726  14
  18   0  -4 12323.4 913.910  18
 -18   0   4 12528.4 762.044  14
 -17   0   4 2030.19 330.145  14
  17   0  -4 1920.71 383.456  18
  16   0  -4 21077.8 937.570  13
  16   0  -4 21959.9 1204.06  18
 -16   0   4 21311.3 991.818  14
 -15   0   4 1017.47 182.753  14
  15   0  -4 774.279 187.799  13
 -15   0   4 246.482 126.881   5
  15   0  -4 689.368 226.914  18
  14   0  -4 4009.81 431.773  13
  14   0  -4 3711.37 505.124  18
 -14   0   4 4503.81 479.793   5
 -14   0   4 4877.78 452.283  14
  13   0  -4 15192.5 801.161  13
 -13   0   4 17068.5 906.251   5
  13   0  -4 16805.0 963.917  18
 -13   0   4 17451.6 808.312  14
  12   0  -4 1613.87 306.830  18
 -12   0   4 387.959 201.137   5
 -11   0   4 2462.47 390.830   5
 -10   0   4 988.692 334.960   5
  -9   0   4 1110.09 314.132   5
  -8   0   4 1588.78 291.520   5
   7   0  -4 157219. 3484.85   3
  -7   0   4 170117. 2317.28   5
   6   0  -4 1884.65 349.923   3
  -6   0   4 2156.56 252.646   5
   5   0  -4 53209.9 1736.68   3
  -5   0   4 53423.1 1201.90   5
   4   0  -4 510.097 162.526   1
   4   0  -4 561.493 193.917   3
  -4   0   4 461.803 125.505   5
   3   0  -4 246.222 127.864   3
   3   0  -4 89.5521 139.040   1
  -3   0   4 497.164 130.449   5
   2   0  -4 26311.6 651.362   6
  -2   0   4 26522.3 750.776   5
   2   0  -4 25378.9 1151.08   1
   1   0  -4 31184.9 727.634   6
  -1   0   4 30188.2 767.232   5
   1   0  -4 31125.6 1373.97   1
   0   0   4 10987.1 442.567   5
   0   0  -4 12079.6 913.307   1
   1   0   4 16192.0 493.183   5
  -1   0  -4 18239.6 1166.16   1
  -2   0  -4 20460.7 1337.30   1
  -3   0  -4 40381.8 1980.22   1
  -4   0  -4 23486.3 1637.34   1
  -5   0  -4 5941.80 898.119   1
  -6   0  -4 41758.0 2431.06   1
  -7   0  -4 2661.11 745.356   1
  -8   0  -4 231.848 367.971   1
  -9   0  -4 1055.97 577.090   1
 -10   0  -4 1195.35 612.698   1
 -11   0  -4 900.048 584.927   1
 -11   0  -4 320.750 116.317  15
 -11   0  -4 367.749 146.558  14
 -12   0  -4 4463.74 1062.61   1
 -12   0  -4 5017.02 525.185  15
 -12   0  -4 3623.07 401.890  14
 -13   0  -4 12230.6 832.185  15
 -13   0  -4 11640.3 728.412  14
 -14   0  -4 185.911 147.114  15
 -15   0  -4 6222.95 597.716  15
 -16   0  -4 2161.52 383.670  15
 -17   0  -4 1238.66 274.951  15
 -18   0  -4 5276.05 495.415  15
 -19   0  -4 6948.09 420.504  21
 -19   0  -4 7273.27 538.478  15
  20   0   4 2286.35 300.779  19
  21   0   4 129.303 72.9258  19
 -23   1   4 3375.51 228.092  14
 -23  -1   4 3841.40 271.370  14
 -22   1   4 231.689 133.600  14
 -22  -1   4 171.120 102.523  14
 -21   1   4 6200.88 435.707  14
 -21  -1   4 6446.66 469.277  14
 -20  -1   4 808.856 221.828  14
  20   1  -4 584.744 240.707  18
 -20   1   4 864.443 222.927  14
 -19  -1   4 1000.12 247.497  14
  19  -1  -4 1070.20 302.729  18
  19   1  -4 792.068 258.088  18
 -19   1   4 1096.04 233.647  14
  18   1  -4 7017.47 681.265  18
  18  -1  -4 7704.41 725.792  18
 -18  -1   4 7845.64 632.543  14
 -18   1   4 7075.70 569.527  14
  17   1  -4 10240.6 830.866  18
  17  -1  -4 11222.2 891.616  18
 -17   1   4 11277.8 717.440  14
 -17  -1   4 10759.0 733.139  14
  16  -1  -4 11187.3 784.754  13
 -16  -1   4 12482.8 794.188   5
  16  -1  -4 13225.1 977.036  18
 -16   1   4 13425.8 788.406  14
 -16  -1   4 13625.3 810.904  14
  16   1  -4 13724.1 944.729  18
  15  -1  -4 53946.8 1543.45  13
 -15  -1   4 51583.4 1595.58   5
  15  -1  -4 55159.0 1888.02  18
  15   1  -4 54337.0 1795.35  18
 -15   1   4 49475.4 1443.94  14
 -15  -1   4 51989.9 1529.57  14
  14   1  -4 3153.58 446.143  18
  14  -1  -4 2340.01 370.293  13
  14   1  -4 3058.59 354.523  13
  14  -1  -4 3631.97 492.341  18
 -14   1   4 2190.69 205.739   5
 -14  -1   4 2772.36 390.139   5
 -14   1   4 3458.09 368.873  14
 -14  -1   4 3467.21 404.718  14
  13  -1  -4 4203.70 446.127  13
  13   1  -4 3165.85 344.533  13
 -13  -1   4 4439.23 467.282   5
 -13   1   4 4684.18 526.058   5
  13   1  -4 4450.67 506.492  18
  13  -1  -4 4277.05 504.959  18
 -13   1   4 4577.70 402.616  14
 -13  -1   4 4396.44 411.197  14
 -12  -1   4 38.6001 123.126  14
  12  -1  -4 42.9616 103.687  13
  12  -1  -4 156.045 103.815  18
 -12  -1   4 98.7598 124.335   5
  12   1  -4 2.17425 126.047  18
 -11  -1   4 263.253 132.598   5
  11   1  -4-374.789 281.745   3
  10   1  -4 2904.99 647.340   3
 -10   1   4 3202.71 373.903   5
 -10  -1   4 3363.48 426.078   5
  -9   1   4 31134.9 1081.07   5
  -9  -1   4 33063.5 1133.00   5
  -8  -1   4 5997.46 479.069   5
  -8   1   4 4613.17 384.156   5
   8   1  -4 4367.74 756.844   3
   7   1  -4 16948.9 1377.76   3
  -7   1   4 16299.0 736.943   5
  -7  -1   4 16090.6 740.787   5
   6   1  -4 32983.6 1803.35   3
  -6   1   4 33360.2 1004.15   5
  -6  -1   4 32699.2 994.617   5
   5   1  -4 41373.3 1933.73   3
  -5  -1   4 38394.7 1028.07   5
  -5   1   4 38569.1 1043.54   5
  -4   1   4 2099.41 242.672   5
   4   1  -4 1487.57 373.286   3
  -4  -1   4 2037.97 241.505   5
  -3   1   4 19885.9 686.624   5
  -3  -1   4 19946.4 675.251   5
   3   1  -4 20734.0 1307.09   3
   2  -1  -4 1003.67 179.315   1
   2   1  -4 679.000 275.955   3
  -2  -1   4 1108.50 170.347   5
   2  -1  -4 1022.52 167.180   6
   1   1  -4 9723.81 928.770   3
   1  -1  -4 9405.72 474.695   6
   1   1  -4 9733.52 912.389   1
  -1  -1   4 9873.78 433.503   5
   1  -1  -4 10696.1 682.767   1
   0  -1  -4 7608.86 437.712   6
   0  -1   4 7958.48 373.820   5
   0   1  -4 7631.81 861.377   1
   0  -1  -4 8534.54 695.716   1
  -1  -1  -4 53.2974 153.437   1
  -1   1  -4 394.616 266.086   1
   1  -1   4 178.941 82.5715   5
  -2   1  -4 12669.4 1151.24   1
  -2  -1  -4 14341.4 1086.76   1
  -3   1  -4 9277.18 1009.55   1
   3  -1   4 8313.81 697.218   2
  -3  -1  -4 8405.61 911.291   1
   4  -1   4 75473.8 2032.77   2
  -4  -1  -4 82762.4 2992.29   1
  -4   1  -4 80467.0 3111.64   1
  -5   1  -4 22894.6 1767.56   1
  -5  -1  -4 25168.3 1748.46   1
  -6  -1  -4-100.663 154.177   1
  -6   1  -4 225.009 364.652   1
  -7  -1  -4-131.397 183.469   1
  -7   1  -4 8.58327 216.111   1
  -8   1  -4 19767.5 1910.83   1
  -8  -1  -4 17309.3 1778.15   1
  -9   1  -4 2143.90 624.451   1
  -9  -1  -4 2721.05 822.964   1
 -10   1  -4-219.004 199.232   1
 -10  -1  -4 263.581 216.984   1
 -10  -1  -4 439.254 193.802  15
 -11   1  -4 5567.43 1234.97   1
 -11  -1  -4 5769.70 526.569  15
 -11   1  -4 5751.93 560.726  15
 -11  -1  -4 5818.85 1246.57   1
 -11   1  -4 5346.62 481.751  14
 -12   1  -4-699.643 435.534   1
 -12  -1  -4 385.290 201.855  15
 -12   1  -4 80.2461 184.103  15
 -12  -1  -4-226.139 164.639  14
 -12  -1  -4-168.502 276.010   1
 -13  -1  -4 560.819 217.032  15
 -13   1  -4 734.240 241.806  15
 -13  -1  -4 507.919 168.293  14
 -14  -1  -4 2629.07 381.840  15
 -14   1  -4 2678.99 404.900  15
 -15  -1  -4 14154.3 886.531  15
 -15   1  -4 15833.8 968.693  15
 -16  -1  -4 701.768 240.998  15
 -16   1  -4 623.726 207.340  15
  17  -1   4 12178.2 936.485  19
 -17  -1  -4 13923.7 850.722  15
 -17   1  -4 14975.1 907.163  15
 -18  -1  -4 5293.13 491.733  15
 -18   1  -4 5619.93 520.037  15
  19  -1   4 806.614 236.587  19
 -19   1  -4 1017.98 203.856  15
 -20   1  -4 897.058 133.146  21
  20  -1   4 1178.32 230.524  19
  20   1   4 610.733 158.515  19
 -20   1  -4 1270.92 223.677  15
  21  -1   4 95.8966 64.0265  19
  21   1   4-13.4504 53.0636  19
 -23  -2   4 330.996 91.0875  14
 -22   2   4 930.791 146.263  14
 -22  -2   4 955.254 169.985  14
  21   2  -4 283.620 149.932  18
 -21   2   4 633.398 166.218  14
 -21  -2   4 663.231 171.914  14
 -20  -2   4 973.062 222.047  14
  20   2  -4 549.767 228.879  18
 -20   2   4 833.034 180.669  14
  19   2  -4 5970.80 596.399  18
 -19   2   4 5071.14 442.554  14
 -19  -2   4 5277.06 473.425  14
 -18  -2   4 918.518 217.765  14
  18   2  -4 517.652 235.271  18
 -18   2   4 517.272 169.931  14
 -17   2   4 53.4730 156.142  14
 -17  -2   4 28.3217 152.384  14
  17   2  -4-110.943 115.715  18
  17  -2  -4-14.9646 182.173  18
 -17  -2   4 103.349 139.099  16
 -16  -2   4 5782.21 558.601   5
  16  -2  -4 6475.26 701.283  18
  16   2  -4 6643.05 670.490  18
 -16  -2   4 6890.29 538.422  16
 -16   2   4 5856.47 511.068  14
 -16  -2   4 6730.81 583.477  14
  15  -2  -4 10068.9 705.646  13
  15   2  -4 10046.5 780.875  18
 -15  -2   4 8989.02 736.630   5
  15  -2  -4 10503.2 844.116  18
 -15  -2   4 9742.68 638.647  16
 -15   2   4 9288.43 616.801  14
 -15  -2   4 10278.6 688.735  14
  14  -2  -4 35714.3 1279.22  13
 -14   2   4 36844.9 1360.09   5
  14   2  -4 36201.3 1422.30  18
  14  -2  -4 34646.6 1493.64  18
 -14  -2   4 34271.2 1173.59  16
 -14  -2   4 33757.6 1342.60   5
 -14   2   4 31758.3 1110.56  14
 -14  -2   4 34143.6 1236.50  14
 -13   2   4 42.7429 107.508  14
 -13  -2   4-66.6382 155.823  14
  13  -2  -4 56.8342 168.213  13
  13  -2  -4-5.12615 176.566  18
  13   2  -4-73.0967 122.106  18
 -13  -2   4-93.0841 164.748   5
 -13  -2   4 12.9406 123.677  16
  12  -2  -4 2579.84 356.142  13
  12   2  -4 1351.82 605.107   3
 -12   2   4 3999.85 481.768   5
  12   2  -4 3227.14 424.966  18
  12  -2  -4 3032.44 431.400  18
 -12  -2   4 2346.78 353.870   5
 -12  -2   4 3171.71 356.335  14
 -11   2   4 6785.18 503.742   5
 -11  -2   4 8830.93 636.963   5
  11   2  -4 6940.41 1188.97   3
 -10  -2   4 6496.03 536.719   5
 -10   2   4 4840.85 376.988   5
  10   2  -4 6255.55 1068.83   3
  -9   2   4 9765.99 640.493   5
  -9  -2   4 9594.98 640.662   5
   9   2  -4 8707.77 1224.23   3
  -8   2   4 9410.39 614.194   5
  -8  -2   4 9945.60 634.161   5
   8   2  -4 8821.33 1161.03   3
  -7  -2   4 177.055 154.651   5
   7   2  -4 92.5478 160.614   3
  -7   2   4-30.6240 146.636   5
   6   2  -4 331.657 262.560   3
  -6  -2   4 233.990 135.235   5
   5   2  -4 424.609 333.784   3
  -5  -2   4 337.954 136.993   5
   4   2  -4 1505.68 471.391   3
  -4  -2   4 1270.50 200.944   5
   3   2  -4 512.973 301.449   3
  -3  -2   4 631.232 145.392   5
   2   2  -4 61884.9 2654.39   3
   2  -2  -4 61525.0 1322.11   6
  -2  -2   4 60659.0 1194.97   5
   1  -2  -4 60113.9 1326.15   6
  -1  -2   4 60135.7 1137.26   5
   0  -2   4 73607.6 1185.06   5
   0   2  -4 75641.4 3016.66   3
   0  -2  -4 74611.3 1475.66   6
   0   2  -4 74677.5 2813.92   1
   0  -2  -4 76726.4 2050.80   1
  -1   2  -4 616.005 319.841   1
  -1  -2  -4 475.195 149.278   6
  -1   2  -4 479.418 320.341   3
   1  -2   4 424.455 93.9010   5
  -1  -2  -4 686.447 225.998   1
  -2   2  -4 5931.90 826.647   1
  -2  -2  -4 7162.45 783.660   1
  -3   2  -4 28260.8 1885.04   1
   3  -2   4 24893.7 1466.50   2
  -3  -2  -4 26374.4 1595.31   1
  -4   2  -4 31604.4 2074.85   1
  -4  -2  -4 29596.4 1818.29   1
   4  -2   4 31663.2 1601.71   2
   5  -2   4 5108.61 634.928   2
  -5   2  -4 4655.64 920.069   1
  -5  -2  -4 4503.44 766.440   1
  -6  -2  -4 3053.48 701.868   1
  -6   2  -4 4169.70 845.136   1
  -7   2  -4 3737.45 845.862   1
  -7  -2  -4 3586.86 773.258   1
  -8   2  -4 550.004 394.894   1
  -8  -2  -4 292.558 205.615   1
  -9   2  -4 135.120 372.680   1
  -9  -2  -4 813.912 389.964   1
 -10  -2  -4 1691.02 671.972   1
 -10  -2  -4 1459.51 238.534  15
 -10   2  -4 1452.83 276.007  15
 -10   2  -4 2722.44 834.217   1
 -11   2  -4 3512.50 952.263   1
 -11  -2  -4 2750.28 809.204   1
 -11   2  -4 3680.19 401.626   9
 -11  -2  -4 2546.80 361.481  15
 -11   2  -4 2881.99 396.612  15
 -12   2  -4-576.167 407.041   1
 -12  -2  -4-836.364 489.822   1
 -12  -2  -4-67.2118 116.570  15
 -12   2  -4 310.180 219.652  15
 -13  -2  -4 1140.74 299.668  15
 -13   2  -4 1277.39 301.621  15
 -14  -2  -4 37.8665 130.821  15
  14  -2   4-14.6779 131.731  19
 -14   2  -4 68.2037 141.079  15
  15  -2   4 1350.17 373.809  19
 -15  -2  -4 1745.29 316.982  15
 -15   2  -4 1971.32 338.961  15
  16  -2   4 2874.17 516.483  19
 -16  -2  -4 3022.93 395.913  15
 -16   2  -4 3500.78 449.009  15
 -17   2  -4 371.763 169.780  15
  17  -2   4 660.783 255.468  19
  18  -2   4 362.171 199.529  19
 -18   2  -4 450.078 166.182  15
  19  -2   4 267.756 155.108  19
 -19   2  -4 555.596 187.089  15
  20   2   4-0.34529 61.9046  19
 -20   2  -4 42.4663 88.8803  15
  21  -2   4 297.427 106.126  19
 -22  -3   4 2433.89 226.005  14
  21   3  -4 107.220 103.649  18
 -21  -3   4 20.4001 92.8515  14
 -20  -3   4 544.085 167.569  14
  20   3  -4 373.900 206.751  18
 -20   3   4 487.216 136.429  14
 -19  -3   4 1539.65 277.805  14
  19   3  -4 940.934 293.816  18
 -19   3   4 1117.52 225.098   9
 -19   3   4 1314.51 221.112  14
 -18  -3   4 1182.51 263.718  14
  18   3  -4 1019.27 282.082  18
 -18  -3   4 900.234 215.982  16
 -18   3   4 718.554 165.668  14
 -17  -3   4 121.686 138.171  14
  17   3  -4-76.2952 141.771  18
 -17  -3   4 88.1725 118.268  16
 -17   3   4 89.8954 121.057  14
 -16  -3   4 224.271 182.288  14
  16   3  -4 338.690 208.495  18
 -16  -3   4-167.726 189.132   5
 -16  -3   4 43.8574 105.457  16
 -16   3   4 34.4008 135.156  14
 -15  -3   4 9648.92 730.030   5
  15   3  -4 10069.6 807.321  18
 -15  -3   4 9398.75 672.804  16
 -15  -3   4 9198.65 678.789  14
 -14   3   4 28435.1 1231.51   5
  14   3  -4 23399.8 1190.04  18
 -14  -3   4 24367.5 1162.08   5
  14  -3  -4 23779.7 1279.06  18
 -14  -3   4 24674.5 1065.48  16
 -14  -3   4 24318.4 1053.47  14
  13  -3  -4 7803.61 618.364  13
  13   3  -4 6207.15 1237.62   3
 -13   3   4 8191.58 668.781   5
  13   3  -4 7385.63 659.199  18
 -13  -3   4 6085.24 616.219   5
  13  -3  -4 6907.97 679.642  18
 -13  -3   4 7636.36 574.952  16
 -13  -3   4 7599.34 573.786  14
  12  -3  -4 8484.53 607.891  13
 -12   3   4 5633.93 406.124   5
  12   3  -4 6415.99 1237.45   3
 -12  -3   4 9705.25 723.454   5
  12  -3  -4 9417.63 757.362  18
  12   3  -4 9043.41 698.293  18
 -12  -3   4 9073.38 610.879  16
 -12  -3   4 8602.00 598.388  14
  11  -3  -4 12980.1 738.547  13
 -11   3   4 13506.6 783.801   5
 -11  -3   4 15115.7 883.468   5
  11  -3  -4 14982.1 882.839  18
  11   3  -4 15383.0 861.655  18
 -11  -3   4 14380.0 741.184  16
 -11  -3   4 14422.6 741.728  14
  11   3  -4 12999.5 1713.22   3
 -10   3   4 7.42225 117.765   5
 -10  -3   4-246.527 165.611   5
   9   3  -4 370.808 305.353   3
  -9   3   4-75.8678 157.644   5
  -9  -3   4 42.9549 116.751   5
   8   3  -4 5172.66 1000.69   3
  -8  -3   4 5280.78 478.161   5
   7   3  -4-254.439 247.386   3
  -7  -3   4 94.2559 132.070   5
   6   3  -4 167.570 240.429   3
  -6  -3   4 98.6925 131.493   5
   5   3  -4 804.562 426.660   3
  -5  -3   4 853.925 184.553   5
   4   3  -4 512.109 355.488   3
  -4  -3   4 1145.36 204.233   5
   3   3  -4 1651.73 508.042   3
  -3  -3   4 2197.85 256.366   5
   2   3  -4 27875.8 2002.15   3
  -2  -3   4 27948.1 895.388   5
   1   3  -4 48927.1 2666.28   3
   1  -3  -4 50816.8 1341.95   6
  -1  -3   4 50440.7 1150.01   5
   0   3  -4 87616.3 3571.24   3
   0  -3  -4 85915.8 1737.79   6
   0  -3   4 84325.3 1415.24   5
  -1  -3  -4 160068. 3530.80   1
  -1   3  -4 150718. 4920.48   3
  -1  -3  -4 154838. 2384.75   6
   1  -3   4 152894. 1840.90   5
  -1   3  -4 158803. 4615.40   1
  -2  -3  -4 33911.6 1152.38   6
  -2   3  -4 34245.1 2200.21   1
   2  -3   4 30903.8 1892.07   2
  -2  -3  -4 35453.5 1797.73   1
  -3  -3  -4 16126.1 821.318   6
  -3   3  -4 17322.5 1629.97   1
   3  -3   4 15062.4 1314.35   2
  -3  -3  -4 15969.7 1324.61   1
  -4   3  -4 30209.6 2176.48   1
   4  -3   4 29663.1 1799.96   2
  -4  -3  -4 29759.7 1937.24   1
   5  -3   4 24673.4 1647.33   2
  -5   3  -4 25438.2 2059.06   1
  -5  -3  -4 24544.4 1864.56   1
   6  -3   4-78.7741 158.283   2
   6   3   4 44.0334 133.489   3
  -6  -3  -4 12.2404 203.533   1
  -6   3  -4 516.515 500.569   1
   7   3   4-53.7890 237.973   3
  -7  -3  -4 142.124 285.269   1
  -7   3  -4-173.990 268.832   1
   8   3   4 386.583 312.756   3
  -8  -3  -4 131.814 216.256   1
  -8   3  -4-248.454 223.328   1
   9  -3   4 6443.15 716.146  19
  -9   3  -4 8004.90 634.888   9
  -9   3  -4 7479.35 1287.79   1
   9   3   4 5488.23 988.520   3
  -9  -3  -4 6820.32 1222.60   1
  10   3   4-2.37041 352.620   3
  10  -3   4 59.8710 108.508  19
 -10   3  -4 308.532 159.111   9
 -10  -3  -4 810.114 508.776   1
 -10   3  -4 518.843 216.017  15
  11   3   4 4656.59 996.543   3
  11  -3   4 5170.41 677.651  19
 -11   3  -4 6813.13 1332.38   1
 -11   3  -4 6566.73 589.105   9
 -11   3  -4 6448.83 590.188  15
 -11  -3  -4 4617.08 1100.98   1
  12  -3   4 2378.46 450.558  19
 -12   3  -4 2486.34 359.592   9
 -12   3  -4 2559.21 402.751  15
  13  -3   4 46949.7 1920.98  19
 -13   3  -4 49848.9 1599.16   9
 -13   3  -4 47530.0 1630.14  15
  14  -3   4 3742.16 585.997  19
 -14   3  -4 3811.51 440.998   9
 -14   3  -4 4175.18 509.442  15
  15  -3   4 2088.93 480.985  19
 -15   3  -4 2537.61 377.645  15
  16  -3   4 2025.73 435.621  19
 -16   3  -4 2427.41 373.051  15
  17  -3   4 154.673 181.891  19
 -17   3  -4 219.544 168.048  15
  18  -3   4 68.2233 97.7964  19
 -18   3  -4-176.903 139.206  15
  19  -3   4 755.328 230.596  19
 -19   3  -4 1326.18 215.733  15
  20  -3   4-11.3057 79.7262  19
 -20   3  -4 59.4219 75.8192  15
  22  -4  -4 414.694 109.138  20
  21   4  -4 99.5784 93.7083  18
 -21  -4   4 117.300 85.8517  14
 -20  -4   4 485.609 122.881  14
  20   4  -4 417.159 151.223  18
 -20   4   4 189.462 95.5606   9
 -19  -4   4 2117.88 280.081  14
 -19   4   4 2181.86 306.878   9
 -18  -4   4 212.997 155.631  14
  18   4  -4 139.263 148.356  18
 -18  -4   4-44.4149 128.690  16
 -17  -4   4 151.376 139.316  14
  17   4  -4 81.5166 139.822  18
 -17  -4   4-23.5925 164.650  16
 -16  -4   4 561.933 214.639  14
 -16  -4   4 345.365 136.001   5
  16   4  -4 356.377 163.957  18
 -16  -4   4 574.558 220.315  16
 -15  -4   4 2556.44 393.411  14
  15   4  -4 1814.15 341.232  18
 -15  -4   4 1965.99 327.659   5
 -15  -4   4 2315.62 357.219  16
 -14  -4   4 4051.93 491.994   5
 -14  -4   4 4153.91 467.452  16
  14   4  -4 4534.05 532.882  18
 -14  -4   4 4395.35 467.506  14
  13   4  -4 6355.30 609.155  18
 -13  -4   4 5996.72 601.666   5
 -13  -4   4 6605.97 580.762  16
 -13  -4   4 5856.72 519.590  14
  12   4  -4 4470.19 526.707  18
  12   4  -4 2888.35 877.547   3
 -12   4   4 1997.66 219.184   5
 -12  -4   4 3486.50 476.006   5
 -12  -4   4 3979.03 431.575  16
 -12  -4   4 3934.91 435.754  14
  11   4  -4 26260.1 2593.19   3
 -11   4   4 30081.6 1243.24   5
  11  -4  -4 29721.6 1138.83  13
  11   4  -4 30648.2 1259.16  18
 -11  -4   4 30922.2 1283.01  10
 -11  -4   4 32467.9 1349.72   5
 -11  -4   4 27692.5 1060.53  14
  10   4  -4 8158.79 1417.39   3
  10   4  -4 9818.30 691.563  18
 -10   4   4 8662.41 661.323   5
  10  -4  -4 9197.93 619.063  13
 -10  -4   4 9755.27 743.863  19
 -10  -4   4 9238.67 686.115  10
 -10  -4   4 10026.7 738.714   5
 -10  -4   4 8870.77 580.613  14
   9   4  -4 9472.80 1500.78   3
   9   4  -4 10783.1 690.567  18
  -9  -4   4 11364.9 771.746   5
   8   4  -4 15032.0 1835.52   3
  -8  -4   4 16337.0 906.864   5
   7   4  -4 425.035 337.014   3
  -7  -4   4 918.135 238.974   5
   6   4  -4 5276.63 1019.12   3
  -6  -4   4 6348.19 533.504   5
   5   4  -4 14222.7 1691.30   3
  -5  -4   4 14735.7 794.150   5
   4   4  -4 2738.59 784.911   3
  -4  -4   4 4327.61 399.866   5
   3   4  -4 3113.81 829.652   3
  -3  -4   4 3195.77 354.380   5
   2   4  -4 13739.3 1553.66   3
  -2  -4   4 15778.9 737.369   5
   1   4  -4 13701.8 1547.34   3
  -1  -4   4 14208.9 676.799   5
   0   4  -4 39750.0 2682.43   3
   0  -4  -4 43879.6 1355.80   6
   0  -4   4 42930.7 1124.35   5
  -1   4  -4 16900.0 1824.15   3
  -1  -4  -4 18137.9 897.849   6
   1  -4   4 17928.7 698.704   5
   1  -4   4 16842.1 1602.75   2
  -2   4  -4 4871.10 1067.60   3
  -2  -4  -4 4832.20 481.947   6
  -2   4  -4 6148.18 1029.40   1
   2  -4   4 4555.94 833.992   2
  -3  -4  -4 13380.1 1307.56   1
  -3  -4  -4 13144.6 782.085   6
  -3   4  -4 11511.2 1411.42   1
   3  -4   4 13752.1 1408.58   2
  -4  -4  -4 27834.2 2024.47   1
  -4  -4  -4 29953.8 1218.89   6
  -4   4  -4 29353.5 2354.35   1
   4  -4   4 29103.5 2002.67   2
   5  -4   4 210.083 189.969   2
  -5  -4  -4 282.741 151.319   6
  -5   4  -4 158.588 250.453   1
  -6   4  -4 24624.7 2212.39   1
  -6  -4  -4 24713.8 1156.59   6
  -6  -4  -4 24061.1 2079.20   1
   6  -4   4 23521.0 1809.95   2
  -7  -4  -4 11818.8 1507.56   1
  -7  -4  -4 14478.5 914.434   6
  -7   4  -4 14166.1 1762.69   1
   7  -4   4 12842.5 1347.46   2
   8  -4   4 464.411 170.953  19
  -8   4  -4 670.668 493.724   1
  -8   4  -4 751.329 218.369   9
  -8  -4  -4 238.588 283.244   1
  -9   4  -4 4406.32 1039.61   1
   9  -4   4 3861.95 554.269  19
  -9   4  -4 3577.05 460.631   9
  -9   4  -4 3221.06 385.324  15
  -9  -4  -4 3991.46 973.219   1
 -10  -4  -4 7308.08 1369.30   1
 -10   4  -4 6283.23 616.259   9
 -10   4  -4 6319.62 1247.38   1
  10  -4   4 4830.02 600.548  19
 -10   4  -4 5437.42 525.684  15
 -11   4  -4 3580.12 464.760   9
  11  -4   4 2860.19 492.588  19
 -11   4  -4 3117.85 425.876  15
 -12   4  -4 29216.5 1342.25   9
  12  -4   4 31303.9 1590.00  19
 -12   4  -4 26405.8 1201.51  15
  13  -4   4 1594.38 394.441  19
 -13   4  -4 1816.24 323.331   9
 -13   4  -4 1441.73 302.940  15
  14  -4   4 858.421 324.857  19
 -14   4  -4 1591.10 308.290   9
 -14   4  -4 854.591 251.511  15
  15  -4   4 707.611 299.937  19
 -15   4  -4 851.666 217.745   9
 -15   4  -4 965.021 259.585  15
  16  -4   4 227.029 136.562  19
 -16   4  -4 212.977 130.308   9
 -16   4  -4-56.7959 116.121  15
  17  -4   4 403.834 192.050  19
 -17   4  -4 218.929 115.550  15
  18  -4   4 45.0428 125.119  19
 -18   4  -4-22.6972 108.898  15
  19  -4   4 130.319 97.1940  19
 -19   4  -4 221.144 115.800  15
  20  -4   4 357.172 125.567  19
 -20   4  -4 399.641 99.0055  15
  21  -5  -4 870.094 159.474  20
  20  -5  -4 536.920 150.192  20
  20   5  -4 374.351 135.580  18
 -20   5   4 803.928 145.715   9
 -20  -5   4 668.814 120.421  14
 -19   5   4 1768.01 253.065   9
 -19  -5   4 2196.44 242.612  14
 -18  -5   4-21.3388 124.072  14
  18   5  -4-9.63921 116.158  18
 -18  -5   4 81.4662 88.4004  16
 -18   5   4 133.175 89.5507   9
 -17  -5   4 146.237 114.426  14
  17   5  -4 317.533 179.439  18
 -17  -5   4 88.3894 152.011  16
 -16  -5   4 1294.08 254.102  14
  16   5  -4 1337.35 313.560  18
 -16  -5   4 1310.96 287.041  16
 -15  -5   4 80.5352 140.465  14
  15   5  -4 195.174 163.844  18
 -15  -5   4 134.504 128.842   5
 -15  -5   4 232.419 117.918  16
 -14  -5   4 421.439 193.587  14
  14   5  -4 470.547 186.461  18
 -14  -5   4 427.652 176.429   5
 -14  -5   4 543.667 192.474  16
 -13  -5   4 1183.86 249.169  14
  13   5  -4 1386.50 324.808  18
 -13  -5   4 1067.22 252.668  16
 -13  -5   4 1062.66 269.028   5
 -12  -5   4 57.0933 164.790  14
 -12  -5   4 133.539 154.390   5
 -12   5   4 75.1736 132.060   5
  12   5  -4 319.156 136.881  18
 -12  -5   4 217.892 221.945  16
  11   5  -4 19560.6 1039.02  18
 -11   5   4 20504.2 1062.42   5
 -11  -5   4 18847.3 1072.64  10
 -11  -5   4 20291.9 1117.44   5
 -11  -5   4 18398.0 873.345  14
  10   5  -4 11044.2 1727.87   3
 -10  -5   4 12272.1 895.558  19
 -10  -5   4 12426.7 839.127  10
  10   5  -4 12499.8 817.853  18
 -10  -5   4 11571.5 693.402  14
  -9  -5   4 5100.36 562.221  19
  -9  -5   4 4696.46 508.054  10
   9   5  -4 3734.73 1055.92   3
   9   5  -4 4570.52 490.831  18
  -9  -5   4 4103.31 385.865  14
  -8  -5   4 2650.70 386.906  19
  -8  -5   4 2622.62 381.593   5
   8   5  -4 1859.30 730.865   3
   8   5  -4 2659.85 367.569  18
  -8  -5   4 1763.99 305.068  10
  -7  -5   4 743.533 223.283   7
  -7  -5   4 342.967 195.413  19
   7   5  -4 821.580 504.659   3
   7   5  -4 526.132 180.163  18
  -7  -5   4 604.828 225.371   5
  -6  -5   4 4805.87 482.195   5
   6   5  -4 4566.29 1047.78   3
  -5  -5   4 5562.74 533.565   5
   5   5  -4 5058.05 1113.31   3
   4   5  -4 2795.54 812.774   3
  -4  -5   4 2997.86 370.707   5
   3   5  -4 16691.0 1903.56   3
  -3  -5   4 18465.6 904.496   5
   2   5  -4 1396.27 570.620   3
  -2  -5   4 2232.44 309.301   5
   1   5  -4 66.9584 324.101   3
  -1  -5   4-73.8842 270.383   2
   0   5  -4 1774.65 681.168   3
   0  -5   4 2164.85 632.522   2
  -1  -5  -4 132.458 102.393   6
  -1   5  -4 86.2366 242.598   3
   1  -5   4-74.4174 159.227   2
  -2   5  -4 5512.28 1216.09   3
  -2   5  -4 6753.60 1129.74   1
  -2  -5  -4 7094.36 595.787   6
   2  -5   4 6495.51 1091.04   2
  -3   5  -4 3638.23 869.239   1
  -3  -5  -4 4181.95 469.336   6
   3  -5   4 3381.78 787.706   2
  -4  -5  -4 3628.05 447.474   6
  -4   5  -4 3234.51 812.943   1
   4  -5   4 3947.58 837.669   2
   5  -5   4 2140.03 656.990   2
  -5  -5  -4 1571.59 310.551   6
  -5   5  -4 549.961 278.732   1
   5  -5   4 2027.91 366.634  19
  -5   5  -4 1285.07 280.916   9
  -6  -5  -4 7571.26 610.907  17
  -6  -5  -4 7559.02 669.915   6
   6  -5   4 7552.81 695.556  19
  -6   5  -4 7438.59 1293.23   1
  -6   5  -4 7034.14 631.464   9
   6  -5   4 6631.07 1064.18   2
  -6   5  -4 7049.00 624.147   8
   7  -5   4 9482.61 1297.83   2
  -7  -5  -4 10672.5 795.794   6
   7  -5   4 10150.5 843.158  19
  -7   5  -4 9601.67 1523.71   1
  -7   5  -4 9865.16 761.934   9
  -7   5  -4 11265.0 788.850   8
  -8  -5  -4 2442.35 399.809   6
   8  -5   4 2726.26 461.504  19
  -8   5  -4 2137.71 769.777   1
  -8   5  -4 2694.25 409.833   9
  -8   5  -4 2706.22 378.540   8
  -9  -5  -4 42915.5 1641.77   6
   9  -5   4 44043.7 1768.75  19
  -9   5  -4 43866.7 3261.63   1
  -9   5  -4 38795.9 1582.10   9
  -9   5  -4 41991.4 1484.20   8
 -10  -5  -4 25777.5 1286.81   6
  10  -5   4 27621.1 1434.60  19
 -10   5  -4 25385.4 1293.15   9
 -11  -5  -4 349.013 168.035   6
  11  -5   4 349.039 254.850  19
 -11   5  -4 492.826 206.503   9
 -11   5  -4 620.311 204.406  15
 -12  -5  -4 1153.13 272.606   6
  12  -5   4 1414.00 380.736  19
 -12   5  -4 1356.99 301.949   9
 -12   5  -4 1329.42 265.506  15
 -13  -5  -4 2277.96 388.703   6
  13  -5   4 1483.47 362.685  19
 -13   5  -4 2363.62 377.358   9
 -13   5  -4 1830.64 322.168  15
  14  -5   4 413.697 248.514  19
 -14   5  -4 787.973 222.122   9
 -14   5  -4 406.527 180.700  15
  15  -5   4 1225.32 346.449  19
 -15   5  -4 1616.15 277.024   9
 -15   5  -4 1555.62 266.239  15
  16  -5   4 42.8496 100.853  19
 -16   5  -4 243.490 113.887   9
 -16   5  -4 223.877 140.522  15
  17  -5   4 50.9023 126.081  19
 -17   5  -4 72.7308 67.2314   9
 -17   5  -4 52.9879 88.3668  15
 -18   5  -4 794.111 145.283  15
  18  -5   4 1091.79 213.791  19
  19  -5   4-16.2171 62.8747  19
 -19   5  -4 19.4811 58.3328  15
  20  -6  -4 806.087 147.600  20
  19  -6  -4 145.628 98.0406  20
  19   6  -4 177.179 71.3143  18
 -19   6   4 198.723 88.9562   9
  18  -6  -4 952.876 235.898  20
  18   6  -4 932.801 200.595  18
 -18  -6   4 1416.73 245.950  16
 -18   6   4 1314.87 246.215   9
 -17  -6   4-206.049 97.1975  14
  17  -6  -4-34.4794 88.2808  20
  17   6  -4 33.2479 94.7142  18
 -17  -6   4 57.7156 97.2235  16
 -17   6   4-10.0379 94.0308   9
 -16  -6   4-78.6001 132.237  14
  16  -6  -4 52.3356 158.235  20
  16   6  -4 87.9486 111.278  18
 -16  -6   4-188.345 161.211  16
 -15  -6   4 209.378 119.568  14
  15   6  -4 172.125 110.207  18
 -15  -6   4 396.366 182.347  16
 -14  -6   4-16.8274 124.269  14
 -14  -6   4 29.0270 133.613  16
  14   6  -4 4.74277 128.863  18
  13   6  -4 6493.46 617.003  18
 -13  -6   4 5942.80 568.442  16
 -13  -6   4 5064.96 436.501  14
 -12  -6   4 2761.99 305.336  14
 -12   6   4 2614.04 345.747   5
  12   6  -4 2745.39 427.163  18
 -12  -6   4 2660.55 368.520  16
  11   6  -4 5689.68 588.789  18
 -11  -6   4 5232.42 595.314  10
 -11   6   4 4650.52 505.114   5
 -11  -6   4 5877.70 556.232  16
 -11  -6   4 5096.06 455.011  14
 -10  -6   4 233.845 163.482  14
 -10  -6   4 271.512 199.086  19
 -10  -6   4 275.015 179.036  10
  10   6  -4 213.504 141.387  18
  -9  -6   4 6784.47 675.918  19
   9   6  -4 7042.58 648.460  18
  -9  -6   4 7144.63 676.788  10
  -9  -6   4 6874.70 507.109  14
   8   6  -4 11686.5 1832.44   3
  -8  -6   4 13526.5 885.762  10
  -8  -6   4 13296.2 916.748  19
   8   6  -4 13910.8 880.780  18
  -8  -6   4 13216.2 689.664  14
   7   6  -4 13175.9 1917.81   3
   7  -6  -4 12078.7 650.141  11
  -7  -6   4 12914.7 854.974  10
   7   6  -4 11949.4 789.166  18
   7  -6  -4 11448.5 796.543  20
  -7  -6   4 13590.7 911.325   5
  -7  -6   4 12477.1 876.085  19
   6   6  -4 79472.2 4614.04   3
  -6  -6   4 78470.8 2097.02   7
  -6  -6   4 87834.6 2268.10   5
   6  -6  -4 78976.1 1687.21  11
  -6  -6   4 84723.1 2195.96  19
   6   6  -4 76409.3 1976.73  18
  -6  -6   4 82240.6 2084.39  10
  -5  -6   4 39408.3 1484.10  19
   5   6  -4 35926.8 3092.15   3
  -5  -6   4 39965.8 1448.54   7
   5  -6  -4 40305.4 1213.23  11
  -5  -6   4 38689.5 1426.01  10
   5   6  -4 38679.1 1380.15  18
  -4  -6   4 19507.6 1000.72   7
   4   6  -4 18086.8 2175.56   3
   4  -6  -4 19946.4 850.335  11
  -4  -6   4 20166.3 1038.40  19
   4   6  -4 19399.9 970.923  18
  -3  -6   4 5328.15 510.230   7
   3  -6  -4 5158.92 435.610  11
   3   6  -4 4869.27 1128.65   3
   3   6  -4 5373.25 508.551  18
  -3  -6   4 5367.48 533.356  19
  -3  -6   4 3527.93 801.425   2
   3   6  -4 4093.95 488.880   8
   2  -6  -4 956.730 216.135  11
  -2  -6   4 800.733 218.276   7
  -2  -6   4 536.628 182.282  20
   2   6  -4 358.940 228.855   3
  -2  -6   4 890.263 214.649  19
  -2  -6   4 112.248 245.681   2
   2   6  -4 825.198 219.499   8
  -1  -6   4-112.316 194.864  19
   1  -6  -4 73.4512 125.822  11
  -1  -6   4 89.9068 102.869   7
  -1  -6   4-79.6571 85.2620  20
   1   6  -4 476.731 378.092   3
  -1  -6   4-454.181 320.074   2
   1   6  -4 73.2011 84.1254   8
   0  -6  -4 311.731 168.474  11
   0  -6   4 539.615 176.652  20
   0   6  -4-86.7416 210.407   3
   0  -6   4 384.576 142.489  19
   0  -6   4 481.391 371.463   2
   0   6  -4 506.403 188.818   8
   1  -6   4 2404.13 375.353  20
  -1  -6  -4 2843.10 330.136  11
  -1   6  -4 2340.59 804.205   3
  -1   6  -4 2829.33 369.113   9
   1  -6   4 3027.76 412.126  19
  -1  -6  -4 3069.36 398.784  17
  -1   6  -4 2613.35 409.976   8
   1  -6   4 2248.15 669.426   2
  -2   6  -4-150.834 304.688   1
  -2  -6  -4 9.00299 122.937  17
   2  -6   4-13.8083 111.904  20
  -2  -6  -4 1.29265 108.002  11
   2  -6   4 111.729 130.253  19
  -2   6  -4-179.771 123.251   9
   2  -6   4 82.5100 191.745   2
  -2   6  -4 54.3356 107.210   8
  -3  -6  -4 1927.52 321.013   6
  -3   6  -4 2972.80 831.229   1
  -3  -6  -4 2172.88 298.431  11
   3  -6   4 2914.47 400.965  20
   3  -6   4 2170.08 371.069  19
  -3  -6  -4 2084.58 307.997  17
  -3   6  -4 2162.69 342.120   9
   3  -6   4 1652.64 558.921   2
  -3   6  -4 1850.15 342.363   8
   4  -6   4-146.551 200.262   2
  -4  -6  -4 42.5572 130.325  11
  -4   6  -4-109.882 431.259   1
  -4  -6  -4 15.9426 140.446   6
   4  -6   4-12.9647 100.596  20
   4  -6   4 2.04316 113.940  19
  -4  -6  -4-124.891 163.946  17
  -4   6  -4 100.839 114.450   9
  -4   6  -4 149.723 149.933   8
   5  -6   4 31196.1 1273.15  20
  -5  -6  -4 30417.3 1338.99   6
  -5  -6  -4 29113.4 1015.96  11
  -5   6  -4 34016.9 2814.48   1
  -5   6  -4 29185.7 1325.60   9
   5  -6   4 32695.5 1425.22  19
   5  -6   4 29987.2 2436.47   2
  -5  -6  -4 29814.0 1240.87  17
  -5   6  -4 30639.3 1397.03   8
   6  -6   4 1494.51 563.461   2
  -6  -6  -4 1250.17 226.085  11
   6  -6   4 1474.69 310.829  19
   6  -6   4 1247.23 300.494  20
  -6   6  -4 2392.40 808.992   1
  -6  -6  -4 1127.82 288.238   6
  -6  -6  -4 1809.64 330.110  17
  -6   6  -4 1362.85 301.753   9
  -6   6  -4 1250.59 305.163   8
   7  -6   4 50201.4 1663.33  20
  -7  -6  -4 50654.7 1756.72   6
  -7   6  -4 47581.2 1751.45   9
   7  -6   4 52731.9 1892.60  19
   7  -6   4 50645.7 3144.24   2
  -7  -6  -4 50294.6 1620.26  17
  -7   6  -4 48309.3 1733.42   8
  -8  -6  -4 11523.8 845.520   6
   8  -6   4 11923.0 917.695  19
  -8   6  -4 11515.6 877.938   9
  -8  -6  -4 11876.4 804.126  17
  -8   6  -4 10942.7 826.249   8
  -9  -6  -4 7762.50 694.320   6
   9  -6   4 7923.76 774.666  19
  -9   6  -4 7263.74 711.697   9
  -9  -6  -4 8449.46 686.120  17
  -9   6  -4 7654.26 671.014   8
 -10  -6  -4 45.1222 102.321   6
  10  -6   4-72.2090 136.561  19
 -10   6  -4 173.357 148.423   9
 -10   6  -4 208.911 138.494   8
 -11  -6  -4 1130.19 262.275   6
  11  -6   4 765.847 253.558  19
 -11   6  -4 1274.82 310.601   9
 -12  -6  -4 148.838 117.206   6
  12  -6   4 90.1865 133.884  19
 -12   6  -4 164.373 139.179   9
  13  -6   4 99.0367 155.610  19
 -13   6  -4-122.427 134.176  15
  14  -6   4 121.553 133.874  19
 -14   6  -4 127.157 106.530   9
 -14   6  -4 131.661 90.7595  15
  15  -6   4 525.750 203.952  19
 -15   6  -4 644.350 190.689   9
 -15   6  -4 439.233 124.528  15
  16  -6   4 3.36206 97.2138  19
 -16   6  -4 52.6609 71.8503  15
  17  -6   4 236.454 119.689  19
 -17   6  -4 174.895 71.5279   9
 -17   6  -4 259.977 107.432  15
  18  -6   4 194.601 103.630  19
  18  -7  -4 2277.67 270.187  20
 -18   7   4 3157.55 308.946   9
 -18  -7   4 2778.12 282.856  16
  17   7  -4 537.804 162.138  18
  17  -7  -4 640.506 175.761  20
 -17  -7   4 716.690 159.030  16
 -17   7   4 806.974 200.989   9
  16  -7  -4 253.779 134.182  20
  16   7  -4 15.8391 90.5635  18
 -16  -7   4 126.605 127.392  16
 -16   7   4 298.943 151.946   9
  15  -7  -4 900.556 235.865  20
  15   7  -4 788.558 230.271  18
 -15  -7   4 889.646 234.231  16
 -15   7   4 1032.46 271.374   9
  14  -7  -4 12.6523 84.1268  20
  14   7  -4 167.484 115.929  18
  13  -7  -4 2580.62 453.648  20
  13   7  -4 2960.31 422.438  18
 -13  -7   4 3274.92 417.410  16
  12  -7  -4 4650.21 597.513  20
  12   7  -4 5843.86 569.737  18
 -12  -7   4 6011.85 545.627  16
 -11  -7   4 2.00504 135.887  10
  11  -7  -4-28.3309 94.4950  20
  11   7  -4 74.7675 143.880  18
 -11  -7   4 115.525 166.346  16
  10  -7  -4 4547.41 543.646  20
 -10  -7   4 4382.68 538.496  10
  10   7  -4 5424.67 557.070  18
 -10  -7   4 4907.02 535.345  16
   9  -7  -4 23939.0 1203.15  20
  -9  -7   4 23426.2 1291.03  19
   9   7  -4 26425.1 1229.23  18
  -9  -7   4 23516.1 1239.74  10
  -8  -7   4 248.647 184.583  10
   8  -7  -4 35.3133 120.793  20
  -8  -7   4 14.3354 132.113  19
   8   7  -4-20.9507 117.237  18
   7  -7  -4 3116.29 330.867  11
   7  -7  -4 3132.34 424.566  20
  -7  -7   4 3281.02 490.151  19
  -7  -7   4 3203.20 443.229  10
   7   7  -4 2870.13 405.383  18
   6  -7  -4 5977.94 506.436  11
  -6  -7   4 5963.80 626.826  19
  -6  -7   4 5996.20 617.458  10
   6   7  -4 6586.50 602.374  18
  -5  -7   4-24.6157 114.740   7
   5  -7  -4 56.6656 134.921  11
  -5  -7   4 77.7862 143.102  19
  -5  -7   4 69.1196 150.371  10
   5   7  -4-92.8007 142.202  18
  -4  -7   4-3.16537 116.433   7
   4  -7  -4 186.500 107.532  11
  -4  -7   4 141.804 128.168  19
  -4  -7   4-61.0626 141.907  10
   4   7  -4 170.329 150.637  18
  -4  -7   4 92.8322 261.743   2
  -3  -7   4 508.239 201.441   7
  -3  -7   4 71.1235 113.694  19
   3  -7  -4 518.743 169.665  11
   3   7  -4 12.9695 218.255   3
   3   7  -4 220.871 142.618  18
  -3  -7   4 277.339 273.609   2
  -2  -7   4 5186.65 539.701   7
  -2  -7   4 4031.40 537.627  20
   2  -7  -4 5277.07 477.776  11
   2   7  -4 4814.37 500.667  18
  -2  -7   4 4758.93 554.815  19
   2   7  -4 4701.39 1193.67   3
   2   7  -4 4449.68 549.062   8
  -2  -7   4 3370.20 943.997   2
  -1  -7   4 2662.08 383.030   7
   1  -7  -4 2924.83 366.161  11
  -1  -7   4 2317.32 408.546  20
   1   7  -4 2178.75 745.589   3
  -1  -7   4 2454.34 395.439  19
  -1  -7   4 2928.90 805.799   2
   1   7  -4 1868.90 374.819   8
   0  -7   4 6037.39 568.124   7
   0  -7  -4 6449.19 529.368  11
   0  -7   4 5909.24 617.683  20
   0  -7   4 6254.40 622.241  19
   0   7  -4 5368.35 1276.91   3
   0   7  -4 5575.40 631.793   8
   0  -7   4 4288.62 1047.37   2
  -1   7  -4 569.086 388.837   3
   1  -7   4 628.613 200.691   7
  -1  -7  -4 1097.60 253.854  11
   1  -7   4 754.791 235.030  20
   1  -7   4 475.881 158.057  19
  -1   7  -4 679.371 218.657   9
   1  -7   4 725.065 411.660   2
  -1   7  -4 651.824 234.589   8
  -2   7  -4 3009.71 409.921   9
  -2   7  -4 2751.75 752.959   1
   2  -7   4 3632.07 497.562  19
   2  -7   4 3308.24 451.665  20
  -2  -7  -4 3001.89 379.990  11
  -2   7  -4 2948.79 474.050   8
   2  -7   4 2368.95 809.495   2
  -3  -7  -4 8.39533 115.593  11
   3  -7   4-132.950 131.134  19
   3  -7   4-61.1264 123.268  20
  -3   7  -4 25.7821 106.272   9
  -3   7  -4 24.0309 112.390   8
  -4  -7  -4 4995.32 490.109  11
   4  -7   4 5926.06 622.114  20
   4  -7   4 6138.48 631.444  19
  -4   7  -4 5159.51 563.352   9
  -4   7  -4 5365.72 625.532   8
   5  -7   4 67.5897 83.4916  20
   5  -7   4 32.4080 130.586  19
  -5  -7  -4 45.5740 138.423  17
  -5   7  -4 27.4796 115.199   9
  -5   7  -4-9.04342 94.0077   8
   6  -7   4 18407.8 1035.27  20
  -6   7  -4 15977.9 1017.72   9
   6  -7   4 17889.5 1130.87  19
  -6   7  -4 16062.9 1066.29   8
  -7   7  -4 7572.14 704.151   9
   7  -7   4 8419.63 686.947  20
   7  -7   4 8306.73 760.132  19
  -7   7  -4 7295.14 703.429   8
   8  -7   4 179.405 170.534  19
   8  -7   4 291.918 184.698  20
  -8  -7  -4-198.866 122.456   6
  -8   7  -4 237.402 113.963   9
  -8   7  -4 5.60713 118.281   8
  -9  -7  -4 1217.50 295.770   6
   9  -7   4 888.727 252.400  20
   9  -7   4 1281.98 327.880  19
  -9   7  -4 1014.09 271.245   9
  -9   7  -4 1352.94 274.392   8
  10  -7   4 1304.61 346.244  19
 -10   7  -4 1630.18 346.804   9
 -10   7  -4 1313.52 279.434   8
 -11   7  -4 10331.2 779.800   9
  11  -7   4 9869.19 818.971  19
 -11   7  -4 9000.05 648.670   8
  12  -7   4 4.47120 125.903  19
 -12   7  -4 142.257 157.276   9
  13  -7   4 1494.80 322.041  19
 -13   7  -4 1995.57 335.361   9
  14  -7   4 1338.86 296.415  19
 -14   7  -4 1712.28 275.461   9
  15  -7   4 323.059 156.299  19
 -15   7  -4 404.036 124.199   9
  16  -7   4 812.316 171.721  19
 -16   7  -4 1366.50 185.265   9
  17  -8  -4 684.828 124.512  20
 -17  -8   4 932.936 133.246  16
 -17   8   4 962.343 152.493   9
  16  -8  -4 75.3752 78.0495  20
  16   8  -4 186.796 72.9576  18
 -16  -8   4 126.969 97.0686  16
 -16   8   4 196.742 81.1952   9
  15   8  -4 725.884 162.018  18
  15  -8  -4 585.751 164.451  20
 -15  -8   4 1047.23 200.836  16
 -15   8   4 491.374 153.438   9
  14  -8  -4 0.47092 86.9606  20
  14   8  -4-39.2705 104.678  18
 -14  -8   4 20.2875 94.3114  16
 -14   8   4 8.09049 101.023   9
  13  -8  -4 262.084 158.787  20
  13   8  -4-83.7424 113.588  18
 -13  -8   4-13.5579 109.988  16
 -13   8   4-34.6091 78.9875   9
  12  -8  -4 161.925 129.028  20
  12   8  -4-18.1138 100.673  18
 -12  -8   4 169.268 143.038  16
 -12   8   4 198.910 134.451   9
  11  -8  -4 83.9869 145.489  20
 -11  -8   4 108.108 141.296  10
  11   8  -4 152.747 160.084  18
 -11  -8   4 12.0610 137.905  16
 -11   8   4 118.574 82.7791   9
  10  -8  -4 1553.04 328.994  20
 -10  -8   4 1493.08 334.569  10
  10   8  -4 1805.71 314.369  18
 -10  -8   4 1568.39 288.334  16
   9  -8  -4 489.516 197.215  20
  -9  -8   4 968.647 313.480  19
  -9  -8   4 770.469 259.172  10
   9   8  -4 966.842 262.108  18
  -9  -8   4 835.994 223.964  16
  -8  -8   4 917.328 269.751  10
   8  -8  -4 577.292 168.724  20
  -8  -8   4 1023.41 273.183  19
   8   8  -4 1518.23 319.710  18
  -7  -8   4 572.923 228.593  10
   7  -8  -4 289.416 140.029  20
  -7  -8   4 422.699 194.347  19
   7   8  -4 323.310 193.883  18
  -6  -8   4 614.330 221.061  19
  -6  -8   4 278.833 163.797  10
   6   8  -4 856.105 233.921  18
  -5  -8   4-126.393 214.439  19
  -5  -8   4-215.236 163.532  10
   5   8  -4 37.6213 131.551  18
   4   8  -4 2108.60 366.519  18
  -4  -8   4 2183.03 380.330  19
  -4  -8   4 2270.84 386.058  10
  -3  -8   4 1224.50 297.686   7
  -3  -8   4 1284.25 288.738  19
   3   8  -4 1496.78 279.046  18
  -2  -8   4 6927.24 626.727   7
   2   8  -4 7633.77 654.833  18
  -2  -8   4 7273.85 691.103  19
  -1  -8   4 2651.26 374.444   7
  -1  -8   4 2809.98 455.096  20
  -1  -8   4 3214.61 446.270  19
   1   8  -4 3257.65 425.176  18
   1   8  -4 2700.28 445.217   8
   0  -8   4 2039.72 330.061   7
   0  -8   4 1552.60 323.673  20
   0  -8   4 1621.08 332.584  19
   0   8  -4 1223.49 332.655   8
   1  -8   4 6826.21 604.980   7
   1  -8   4 7435.00 699.989  20
   1  -8   4 7551.39 695.742  19
  -1   8  -4 6473.98 695.850   8
   2  -8   4 2258.44 341.440   7
   2  -8   4 2523.94 413.030  20
   2  -8   4 2567.11 414.679  19
  -2   8  -4 2159.15 336.300   9
  -2   8  -4 2109.69 413.194   8
   3  -8   4 20323.9 1035.55   7
  -3   8  -4 20103.5 1062.30   9
   3  -8   4 23803.7 1221.13  20
   3  -8   4 22972.6 1223.72  19
  -3   8  -4 20600.1 1234.65   8
   4  -8   4-31.7852 85.8706   7
   4  -8   4 172.653 122.175  20
   4  -8   4-99.1121 165.734  19
  -4   8  -4-141.680 113.152   9
  -4   8  -4-78.8079 126.204   8
   5  -8   4 2596.43 386.902   7
   5  -8   4 3369.74 448.364  20
   5  -8   4 3180.85 462.496  19
  -5   8  -4 3102.64 436.215   9
  -5   8  -4 2913.14 458.599   8
   6  -8   4 199.844 127.319   7
   6  -8   4 426.906 183.528  20
   6  -8   4 668.172 278.645  19
  -6   8  -4 416.599 162.673   9
  -6   8  -4 139.639 130.379   8
   7  -8   4 281.314 132.192   7
   7  -8   4 678.863 250.486  20
   7  -8   4 798.138 296.858  19
  -7   8  -4 638.079 231.639   9
  -7   8  -4 568.871 227.366   8
   8  -8   4 71.9025 115.103  19
   8  -8   4-121.797 147.269  20
  -8   8  -4-7.64261 103.064   9
  -8   8  -4 151.073 160.291   8
   9  -8   4-16.9287 89.8720  20
   9  -8   4-92.1113 119.201  19
  -9   8  -4 172.477 149.346   9
  -9   8  -4 243.026 139.236   8
  10  -8   4 3955.54 407.290  20
  10  -8   4 4216.05 498.086  19
 -10   8  -4 4445.86 488.198   9
 -10   8  -4 4323.87 463.286   8
  11  -8   4 638.062 220.572  19
 -11   8  -4 794.044 227.658   9
 -11   8  -4 643.481 174.047   8
  12  -8   4 2548.28 372.187  19
 -12   8  -4 2793.08 353.136   9
  13  -8   4 1897.49 282.204  19
 -13   8  -4 1614.05 259.420   9
  14  -8   4 663.266 160.592  19
 -14   8  -4 702.172 147.764   9
  15  -8   4 239.855 93.5339  19
 -15   8  -4 278.424 81.4773   9
 -15   9   4 4294.02 285.927   9
 -15  -9   4 4521.70 284.691  16
  14  -9  -4 514.680 117.976  20
  14   9  -4 385.360 120.242  18
 -14  -9   4 513.943 121.216  16
 -14   9   4 430.309 103.980   9
  13  -9  -4 3513.78 328.519  20
  13   9  -4 3469.80 345.785  18
 -13  -9   4 4215.47 350.764  16
  12  -9  -4 68.3049 83.6737  20
  12   9  -4 58.8735 99.3384  18
 -12  -9   4 139.325 94.4574  16
 -12   9   4 334.492 135.392   9
  11  -9  -4 616.672 180.927  20
  11   9  -4 622.264 200.173  18
 -11  -9   4 745.337 185.519  16
 -11   9   4 820.052 176.877   9
  10   9  -4 3.23285 94.1187  18
 -10  -9   4 64.1841 105.931  10
  10  -9  -4-38.7191 76.0469  20
 -10  -9   4 76.2071 113.839  16
 -10   9   4 21.1110 75.1315   9
   9   9  -4-15.4129 122.276  18
   9  -9  -4 224.050 118.826  20
  -9  -9   4-11.0458 102.105  10
  -9  -9   4 23.4300 90.8861  16
  -9   9   4-6.63639 99.9117   9
  -8  -9   4 7923.47 702.977  19
  -8  -9   4 7720.45 669.955  10
   8   9  -4 8605.16 644.282  18
  -8  -9   4 7813.35 555.467  16
  -7  -9   4 35.0483 159.024  19
  -7  -9   4 52.0462 113.004  10
   7   9  -4 138.862 151.974  18
  -7  -9   4-0.44686 123.471  16
  -6  -9   4 422.526 189.574  19
  -6  -9   4 190.460 156.844  10
   6   9  -4 453.338 195.710  18
   5   9  -4 52.7108 137.598  18
  -5  -9   4 261.855 151.408  19
  -5  -9   4-102.170 155.955  10
  -4  -9   4 1554.13 333.032  19
  -4  -9   4 1284.89 312.847  10
   4   9  -4 1489.71 302.798  18
  -3  -9   4 1090.72 261.994  19
  -3  -9   4 1326.36 293.382  10
   3   9  -4 1411.82 283.701  18
  -2  -9   4 6285.61 620.199  19
   2   9  -4 6359.34 585.530  18
  -2  -9   4 5360.00 564.943  10
  -1  -9   4 728.490 243.640  19
   1   9  -4 166.638 128.672  18
   0  -9   4-150.731 128.015   7
   0   9  -4 171.090 182.986  18
   0   9  -4-52.0688 88.7473   8
   1  -9   4 668.979 174.329   7
   1  -9   4 571.548 171.579  19
   1  -9   4 672.106 214.455  20
  -1   9  -4 641.967 185.758  18
  -1   9  -4 564.740 220.620   8
   2  -9   4 7445.41 567.924   7
   2  -9   4 8355.56 716.075  20
   2  -9   4 7946.11 684.893  19
  -2   9  -4 6845.77 711.990   8
   3  -9   4 3971.68 418.271   7
   3  -9   4 3640.61 469.166  20
  -3   9  -4 3819.38 428.370   9
   3  -9   4 4526.34 519.758  19
  -3   9  -4 3999.00 543.790   8
   4  -9   4 320.430 100.484  19
  -4   9  -4 99.1171 127.279   9
   4  -9   4 284.778 164.720  20
  -4   9  -4 295.017 145.215   8
   5  -9   4 291.642 120.766  19
   5  -9   4 280.601 134.896  20
  -5   9  -4 476.697 170.860   9
  -5   9  -4 272.094 183.135   8
   6  -9   4 453.197 173.684  20
   6  -9   4 324.968 152.779  19
  -6   9  -4 358.396 106.319   9
  -6   9  -4 234.330 87.2918   8
   7  -9   4 656.556 186.929  19
   7  -9   4 662.891 183.637  20
  -7   9  -4 975.590 208.063   9
  -7   9  -4 733.603 205.049   8
   8  -9   4 1752.80 277.215  20
   8  -9   4 1698.35 297.115  19
  -8   9  -4 1745.87 290.256   9
  -8   9  -4 1580.94 296.480   8
   9  -9   4 3133.92 336.297  20
  -9   9  -4 2895.93 358.568   9
   9  -9   4 3385.44 397.268  19
  -9   9  -4 3332.56 382.440   8
  10  -9   4 178.691 85.7456  20
  10  -9   4 365.109 132.844  19
  11  -9   4-155.327 97.0617  19
 -11   9  -4-22.8883 73.1314   9
  12  -9   4 1023.72 180.192  19
 -12   9  -4 1219.63 198.188   9
  13  -9   4 508.957 106.133  19
 -13   9  -4 785.743 136.207   9
 -12  10   4 712.198 146.307   8
 -11  10   4 83.5076 79.3331   8
  11  10  -4 39.3738 61.7341  18
 -11 -10   4 122.281 62.6991  16
  10  10  -4 102.447 107.184  18
 -10 -10   4 98.4290 67.2501  16
  -9 -10   4 578.675 176.089  10
   9  10  -4 535.841 156.406  18
  -9 -10   4 628.213 117.316  16
  -8 -10   4 211.528 138.245  10
   8  10  -4 146.582 113.003  18
  -8 -10   4 183.464 79.6687  16
  -7 -10   4 209.827 138.608  10
   7  10  -4 246.701 120.464  18
  -7 -10   4 313.451 138.250  16
  -6 -10   4 498.748 180.394  19
  -6 -10   4 397.922 143.605  10
   6  10  -4 410.402 160.712  18
  -6 -10   4 396.510 112.881  16
  -5 -10   4 37.5704 99.1813  19
   5  10  -4 144.414 147.585  18
  -5 -10   4-69.6495 141.115  10
  -5 -10   4-103.071 89.0905  16
  -4 -10   4 63.2168 92.5112  10
   4  10  -4 160.141 104.221  18
  -4 -10   4 182.109 121.905  19
  -4 -10   4 214.064 112.806  16
   3  10  -4 2594.18 358.166  18
  -3 -10   4 2242.67 356.801  10
  -3 -10   4 2005.80 310.291  19
  -2 -10   4 7502.55 626.752  10
  -2 -10   4 7011.01 588.976  19
   2  10  -4 7135.89 597.863  18
  -1 -10   4 5098.53 504.102  19
  -1 -10   4 5091.68 509.489  10
   1  10  -4 5320.65 485.056  18
   0 -10   4 4182.95 466.210  10
   0 -10   4 4346.44 452.072  19
   0  10  -4 4492.36 459.985  18
  -1  10  -4 67.2160 114.661  18
   1 -10   4 159.218 106.410  19
   2 -10   4 143.060 110.346  19
  -2  10  -4 59.7559 124.298  18
   3 -10   4 114.462 85.5335  19
  -3  10  -4-32.4241 95.8200  18
   4 -10   4 1566.11 265.318  19
  -4  10  -4 1498.02 248.685  18
  -5  10  -4 1369.90 232.590  18
   5 -10   4 1393.30 236.316  19
   6 -10   4 1140.28 204.119  20
   6 -10   4 944.792 196.527  19
  -6  10  -4 1231.37 211.603  18
  -6  10  -4 1107.78 188.780   9
   7 -10   4 642.764 144.294  19
  -7  10  -4 777.591 161.074  18
  -7  10  -4 647.396 143.360   9
   8 -10   4 69.2098 71.5258  19
  -8  10  -4 18.5858 63.5312  18
  -8  10  -4 105.357 68.1387   9
   9 -10   4 49.9956 55.1332  19
  -9  10  -4 138.725 57.6559  18
  -9  10  -4 13.1690 52.4919   9
  10 -10   4 180.373 77.7932  19
 -10  10  -4 368.839 102.535   9
   7  11  -4 583.453 123.941  18
  -7 -11   4 507.652 131.305  10
  -6 -11   4 357.082 131.652  10
   6  11  -4 508.711 131.770  18
  -5 -11   4 1085.00 202.868  10
   5  11  -4 1114.64 178.323  18
  -4 -11   4 106.452 114.778  10
   4  11  -4-36.6424 102.198  18
  -3 -11   4 1594.91 242.368  10
  -3 -11   4 1467.66 223.851  19
   3  11  -4 1675.59 234.173  18
  -2 -11   4 2036.37 251.092  19
  -2 -11   4 1966.23 269.418  10
   2  11  -4 2166.30 262.237  18
  -1 -11   4 447.797 136.354  19
  -1 -11   4 405.205 125.618  10
   1  11  -4 393.508 120.499  18
   0 -11   4-9.06899 76.3397  19
   0  11  -4 113.802 113.174  18
   0 -11   4-18.0338 71.8077  10
   1 -11   4 67.8060 84.6846  19
   1 -11   4-72.9913 85.3549  10
  -1  11  -4 27.2145 84.0876  18
   2 -11   4 1381.91 207.598  19
   2 -11   4 1441.46 215.220  10
  -2  11  -4 1430.64 195.460  18
  -3  11  -4 41.7982 86.5292  18
   3 -11   4 36.0403 67.4670  10
   3 -11   4 111.344 86.5152  19
  -4  11  -4 64.4825 71.9100  18
   4 -11   4 164.992 98.2785  10
   4 -11   4 152.591 93.4961  19
   5 -11   4-32.1282 51.0303  19
  -5  11  -4-56.7908 58.0145  18
   6 -11   4 334.880 104.218  10
 -22   0   5 47.6956 72.4703  14
 -21   0   5 6.61392 114.866  14
  20   0  -5 281.507 173.964  18
 -20   0   5-133.581 106.177  14
 -19   0   5-33.8465 153.647  14
  19   0  -5-212.428 183.453  18
 -18   0   5-102.250 149.994  14
  18   0  -5 193.035 158.046  18
 -17   0   5 15.1354 149.961  14
  17   0  -5-107.329 114.368  13
  17   0  -5 19.7859 150.070  18
 -16   0   5-154.213 158.278  14
  16   0  -5-35.4517 116.196  13
  16   0  -5-64.7532 129.199  18
 -16   0   5-211.328 146.987   5
 -15   0   5-112.072 174.384  14
  15   0  -5 64.9296 125.949  13
 -15   0   5-65.7966 155.930   5
  15   0  -5 10.9089 133.974  18
 -14   0   5-144.008 192.042  14
  14   0  -5 3.01298 126.346  13
  14   0  -5-22.3011 131.812  18
 -14   0   5-116.622 179.004   5
  13   0  -5 82.9992 168.059  18
 -13   0   5-4.07801 189.740  14
  13   0  -5-0.48626 160.560  13
 -13   0   5-105.792 161.494   5
 -12   0   5-60.7493 147.827  14
  12   0  -5 100.419 139.137  13
  12   0  -5 60.9245 123.972  18
 -12   0   5 379.633 172.599   5
 -11   0   5 17.1096 121.576  14
  11   0  -5 11.9024 128.569  13
  11   0  -5 9.22712 129.916  18
 -10   0   5 1333.37 453.981   5
  -9   0   5 768.579 371.876   5
  -8   0   5 414.992 231.571   5
  -7   0   5-47.1932 110.995   5
  -6   0   5 51.8595 120.573   5
  -5   0   5-136.450 150.610   5
  -4   0   5 43.0076 119.301   5
  -3   0   5-15.8372 115.705   5
   2   0  -5-22.0938 62.6894   6
   2   0  -5 123.904 104.748   1
  -2   0   5 14.1422 126.933   5
   1   0  -5-62.4219 80.4710   6
   1   0  -5 51.8304 148.471   1
  -1   0   5 68.4856 79.8132   5
   0   0  -5 6.78725 67.6314   6
   0   0   5 45.9889 86.0252   5
   0   0  -5 14.0058 180.494   1
  -1   0  -5-117.524 114.439   1
  -2   0  -5-158.183 160.336   1
  -3   0  -5 26.0953 176.384   1
  -4   0  -5 210.208 155.454   1
  -5   0  -5-183.395 265.749   1
  -6   0  -5 539.615 427.486   1
  -7   0  -5 282.815 382.508   1
  -8   0  -5 108.378 208.846   1
  -9   0  -5 294.556 293.147   1
  -9   0  -5-234.908 127.298  15
 -10   0  -5 751.590 490.797   1
 -10   0  -5-170.672 191.733  15
 -11   0  -5-594.076 401.733   1
 -11   0  -5 198.142 133.686  15
 -12   0  -5 261.022 127.404  15
 -13   0  -5-59.0763 176.638  15
 -14   0  -5-60.7187 169.556  15
  15   0   5-71.3758 139.105  19
 -15   0  -5 15.5520 137.974  15
  16   0   5-59.4880 99.6242  19
 -16   0  -5-126.572 166.438  15
 -17   0  -5 135.571 121.433  21
  17   0   5 59.4653 131.088  19
 -17   0  -5-28.4421 150.265  15
 -18   0  -5-70.9176 97.7389  21
  18   0   5 82.7621 121.954  19
  19   0   5 178.675 99.8056  19
 -19   0  -5 85.8809 67.7973  21
 -22   1   5 199.593 82.2359  14
 -22  -1   5 191.153 105.501  14
  21   1  -5 20.6818 111.411  18
 -21   1   5 143.868 85.0091  14
 -21  -1   5 251.286 123.141  14
 -20  -1   5 987.287 225.050  14
  20   1  -5 861.765 279.896  18
 -20   1   5 804.777 168.905  14
 -19   1   5 2232.10 300.549  14
 -19  -1   5 2658.27 333.746  14
  19  -1  -5 2370.47 429.438  18
  19   1  -5 2256.19 419.002  18
 -18  -1   5 3033.89 366.682  14
  18   1  -5 2689.70 445.222  18
  18  -1  -5 2667.75 488.824  18
 -18   1   5 2892.21 367.323  14
 -17   1   5 2536.29 358.119  14
 -17  -1   5 2361.93 359.707  14
  17   1  -5 3130.37 468.129  18
 -17  -1   5 1921.81 296.567   5
  17  -1  -5 2878.69 463.983  18
 -16   1   5 72.0062 158.643  14
 -16  -1   5 75.2228 155.635  14
  16  -1  -5 62.9875 140.212  13
  16   1  -5-101.077 135.755  13
  16   1  -5-37.2741 162.866  18
  16  -1  -5 120.207 214.159  18
 -16   1   5-157.966 116.874   5
 -16  -1   5-330.708 211.442   5
 -15   1   5 389.606 140.844  14
 -15  -1   5 261.574 149.526  14
  15  -1  -5 92.7698 167.136  13
  15   1  -5 62.1290 158.635  13
  15  -1  -5-29.9643 163.892  18
 -15   1   5 274.953 204.219   5
  15   1  -5 105.352 155.014  18
 -15  -1   5-429.490 222.916   5
 -14   1   5 1633.24 262.858  14
 -14  -1   5 1892.27 324.824  14
  14  -1  -5 1413.24 340.297  13
 -14   1   5 2034.25 260.032   5
  14   1  -5 1424.83 278.301  13
  14  -1  -5 1476.77 342.735  18
  14   1  -5 1449.77 316.628  18
 -14  -1   5 1163.47 270.229   5
 -13   1   5 3132.31 352.875  14
 -13  -1   5 3024.47 360.371  14
  13  -1  -5 2885.76 404.588  13
  13   1  -5 2573.83 336.274  13
  13  -1  -5 3188.35 457.799  18
 -13   1   5 2050.67 378.837   5
  13   1  -5 2334.02 384.823  18
 -13  -1   5 2564.21 395.519   5
 -12   1   5 67.2362 134.965  14
 -12  -1   5 104.659 123.317  14
  12  -1  -5-32.2590 117.380  13
  12   1  -5-6.79026 132.396  13
  12  -1  -5-195.658 148.301  18
 -12  -1   5-77.5646 128.231   5
  12   1  -5 9.95948 114.647  18
 -11  -1   5 2193.72 292.099  14
  11   1  -5 2591.04 354.254  13
  11  -1  -5 2263.71 330.400  13
  11  -1  -5 2259.76 366.349  18
 -11  -1   5 2474.46 382.722   5
  11   1  -5 2031.92 340.096  18
 -10  -1   5 1269.44 307.034   5
 -10   1   5 1208.47 302.844   5
  -9  -1   5 274.058 230.362   5
  -9   1   5-52.7095 152.912   5
  -8   1   5 17338.6 863.244   5
  -8  -1   5 18390.2 918.558   5
  -7   1   5 1174.45 224.798   5
  -7  -1   5 1735.88 316.374   5
  -6   1   5-83.2667 180.623   5
  -6  -1   5 694.757 225.217   5
   5   1  -5 30564.0 1740.59   3
  -5   1   5 32369.4 1078.46   5
  -5  -1   5 32131.2 1051.10   5
   4   1  -5 15691.4 1224.71   3
  -4   1   5 17209.1 751.494   5
   4   1  -5 14218.0 1126.68   1
  -4  -1   5 16766.4 733.035   5
   3   1  -5 695.346 325.593   1
  -3  -1   5 1280.97 218.865   5
   3   1  -5 814.226 331.677   3
  -3   1   5 1258.71 220.776   5
   2   1  -5 880.583 318.049   1
   2  -1  -5 1038.55 186.016   6
   2   1  -5 1207.20 394.351   3
  -2  -1   5 1326.49 210.045   5
  -2   1   5 920.507 171.646   5
   1  -1  -5 17.0436 66.0309   6
   1   1  -5-17.8366 161.501   1
  -1   1   5-108.871 98.9306   5
  -1  -1   5 21.9096 86.1732   5
   0  -1  -5-238.372 155.437   1
   0  -1  -5 66.8383 119.833   6
   0   1  -5-168.733 207.375   1
   0   1   5-48.4606 115.086   5
   0  -1   5 69.9819 103.236   5
  -1  -1  -5 119.501 174.316   1
  -1  -1  -5 140.770 132.614   6
   1   1   5 115.551 83.5555   5
  -1   1  -5 351.947 138.984   1
  -2   1  -5 14947.6 1339.23   1
  -2  -1  -5 14443.8 1234.28   1
  -3   1  -5 43628.6 2381.30   1
  -3  -1  -5 41536.1 2191.30   1
  -4   1  -5 45081.2 2583.39   1
  -4  -1  -5 46534.3 2443.91   1
  -5   1  -5 11033.0 1323.72   1
  -5  -1  -5 12230.9 1338.25   1
  -6   1  -5 7237.14 1148.05   1
  -6  -1  -5 7386.18 1108.97   1
  -7  -1  -5 611.131 404.396   1
  -7   1  -5 188.496 375.024   1
  -8  -1  -5 17538.2 1869.55   1
  -8  -1  -5 15250.4 820.574  15
  -8   1  -5 19063.6 1955.78   1
   9  -1   5-48.0490 111.316  19
  -9  -1  -5 523.670 317.722   1
  -9  -1  -5 287.956 163.577  15
  -9   1  -5 390.964 169.413  15
  10  -1   5 216.618 116.129  19
 -10  -1  -5 526.841 331.338   1
 -10  -1  -5 906.232 256.178  15
 -10   1  -5 543.580 184.868  15
 -11   1  -5-22.6842 377.863   1
  11  -1   5 80.2649 133.842  19
 -11  -1  -5 176.012 404.485   1
 -11  -1  -5 193.089 137.439  15
 -11   1  -5 64.5627 147.923  15
  12  -1   5-34.6012 144.753  19
 -12  -1  -5 467.480 202.046  15
 -12   1  -5 232.355 178.312  15
  13  -1   5 205.489 170.930  19
 -13  -1  -5 732.313 274.668  15
 -13   1  -5 518.219 189.236  15
  14  -1   5 1449.10 326.221  19
 -14  -1  -5 1084.98 270.581  15
 -14   1  -5 1707.12 334.534  15
 -15  -1  -5 15257.5 807.027  21
  15  -1   5 13634.6 956.946  19
 -15  -1  -5 15818.2 940.193  15
 -15   1  -5 16981.6 993.669  15
 -16  -1  -5 303.041 92.7900  21
 -16  -1  -5 143.693 197.965  15
  16  -1   5 436.348 206.075  19
 -16   1  -5 271.619 245.387  15
 -17  -1  -5 21696.4 809.003  21
  17  -1   5 18262.2 999.755  19
  17   1   5 15720.0 880.784  19
 -17   1  -5 22707.1 1037.82  15
 -18   1  -5 290.523 143.257  21
  18  -1   5 139.882 114.244  19
  18   1   5 90.5320 88.1836  19
  19   1   5 11048.7 548.350  19
  19  -1   5 10946.1 632.442  19
 -22  -2   5 436.705 106.377  14
  21   2  -5-59.4881 94.8550  18
 -21   2   5 115.450 85.6455  14
 -21  -2   5 134.055 110.547  14
  20   2  -5 945.511 266.573  18
 -20   2   5 1265.26 184.365  14
 -19  -2   5-45.3642 138.951  14
  19   2  -5-66.3790 140.036  18
 -19   2   5 183.277 127.375  14
 -18  -2   5 535.409 174.124  14
  18   2  -5 317.860 201.305  18
 -18   2   5 462.509 141.970  14
 -17   2   5 2304.54 304.789  14
  17  -2  -5 2896.15 472.869  18
  17   2  -5 2924.33 473.750  18
 -17  -2   5 3460.88 427.575  14
 -16   2   5 751.733 224.683  14
 -16  -2   5 886.823 247.756  14
  16  -2  -5 383.409 228.504  18
 -16   2   5 580.438 186.292   5
  16   2  -5 1088.95 307.542  18
 -16  -2   5 611.603 221.068   5
  15  -2  -5 4814.08 547.568  13
 -15  -2   5 3829.53 472.810   5
  15  -2  -5 4668.39 588.039  18
  15   2  -5 4061.87 533.361  18
 -15   2   5 4146.62 421.735  14
 -15  -2   5 4979.90 497.677  14
 -14   2   5 1585.28 232.730  14
 -14  -2   5 1704.16 288.624  14
  14  -2  -5 2012.98 365.289  13
 -14   2   5 2735.64 476.713   5
  14  -2  -5 1924.15 381.245  18
  14   2  -5 1739.55 378.401  18
 -14  -2   5 1699.19 321.872   5
 -13  -2   5 816.529 208.038  14
  13  -2  -5 598.924 233.022  13
  13   2  -5 563.871 172.542  13
  13  -2  -5 593.114 234.560  18
  13   2  -5 777.968 235.386  18
 -13  -2   5 858.824 231.177   5
  12  -2  -5 9620.75 702.219  13
  12   2  -5 9558.56 625.055  13
 -12  -2   5 9933.26 742.542   5
 -12   2   5 12062.5 843.770   5
  12  -2  -5 9676.14 748.786  18
  12   2  -5 9289.12 732.901  18
 -12  -2   5 10506.2 675.119  14
 -11  -2   5 209.383 190.312  14
  11  -2  -5-112.830 101.214  13
 -11   2   5-279.124 273.491   5
  11  -2  -5 129.554 141.517  18
  11   2  -5 93.9960 111.520  18
 -11  -2   5-13.6894 145.395   5
 -10  -2   5 219.650 148.363  14
  10  -2  -5 6.72485 137.534  13
 -10  -2   5 140.485 117.708   5
  10   2  -5 122.498 137.638  18
  -9   2   5-464.817 347.361   5
  -9  -2   5 340.248 174.554   5
   8   2  -5 196.297 295.997   3
  -8   2   5 236.700 131.132   5
  -8  -2   5 250.933 186.880   5
   7   2  -5 387.170 281.426   3
  -7   2   5 757.345 196.554   5
  -7  -2   5 447.817 177.209   5
  -6   2   5 292.121 117.446   5
  -6  -2   5 86.1179 123.223   5
   5   2  -5 11814.5 1269.50   3
  -5  -2   5 13746.6 717.359   5
  -5   2   5 13396.9 733.728   5
   4   2  -5 29.4326 139.852   3
  -4   2   5 126.826 133.437   5
  -4  -2   5 182.283 154.284   5
   3   2  -5 37460.5 2249.25   3
  -3  -2   5 39084.9 1112.11   5
   2   2  -5 8935.92 1125.20   3
   2  -2  -5 11937.6 647.161   6
   2   2  -5 10210.0 1160.90   1
  -2  -2   5 11285.9 568.277   5
   1   2  -5 134.101 197.045   1
   1  -2  -5 223.312 117.019   6
   1   2  -5 34.0723 124.610   3
  -1  -2   5 175.711 82.5464   5
   0  -2   5 10012.8 491.920   5
   0  -2  -5 10136.4 615.792   6
   0   2  -5 10003.1 1180.15   1
  -1  -2  -5 6109.96 508.832   6
  -1   2  -5 6458.96 941.739   1
  -2  -2  -5 24734.0 1017.31   6
  -2   2  -5 25456.5 1925.54   1
  -2  -2  -5 25149.6 1565.08   1
  -3   2  -5 28358.1 2088.57   1
   3  -2   5 24338.2 1528.40   2
  -3  -2  -5 28670.5 1811.25   1
  -4  -2  -5 1179.01 414.071   1
  -4   2  -5 1584.28 584.633   1
  -5   2  -5 2828.27 699.013   1
  -5  -2  -5 2013.00 585.923   1
  -6   2  -5 3108.85 830.115   1
  -6  -2  -5 3321.40 738.271   1
  -7   2  -5 4131.02 953.430   1
  -7  -2  -5 4576.67 918.548   1
  -8  -2  -5 8080.90 558.337  21
  -8   2  -5 9284.14 664.285   9
  -8   2  -5 9377.36 1446.37   1
  -8  -2  -5 7649.24 596.915  15
  -8   2  -5 8413.42 601.354  15
  -8  -2  -5 7371.85 1223.73   1
  -9  -2  -5 469.924 540.013   1
  -9  -2  -5 68.4381 109.327  21
   9  -2   5 28.1613 122.181  19
  -9   2  -5 165.681 114.497   9
  -9  -2  -5-40.9898 127.704  15
  -9   2  -5 52.6547 204.305  15
  -9   2  -5 43.5027 275.469   1
 -10   2  -5-266.193 390.151   1
 -10  -2  -5 189.518 269.541   1
 -10  -2  -5 79.6858 118.138  21
  10  -2   5 36.4954 107.200  19
 -10   2  -5 127.022 68.3926   9
 -10  -2  -5-2.89199 150.005  15
 -10   2  -5 168.658 125.742  15
 -11  -2  -5 430.874 171.597  21
  11  -2   5 491.293 214.524  19
 -11  -2  -5 421.503 184.754  15
 -11   2  -5 320.940 125.502  15
 -12  -2  -5 1295.33 258.979  21
  12  -2   5 1605.54 385.153  19
 -12  -2  -5 1148.11 271.280  15
 -12   2  -5 919.173 227.201  15
 -13  -2  -5 131.463 121.732  21
  13  -2   5 82.2940 160.404  19
 -13   2  -5 220.628 176.939  15
 -14  -2  -5 12993.9 705.115  21
  14  -2   5 11846.2 954.645  19
 -14   2  -5 13678.1 918.260  15
  15  -2   5 3280.97 490.292  19
 -15   2  -5 2958.59 441.293  15
  16  -2   5 978.919 270.980  19
 -16   2  -5 1283.53 278.952  15
  17  -2   5 612.964 224.785  19
 -17   2  -5 381.091 143.618  15
  18  -2   5 320.151 132.415  19
 -18   2  -5 60.2793 132.715  15
 -19   2  -5 2302.25 229.516  21
 -19   2  -5 2180.65 261.487  15
  21   3  -5-19.7613 92.4231  18
 -21  -3   5 68.7560 77.4363  14
 -20  -3   5 336.606 136.906  14
  20   3  -5 88.3548 116.252  18
 -19  -3   5 389.790 116.189  14
  19   3  -5 680.779 238.436  18
 -18  -3   5 1037.66 225.093  14
  18   3  -5 1207.52 280.231  18
  17   3  -5 15125.6 968.875  18
 -17  -3   5 13366.5 733.156  16
 -17  -3   5 15629.3 830.583  14
 -16  -3   5-94.7604 157.614  14
  16   3  -5-246.092 197.523  18
 -16  -3   5 178.941 130.313   5
 -16  -3   5-123.735 152.522  16
 -15  -3   5 2042.80 372.193  14
 -15   3   5 1603.75 308.616   5
  15   3  -5 2124.22 391.408  18
 -15  -3   5 1513.22 307.095   5
 -15  -3   5 1938.81 301.266  16
  14  -3  -5 26362.3 1216.74  13
 -14   3   5 29281.5 1344.96   5
 -14  -3   5 26342.6 1280.52   5
  14  -3  -5 26318.8 1317.20  18
  14   3  -5 28222.7 1323.33  18
 -14  -3   5 26291.1 1082.39  16
 -14  -3   5 27626.9 1158.50  14
  13  -3  -5 33383.5 1317.93  13
 -13   3   5 38383.6 1459.76   5
 -13  -3   5 34437.6 1469.00   5
  13   3  -5 36275.2 1467.42  18
  13  -3  -5 34561.7 1480.77  18
 -13  -3   5 35111.9 1231.18  16
 -13  -3   5 35641.3 1286.88  14
  12  -3  -5 4768.91 481.815  13
  12   3  -5 4273.29 510.347  18
 -12  -3   5 4867.36 545.078   5
  12  -3  -5 4833.66 554.646  18
 -12   3   5 3458.00 362.736   5
 -12  -3   5 4250.08 426.071  16
 -12  -3   5 4646.49 468.255  14
  11  -3  -5 5745.19 531.833  13
  11   3  -5 6381.68 594.296  18
 -11  -3   5 5582.53 595.347   5
 -11   3   5 3903.38 254.702   5
  11  -3  -5 6180.15 593.546  18
 -11  -3   5 6275.42 531.338  14
 -10  -3   5 351.890 149.477  14
  10  -3  -5 170.150 105.837  13
  10   3  -5 719.577 162.976  12
  10   3  -5 1041.50 492.571   3
 -10   3   5-173.709 339.438   5
  10  -3  -5 361.120 204.906  18
  10   3  -5 416.832 190.455  18
 -10  -3   5 260.299 168.187   5
   9   3  -5 6222.40 1175.53   3
  -9   3   5 5756.27 552.072   5
   9  -3  -5 5809.47 477.330  13
  -9  -3   5 5891.66 556.257   5
   9   3  -5 6260.21 533.486  18
  -9  -3   5 5791.95 468.677  14
  -8   3   5 6239.11 553.270   5
   8   3  -5 4997.77 1009.05   3
  -8  -3   5 5968.26 552.109   5
   7   3  -5 523.436 396.774   3
  -7  -3   5 948.666 225.852   5
  -7   3   5 1085.22 226.542   5
  -6  -3   5 225.124 103.405   5
   6   3  -5 94.3050 193.537   3
   5   3  -5 3453.82 824.451   3
  -5  -3   5 4030.08 418.673   5
   4   3  -5 8508.77 1286.67   3
  -4  -3   5 10826.2 634.231   5
  -3  -3   5 3351.28 356.028   5
   3   3  -5 2984.49 774.060   3
  -2  -3   5-100.110 144.393   5
   2   3  -5 68.8335 133.265   3
   1   3  -5 5843.38 1052.10   3
   1   3  -5 6433.11 1021.13   1
   1  -3  -5 6162.10 538.516   6
  -1  -3   5 6471.61 452.726   5
   0   3  -5 11512.9 1460.15   3
   0  -3  -5 12583.3 754.674   6
   0   3  -5 12306.5 1389.62   1
   0  -3   5 12523.3 591.264   5
  -1  -3  -5 19659.5 937.768   6
  -1   3  -5 20175.3 1788.94   1
  -2  -3  -5 14189.0 814.725   6
  -2   3  -5 15733.0 1620.08   1
   2  -3   5 11363.9 1254.66   2
  -3  -3  -5 1152.90 265.376   6
  -3   3  -5 1502.86 539.121   1
   3  -3   5 947.056 361.140   2
  -4  -3  -5 4073.55 477.600   6
  -4   3  -5 4171.41 911.873   1
   4  -3   5 3624.12 668.186   2
  -4  -3  -5 4091.06 774.094   1
  -5   3  -5 6722.13 1193.60   1
  -5  -3  -5 4965.98 548.365   6
  -5  -3  -5 5199.05 931.163   1
  -6   3  -5 3690.56 811.211   1
  -6  -3  -5 3584.87 814.956   1
  -7  -3  -5 5140.71 434.114  21
   7  -3   5 4765.51 560.966  19
  -7   3  -5 5929.88 558.993   9
  -7   3  -5 5860.21 1166.73   1
  -7  -3  -5 4499.54 885.977   1
  -8  -3  -5 4690.88 419.526  21
   8  -3   5 4432.50 599.276  19
  -8   3  -5 3879.02 975.549   1
  -8  -3  -5 5252.30 1083.42   1
  -8   3  -5 5464.42 547.533   9
  -8   3  -5 4849.61 453.447  15
  -9  -3  -5 532.486 134.909  21
   9  -3   5 192.168 155.251  19
  -9   3  -5 256.135 137.485   9
  -9  -3  -5 753.457 414.620   1
  -9   3  -5 266.626 519.229   1
  -9   3  -5 149.455 132.018  15
 -10  -3  -5 8146.89 559.351  21
  10  -3   5 8423.75 814.609  19
 -10   3  -5 9111.85 730.834   9
 -10   3  -5 7655.51 636.726  15
 -10  -3  -5 7553.85 1369.51   1
  11  -3   5 31490.1 1531.14  19
 -11   3  -5 30416.5 1307.68   9
  12  -3   5 32534.6 1571.47  19
 -12   3  -5 34712.0 1369.58   9
 -12   3  -5 32015.6 1347.84  15
  13  -3   5 1716.66 380.868  19
 -13   3  -5 2384.78 357.971   9
 -13   3  -5 2258.72 404.409  15
  14  -3   5 3915.39 572.056  19
 -14   3  -5 4147.64 507.160  15
  15  -3   5 1222.07 317.286  19
 -15   3  -5 1275.19 277.435  15
  16  -3   5 507.996 227.074  19
 -16   3  -5 732.022 201.416  15
  17  -3   5 29.2381 89.0351  19
 -17   3  -5-88.3249 131.924  15
  18  -3   5 28.8443 104.949  19
 -18   3  -5 96.2793 82.7070  15
 -19   3  -5 947.908 158.512  21
 -19   3  -5 1199.83 177.481  15
  19  -3   5 831.823 159.424  19
  21  -4  -5 143.351 82.9982  20
 -21  -4   5 174.321 79.6796  14
 -20  -4   5 321.458 111.567  14
  20   4  -5 130.524 83.7358  18
 -20   4   5 196.602 74.3705   9
 -19  -4   5 533.232 152.076  14
  19   4  -5 588.000 198.271  18
 -19   4   5 402.672 123.357   9
 -18  -4   5 226.010 162.040  14
  18   4  -5 290.001 174.178  18
 -18  -4   5 213.159 130.327  16
 -17  -4   5 546.207 204.381  14
  17   4  -5 716.054 233.038  18
 -17  -4   5 649.259 186.683  16
 -16  -4   5 1601.39 301.863  14
  16   4  -5 1505.28 337.123  18
 -16  -4   5 1859.41 304.402  16
 -15  -4   5 5050.27 538.914   5
  15   4  -5 5737.39 599.460  18
 -15  -4   5 5111.48 501.612  16
 -15  -4   5 5385.23 515.581  14
 -14  -4   5-56.4922 141.716  14
  14   4  -5-133.867 169.702  18
 -14  -4   5-53.5848 147.109   5
 -14  -4   5 16.1473 112.337  16
 -13  -4   5 832.198 263.039  14
  13   4  -5 196.804 135.613  18
 -13  -4   5 628.729 253.778   5
 -13   4   5 486.169 190.517   5
 -13  -4   5 377.074 162.964  16
  12  -4  -5 30937.4 1248.79  13
  12   4  -5 31295.0 1341.94  18
 -12  -4   5 31936.4 1423.56   5
 -12  -4   5 29596.5 1200.98  16
 -12  -4   5 29751.4 1174.84  14
 -11  -4   5 9.93693 164.962  14
  11  -4  -5 241.686 186.244  13
 -11   4   5-4.42878 369.369   5
  11   4  -5-7.40571 171.519  18
 -10  -4   5 108.799 194.693  14
  10  -4  -5 37.5233 152.280  13
 -10   4   5 19.6716 128.296   5
 -10  -4   5-29.4456 111.033  10
  10   4  -5-81.4663 173.330  18
   9  -4  -5 5716.79 477.564  13
  -9   4   5 5461.22 544.758   5
   9   4  -5 5951.16 495.217  12
   9   4  -5 5546.44 1187.16   3
  -9  -4   5 6045.16 553.801  19
  -9  -4   5 6289.41 530.028  10
  -9  -4   5 6019.67 603.537   5
   9   4  -5 5948.69 560.946  18
  -9  -4   5 5174.25 475.031  14
   8  -4  -5 1912.80 298.524  13
   8   4  -5 2214.23 336.083  12
   8   4  -5 1729.77 642.443   3
  -8  -4   5 2042.68 305.357  19
   8   4  -5 2504.62 369.604  18
  -8  -4   5 2009.66 354.246   5
  -8   4   5 1988.34 333.248   5
  -7  -4   5 5466.18 513.048   7
   7   4  -5 3814.12 954.045   3
  -7  -4   5 5603.19 557.019   5
   7   4  -5 4354.93 430.126  18
   6   4  -5 123.410 212.090   3
  -6  -4   5 23.8369 134.332   5
   5   4  -5-232.673 253.368   3
  -5  -4   5 153.071 143.191   5
   4   4  -5 17347.6 1874.80   3
  -4  -4   5 18506.0 896.659   5
   3   4  -5 3959.79 882.081   3
  -3  -4   5 4827.62 457.320   5
   2   4  -5 20000.5 2025.93   3
  -2  -4   5 22346.4 924.215   5
   1   4  -5 14269.2 1707.71   3
  -1  -4   5 16611.1 782.334   5
   0   4  -5 4748.76 1060.36   3
   0  -4  -5 6664.13 585.607   6
   0   4  -5 7298.20 1200.26   1
  -1   4  -5 419.080 378.614   1
  -1  -4  -5 574.373 204.838   6
   1  -4   5 350.668 290.158   2
  -2  -4  -5 45714.3 1559.68   6
  -2   4  -5 43160.7 2927.29   1
   2  -4   5 38946.9 2495.59   2
  -3  -4  -5 3273.98 439.081   6
   3  -4   5 2583.28 656.815   2
  -3   4  -5 2327.25 706.101   1
  -4  -4  -5 246.427 143.367   6
  -4   4  -5 207.496 349.742   1
   4  -4   5 120.742 164.672   2
  -5  -4  -5 465.644 181.420   6
   5  -4   5 391.833 151.202  19
  -5   4  -5 671.507 200.422   9
  -6  -4  -5 892.303 267.250   6
  -6   4  -5 833.025 567.998   1
   6  -4   5 1082.89 268.436  19
  -6   4  -5 791.761 230.421   9
  -6   4  -5 615.472 197.262   8
  -7  -4  -5 83.6572 121.033   6
   7  -4   5 24.0084 121.028  19
  -7   4  -5 26.2132 288.340   1
  -7   4  -5 40.7381 156.834   9
  -8  -4  -5 3505.99 729.638   1
   8  -4   5 4253.75 551.601  19
  -8   4  -5 4157.57 528.916   9
  -8   4  -5 5213.80 1174.59   1
  -9  -4  -5 25801.2 2424.57   1
  -9  -4  -5 30547.9 1462.23   6
  -9   4  -5 27785.3 1332.81   9
   9  -4   5 28346.7 1422.27  19
 -10  -4  -5 9506.29 814.581   6
  10  -4   5 9011.29 827.883  19
 -10   4  -5 9150.01 776.009   9
 -10   4  -5 8285.68 628.355  15
 -11  -4  -5 16231.9 1062.83   6
  11  -4   5 16025.3 1119.22  19
 -11   4  -5 16329.4 1006.14   9
 -11   4  -5 13946.9 848.281  15
 -12  -4  -5 1159.59 315.611   6
  12  -4   5 1241.15 347.780  19
 -12   4  -5 1762.55 359.289   9
 -12   4  -5 1263.67 247.550  15
 -13  -4  -5 3560.37 478.199   6
  13  -4   5 3280.82 526.271  19
 -13   4  -5 4209.86 475.271   9
 -13   4  -5 3601.19 448.163  15
  14  -4   5 632.633 239.752  19
 -14   4  -5 509.254 136.220   9
 -14   4  -5 854.620 254.504  15
  15  -4   5 711.748 251.734  19
 -15   4  -5 818.689 171.542   9
 -15   4  -5 971.516 230.100  15
  16  -4   5 290.022 166.327  19
 -16   4  -5 420.146 138.806  15
  17  -4   5 813.905 215.306  19
 -17  -4  -5 525.903 141.913  17
 -17   4  -5 819.573 175.159  15
  18  -4   5 1141.86 218.027  19
 -18   4  -5 1587.77 203.339  15
 -19   4  -5 141.201 70.1919  21
  19  -4   5 197.988 83.0596  19
  20  -5  -5 5139.20 387.247  20
  20   5  -5 4267.66 370.718  18
 -19  -5   5 108.081 106.168  14
  19  -5  -5-76.6644 81.5684  20
  19   5  -5 147.990 75.1940  18
 -19   5   5 112.882 83.4581   9
 -18  -5   5 1241.30 196.972  14
  18   5  -5 643.651 228.037  18
 -18  -5   5 847.352 180.728  16
 -17  -5   5-86.8230 116.860  14
  17   5  -5 19.3218 106.841  18
 -17  -5   5-45.6200 98.6370  16
 -16  -5   5 82.9441 112.812  14
  16   5  -5-86.1816 128.545  18
 -16  -5   5 153.148 123.664  16
 -15  -5   5-90.6809 122.916  14
  15   5  -5-162.045 161.160  18
 -15  -5   5 70.5361 117.113  16
 -14  -5   5 1813.69 301.715  14
 -14  -5   5 1729.88 309.487   5
  14   5  -5 2393.31 393.408  18
 -14  -5   5 1993.93 335.097  16
 -13  -5   5 387.205 170.834  14
 -13  -5   5 275.416 191.576   5
  13   5  -5 230.580 131.572  18
 -13  -5   5 321.700 173.072  16
 -12  -5   5 2182.59 357.247  14
 -12  -5   5 1961.13 380.104   5
  12   5  -5 2363.82 411.677  18
 -12  -5   5 2464.65 380.161  16
 -11   5   5 17859.3 1024.22   5
  11   5  -5 18013.3 1029.12  18
 -11  -5   5 18254.4 1073.70   5
 -11  -5   5 16425.7 869.459  14
 -10   5   5 49269.1 1706.09   5
 -10  -5   5 47926.6 1690.81  19
 -10  -5   5 46865.9 1598.58  10
  10   5  -5 47401.6 1634.56  18
 -10  -5   5 44206.3 1415.10  14
  -9  -5   5 25.1204 163.733  14
   9  -5  -5 110.230 162.524  13
  -9   5   5 175.380 169.961   5
   9   5  -5-206.552 95.3655  12
  -9  -5   5-59.5028 182.709  19
  -9  -5   5-90.9373 98.0612  10
   9   5  -5 394.874 208.916  18
   8  -5  -5 86817.9 1830.61  13
   8   5  -5 86324.5 2023.42  12
  -8  -5   5 89937.1 2099.30  10
  -8  -5   5 92189.3 2369.44   5
  -8  -5   5 88909.0 2204.57  19
   8   5  -5 85465.8 2131.99  18
   7   5  -5 29876.8 2780.76   3
  -7  -5   5 31552.1 1335.83   7
   7  -5  -5 31523.3 1070.96  13
   7  -5  -5 29604.2 1042.05  11
  -7  -5   5 31518.5 1285.66  19
  -7  -5   5 31002.9 1213.70  10
  -7  -5   5 32612.0 1379.36   5
   7   5  -5 30634.5 1257.14  18
   6   5  -5 10176.8 1653.00   3
  -6  -5   5 11448.5 793.531   7
   6  -5  -5 10100.1 611.236  11
  -6  -5   5 11219.6 797.337   5
  -6  -5   5 11348.0 719.241  10
  -6  -5   5 10974.8 748.030  19
   6   5  -5 10972.6 729.810  18
  -5  -5   5 1264.10 274.794   7
   5   5  -5 1344.54 656.956   3
   5  -5  -5 1150.46 205.612  11
  -5  -5   5 1065.43 260.359  19
   5   5  -5 1075.57 250.219  18
  -5  -5   5 1221.67 255.552   5
  -4  -5   5 834.348 237.621   7
   4  -5  -5 1209.98 214.724  11
   4   5  -5 286.833 305.226   3
  -4  -5   5 1095.89 266.860  19
   4   5  -5 948.593 211.698  18
  -4  -5   5 810.634 230.732   5
  -3  -5   5 872.708 205.449   7
  -3  -5   5 1135.69 221.504  19
   3  -5  -5 1357.11 235.143  11
   3   5  -5 352.638 301.260   3
   3   5  -5 1218.02 228.851  18
  -3  -5   5 1313.52 276.302   5
  -2  -5   5 901.642 235.559   7
   2  -5  -5 993.485 181.645  11
   2   5  -5 247.298 297.698   3
  -2  -5   5 763.922 210.453   5
   1  -5  -5 321.182 146.066  11
   1   5  -5 476.431 357.429   3
  -1  -5   5 105.001 208.523   2
   1  -5  -5 33.6252 99.0012  17
  -1  -5   5 16.4122 87.9402   5
   0  -5   5 1055.13 273.650  19
   0   5  -5 800.106 436.297   1
   0  -5  -5 1404.84 249.074  11
   0   5  -5 644.028 544.403   3
   0  -5  -5 1119.79 289.547  17
   0  -5   5 813.922 455.383   2
   0   5  -5 871.990 260.908   8
  -1   5  -5 64.0270 224.219   1
  -1  -5  -5 172.072 142.224  11
   1  -5   5-56.1196 136.033  19
  -1  -5  -5 18.0308 124.596  17
  -1   5  -5-0.60181 115.848   9
   1  -5   5-140.331 254.503   2
  -1   5  -5 3.37962 104.828   8
  -2   5  -5 5792.70 1135.20   1
  -2  -5  -5 5566.55 583.981   6
  -2  -5  -5 5845.00 467.572  11
   2  -5   5 5503.54 543.120  19
  -2   5  -5 5289.90 532.819   9
   2  -5   5 5222.87 1050.39   2
  -2  -5  -5 5211.20 533.224  17
  -2   5  -5 4475.63 552.401   8
  -3   5  -5 3360.62 464.070   9
  -3  -5  -5 3604.48 480.647   6
  -3  -5  -5 2872.45 342.108  11
  -3   5  -5 3594.87 951.191   1
   3  -5   5 3398.01 450.960  19
  -3  -5  -5 3074.52 410.256  17
  -3   5  -5 2226.65 381.740   8
   3  -5   5 2800.12 775.578   2
  -4  -5  -5 15977.1 1002.48   6
  -4  -5  -5 13272.9 747.177  11
   4  -5   5 16461.2 980.230  19
  -4   5  -5 14209.7 935.213   9
   4  -5   5 13498.4 1579.48   2
  -4   5  -5 14418.5 1816.38   1
  -4  -5  -5 15380.4 958.220  17
  -4   5  -5 12740.3 897.880   8
  -5  -5  -5 25312.6 1253.02   6
  -5  -5  -5 25164.4 929.771  11
  -5   5  -5 23081.1 2311.42   1
  -5   5  -5 21035.4 1154.88   9
   5  -5   5 21851.7 1981.50   2
   5  -5   5 22877.2 1237.76  19
  -5  -5  -5 23168.5 1169.78  17
  -5   5  -5 22229.2 1177.21   8
  -6  -5  -5 366.957 217.043   6
  -6  -5  -5 113.436 99.1057  11
   6  -5   5 281.554 156.701  19
  -6  -5  -5 404.482 148.399  17
  -6   5  -5 181.564 108.481   9
  -6   5  -5 77.8691 135.587   8
  -7  -5  -5 3451.29 494.045   6
   7  -5   5 3281.69 481.684  19
  -7   5  -5 3167.71 463.400   9
  -7  -5  -5 3351.20 452.742  17
  -7   5  -5 2833.30 423.971   8
  -8  -5  -5 18196.7 1113.16   6
   8  -5   5 19402.4 1171.19  19
  -8   5  -5 17816.6 1112.87   9
  -8  -5  -5 19076.1 1102.92  17
  -8   5  -5 16832.2 989.070   8
  -9  -5  -5 23058.5 1236.59   6
   9  -5   5 22619.3 1285.47  19
  -9   5  -5 21500.4 1215.06   9
 -10  -5  -5 699.629 233.256   6
  10  -5   5 488.057 243.056  19
 -10   5  -5 201.241 158.045   9
 -11  -5  -5-4.39196 146.638   6
  11  -5   5 106.817 175.845  19
 -11   5  -5 89.9384 112.474   9
 -12  -5  -5-273.726 151.699   6
 -12  -5  -5 45.0335 110.119  17
  12  -5   5-64.7734 149.323  19
 -12   5  -5 143.584 187.227   9
 -12   5  -5-153.269 134.453  15
  13  -5   5 3116.34 496.688  19
 -13   5  -5 3948.94 470.572   9
 -13  -5  -5 3636.92 433.171  17
 -13   5  -5 3284.09 366.758  15
  14  -5   5-114.604 117.322  19
 -14  -5  -5 23.8761 103.372  17
 -14   5  -5-85.7319 108.792   9
 -14   5  -5-35.3048 90.7370  15
  15  -5   5 62.9171 120.908  19
 -15  -5  -5-4.44933 104.923  17
 -15   5  -5 118.872 87.0172   9
 -15   5  -5 61.6579 86.0461  15
  16  -5   5 122.255 113.930  19
 -16   5  -5 182.500 92.6936  15
  17  -5   5 71.4934 80.0906  19
 -17   5  -5-94.3449 61.1605  15
  18  -5   5 278.340 93.5924  19
  19   6  -5 1279.17 191.410  18
 -19   6   5 1421.68 187.695   9
  19  -6  -5 1224.97 182.890  20
 -18  -6   5 267.264 70.2694  14
  18   6  -5 160.426 110.049  18
  18  -6  -5 200.092 108.932  20
 -18  -6   5 375.833 127.438  16
 -18   6   5 323.386 121.552   9
 -17  -6   5 225.855 80.4570  14
  17  -6  -5 79.3876 99.9152  20
  17   6  -5 81.0217 99.8005  18
 -17  -6   5 135.171 83.4082  16
 -17   6   5 117.752 103.594   9
 -16  -6   5-50.8255 118.883  14
  16  -6  -5 119.347 94.7741  20
  16   6  -5 245.416 166.045  18
 -16  -6   5 218.141 122.538  16
 -15  -6   5 308.191 110.243  14
  15  -6  -5 228.538 153.363  20
  15   6  -5 481.702 210.141  18
 -15  -6   5 327.042 159.412  16
 -14  -6   5 357.492 134.120  14
  14   6  -5 239.916 184.065  18
 -14  -6   5 354.574 132.409  16
 -13  -6   5 363.463 163.288  14
  13   6  -5 259.047 199.277  18
 -13  -6   5 345.577 168.151  16
  12   6  -5 10434.3 770.045  18
 -12  -6   5 10703.4 726.773  16
 -12  -6   5 9860.37 640.480  14
 -11  -6   5 1148.55 298.449  14
 -11  -6   5 803.175 248.454  10
 -11   6   5 685.347 230.244   5
  11   6  -5 1247.25 320.909  18
 -11  -6   5 783.140 236.513   5
 -11  -6   5 1466.89 312.972  16
 -10  -6   5 1593.77 319.776  14
 -10  -6   5 1098.55 304.719  19
 -10  -6   5 927.641 222.056  10
 -10   6   5 616.230 187.312   5
  10   6  -5 1208.14 286.907  18
 -10  -6   5 1309.73 343.271   5
  -9  -6   5 53910.4 1876.99   5
  -9  -6   5 50646.6 1809.91  19
  -9  -6   5 49043.1 1687.92  10
   9   6  -5 50947.7 1725.32  18
  -9  -6   5 46605.7 1412.83  14
   8   6  -5 29016.1 1206.36  12
   8  -6  -5 28757.8 1032.37  11
  -8  -6   5 27323.7 1331.46  19
  -8  -6   5 29734.8 1285.73  10
  -8  -6   5 31011.6 1412.59   5
   8   6  -5 27726.5 1278.47  18
  -8  -6   5 27609.4 1072.16  14
   7  -6  -5 5804.52 491.201  11
  -7  -6   5 5881.39 604.730  19
  -7  -6   5 6005.10 581.789  10
  -7  -6   5 6335.00 631.930   5
   7   6  -5 6794.88 632.576  18
  -6  -6   5 1071.18 286.677   7
   6  -6  -5 1077.91 242.540  11
  -6  -6   5 983.976 278.537  19
  -6  -6   5 985.096 268.211  10
   6   6  -5 951.473 244.480  18
  -6  -6   5 1151.17 284.548   5
  -5  -6   5 16642.9 988.843   7
   5   6  -5 16940.0 2149.68   3
   5  -6  -5 16866.2 838.604  11
  -5  -6   5 16165.7 987.983  19
  -5  -6   5 16655.2 913.670  10
  -5  -6   5 16801.6 987.777   5
   5   6  -5 16635.2 951.026  18
  -4  -6   5 4536.25 517.660   7
   4  -6  -5 4540.78 436.762  11
  -4  -6   5 4515.98 525.915  19
   4   6  -5 3045.10 964.247   3
  -4  -6   5 4022.04 450.228  10
  -4  -6   5 2829.59 879.024   2
   4   6  -5 4152.10 477.842  18
  -3  -6   5 1606.45 305.900   7
   3  -6  -5 1839.04 275.948  11
   3   6  -5 1642.19 736.966   3
  -3  -6   5 1549.58 278.192  19
   3   6  -5 1609.59 289.086  18
  -3  -6   5 574.584 521.013   2
  -2  -6   5-54.0267 111.222   7
   2  -6  -5-150.653 173.039  11
   2   6  -5-499.781 390.786   3
  -2  -6   5-150.674 145.432  19
   2   6  -5 119.227 130.881  18
   2   6  -5-80.7609 89.4973   9
  -2  -6   5-742.626 416.273   2
  -1  -6   5 520.505 160.113   7
   1  -6  -5 933.742 223.830  11
   1   6  -5 477.527 529.950   3
  -1  -6   5 713.211 208.192  19
   1   6  -5 551.076 163.020   9
   1   6  -5 475.159 166.442  18
  -1  -6   5-268.119 275.925   2
   0   6  -5 636.819 364.425   3
   0  -6  -5 570.402 135.168  11
   0  -6   5 523.938 223.340  20
   0   6  -5 1418.93 605.433   1
   0  -6   5 1201.68 271.963  19
   0   6  -5 569.088 190.182   9
   0   6  -5 647.331 240.494   8
   0  -6   5 1143.21 581.262   2
  -1   6  -5-246.932 275.791   1
  -1  -6  -5 3.77319 125.397  11
   1  -6   5-74.6117 101.853  19
   1  -6   5 11.7798 100.287  20
  -1  -6  -5-149.730 156.445  17
  -1   6  -5-123.945 135.525   9
  -1   6  -5 192.600 150.995   8
  -2   6  -5 1871.85 637.519   1
  -2  -6  -5 2734.48 364.120  11
   2  -6   5 2564.51 399.116  19
   2  -6   5 2147.19 381.611  20
  -2   6  -5 2536.48 400.916   9
  -2  -6  -5 2467.82 405.830  17
  -2   6  -5 2622.07 461.995   8
   2  -6   5 2189.04 689.038   2
  -3  -6  -5 790.319 208.929  11
   3  -6   5 785.200 237.439  20
  -3   6  -5 1794.93 785.117   1
   3  -6   5 908.487 242.877  19
  -3  -6  -5 1131.49 295.802  17
  -3   6  -5 855.444 266.740   9
  -3   6  -5 411.395 207.119   8
   3  -6   5 1792.37 712.636   2
   4  -6   5 2159.45 660.992   2
  -4  -6  -5 1525.41 309.783  11
  -4  -6  -5 2185.21 388.447   6
   4  -6   5 2374.56 395.448  19
  -4  -6  -5 2159.02 379.604  17
  -4   6  -5 1909.94 380.389   9
  -4   6  -5 1679.55 372.807   8
  -5  -6  -5 440.340 206.200  11
  -5  -6  -5 549.804 196.009   6
   5  -6   5 453.299 213.893  19
  -5  -6  -5 537.611 182.220  17
  -5   6  -5 498.080 178.789   9
  -5   6  -5 334.006 169.804   8
  -6  -6  -5 15396.4 1003.89   6
  -6  -6  -5 14600.4 770.277  11
   6  -6   5 16143.6 1047.25  19
  -6   6  -5 13569.6 965.505   9
  -6  -6  -5 14695.6 936.277  17
  -6   6  -5 13972.6 984.612   8
  -7  -6  -5 1589.55 348.840   6
   7  -6   5 1293.74 293.022  19
  -7  -6  -5 1469.79 309.583  17
  -7   6  -5 1618.45 336.682   9
  -7   6  -5 1229.52 299.876   8
  -8  -6  -5 1114.33 282.258   6
   8  -6   5 629.935 245.045  19
  -8  -6  -5 950.593 221.704  17
  -8   6  -5 884.183 293.519   9
  -8   6  -5 646.118 213.118   8
  -9  -6  -5 313.525 170.335   6
   9  -6   5 129.868 149.324  19
  -9  -6  -5 11.9772 116.289  17
  -9   6  -5-60.6264 129.949   9
  -9   6  -5 75.3910 88.1122   8
 -10  -6  -5 1125.36 274.955   6
  10  -6   5 1108.48 325.539  19
 -10  -6  -5 1019.97 257.317  17
 -10   6  -5 1307.37 310.933   9
  11  -6   5 7595.13 744.253  19
 -11   6  -5 7833.43 701.762   9
 -11  -6  -5 7737.91 617.554  17
  12  -6   5 1708.25 373.324  19
 -12  -6  -5 2025.82 299.393  17
 -12   6  -5 2330.30 366.863   9
  13  -6   5 583.974 259.495  19
 -13   6  -5 735.142 192.249   9
  14  -6   5 841.570 249.421  19
 -14   6  -5 1051.76 219.582   9
  15  -6   5 80.2825 123.549  19
 -15   6  -5 285.695 98.6923   9
  16  -6   5 33.1505 70.9851  19
 -16   6  -5 160.854 74.3289   9
  17  -6   5 25.6121 50.1898  19
 -18   7   5 366.180 99.1370   9
  17   7  -5 2.00796 84.5141  18
  17  -7  -5-10.1079 54.7843  20
 -17  -7   5 96.0877 79.5112  16
 -17   7   5-42.8568 62.0795   9
  16  -7  -5 634.704 180.479  20
  16   7  -5 744.055 206.635  18
 -16  -7   5 1169.14 206.863  16
 -16   7   5 870.796 216.964   9
  15  -7  -5 170.518 118.055  20
  15   7  -5 95.3969 106.410  18
 -15  -7   5 34.6512 94.8326  16
 -15   7   5 171.179 123.527   9
 -14  -7   5 295.810 126.924  14
  14  -7  -5 150.890 145.968  20
  14   7  -5 374.267 176.048  18
 -14  -7   5 481.462 158.570  16
  13   7  -5 4017.55 462.225  18
 -13  -7   5 4007.41 446.852  16
 -13  -7   5 3424.88 326.919  14
 -12  -7   5 785.099 212.646  14
  12  -7  -5 540.579 199.724  20
  12   7  -5 580.463 233.074  18
 -12  -7   5 1034.47 257.104  16
 -11  -7   5 12844.5 887.075  10
  11   7  -5 15154.1 946.514  18
 -11  -7   5 15601.4 883.220  16
 -11  -7   5 14672.6 706.790  14
 -10  -7   5 47.2919 113.522  14
  10  -7  -5-22.2451 87.6097  20
 -10  -7   5-159.875 150.096  10
  10   7  -5-15.3296 169.859  18
  -9  -7   5 2827.95 331.725  14
  -9  -7   5 2991.17 431.174  10
  -9  -7   5 2712.49 459.347  19
   9   7  -5 2997.20 429.735  18
  -8  -7   5 9184.33 813.427  19
   8  -7  -5 10201.1 616.699  11
  -8  -7   5 10042.5 778.630  10
   8   7  -5 10471.7 789.051  18
  -8  -7   5 9596.12 614.418  14
   7  -7  -5 39294.2 1248.74  11
  -7  -7   5 41178.1 1635.52  19
  -7  -7   5 40038.7 1531.94  10
   7   7  -5 40802.2 1545.70  18
  -7  -7   5 37413.8 1194.96  14
   6  -7  -5 91.7076 163.866  11
  -6  -7   5 86.5509 165.397  19
  -6  -7   5 93.9367 136.249  10
   6   7  -5-234.601 209.340  18
  -5  -7   5 5568.22 602.163   7
   5  -7  -5 5361.42 515.075  11
  -5  -7   5 5542.58 563.266  10
  -5  -7   5 5270.73 571.978  19
   5   7  -5 4971.13 555.433  18
  -4  -7   5 485.107 198.980   7
  -4  -7   5 431.262 149.547  10
  -4  -7   5 348.478 167.915  19
   4  -7  -5 695.145 201.986  11
   4   7  -5 821.666 287.568  18
  -3  -7   5 295.421 172.424   7
   3  -7  -5 285.862 151.398  11
  -3  -7   5 485.986 171.083  19
  -3  -7   5 160.104 173.160  10
   3   7  -5 269.053 167.691  18
  -2  -7   5 10387.4 807.288   7
   2  -7  -5 11852.5 752.856  11
  -2  -7   5 10923.4 837.534  19
   2   7  -5 10471.3 773.413  18
  -1  -7   5 76.2656 89.6590   7
   1  -7  -5 215.927 190.317  11
  -1  -7   5 75.3767 110.150  19
   1   7  -5-36.5104 136.492  18
   1   7  -5 121.595 129.987   9
   0  -7   5 218.932 163.200   7
   0  -7  -5 332.294 173.157  11
   0   7  -5 305.597 210.797  18
   0  -7   5 160.528 140.221  19
   0   7  -5 73.2480 100.854   9
   1  -7   5 4384.55 527.494   7
  -1  -7  -5 4648.12 478.180  11
   1  -7   5 4439.07 535.231  20
   1  -7   5 5076.19 584.298  19
  -1   7  -5 4778.20 526.430   9
  -1   7  -5 4509.68 596.018   8
   2  -7   5 790.564 257.020   7
  -2  -7  -5 830.167 229.958  11
   2  -7   5 873.909 256.225  20
   2  -7   5 939.791 268.047  19
  -2   7  -5 595.512 196.683   9
  -2   7  -5 729.241 278.910   8
   3  -7   5-9.76411 113.083  20
  -3  -7  -5 47.5448 109.171  11
   3  -7   5 235.322 160.587  19
  -3   7  -5 200.286 118.439   9
  -3   7  -5 72.9502 150.310   8
  -4  -7  -5 2235.84 332.855  11
   4  -7   5 2346.65 372.839  20
   4  -7   5 2902.89 467.435  19
  -4   7  -5 2202.18 388.420   9
  -4   7  -5 2218.04 437.395   8
  -5  -7  -5 3253.01 400.366  11
   5  -7   5 3325.00 464.140  20
   5  -7   5 4733.93 583.680  19
  -5   7  -5 3337.11 482.043   9
  -5  -7  -5 4264.74 498.865  17
  -5   7  -5 3660.59 523.937   8
  -6  -7  -5 211.003 130.430  11
   6  -7   5-9.53075 131.331  19
  -6  -7  -5 59.0711 104.935  17
  -6   7  -5-227.730 121.031   9
  -6   7  -5 208.767 94.0774   8
   7  -7   5 4887.39 600.387  19
  -7   7  -5 4921.55 575.034   9
  -7  -7  -5 4891.12 529.519  17
  -7   7  -5 4545.60 561.595   8
   8  -7   5 891.934 299.366  19
  -8  -7  -5 1364.77 283.851  17
  -8   7  -5 834.003 240.668   9
  -8   7  -5 1019.81 269.838   8
   9  -7   5 8110.89 747.253  19
  -9   7  -5 8158.16 735.745   9
  -9  -7  -5 6468.56 554.666  17
  10  -7   5 9.07659 168.608  19
 -10   7  -5 371.562 208.676   9
  11  -7   5 1770.57 358.979  19
 -11   7  -5 2140.84 370.108   9
  12  -7   5 365.417 185.004  19
 -12   7  -5 808.019 217.506   9
  13  -7   5 250.272 128.549  19
 -13   7  -5 439.456 157.574   9
  14  -7   5 1012.64 210.067  19
 -14   7  -5 1312.78 213.730   9
  15  -7   5 34.2770 63.6504  19
 -15   7  -5 74.7191 52.5077   9
 -16   8   5 7658.17 416.494   9
 -16  -8   5 8116.33 403.758  16
  15  -8  -5-58.0807 56.2158  20
  15   8  -5 19.5467 108.238  18
 -15  -8   5 68.7505 96.7683  16
 -15   8   5 55.4590 86.2556   9
 -14   8   5 7840.89 510.878   9
  14   8  -5 6818.37 514.164  18
 -14  -8   5 8268.73 505.944  16
  13  -8  -5 854.485 190.128  20
 -13   8   5 1788.07 267.685   9
  13   8  -5 1343.51 258.272  18
 -13  -8   5 1839.48 281.965  16
  12   8  -5 12147.0 747.149  18
 -12   8   5 11811.3 714.547   9
 -12  -8   5 12573.1 698.954  16
  11  -8  -5 2188.83 322.648  20
  11   8  -5 2953.57 417.718  18
 -11  -8   5 3264.32 365.212  16
 -10  -8   5 1113.75 286.344  10
  10   8  -5 1368.21 279.463  18
 -10  -8   5 1524.88 276.924  16
   9   8  -5 1948.02 336.874  18
  -9  -8   5 1289.03 281.358  10
  -9  -8   5 2111.51 338.115  16
  -8  -8   5 37.8112 141.635  19
  -8  -8   5 80.9334 98.8122  10
   8   8  -5 271.531 191.529  18
  -7  -8   5 6309.50 618.482  10
   7   8  -5 6128.53 534.902  12
  -7  -8   5 6950.27 683.415  19
   7   8  -5 6452.40 593.282  18
  -6  -8   5-78.9619 118.279  19
  -6  -8   5-37.0340 126.201  10
   6   8  -5-95.9680 145.377  18
  -5  -8   5 3682.89 481.726  19
  -5  -8   5 2835.27 416.960  10
   5   8  -5 3678.86 478.929  18
   4  -8  -5 8293.86 609.197  11
  -4  -8   5 7886.77 716.382  19
  -4  -8   5 7195.05 639.582  10
   4   8  -5 7656.21 665.833  18
  -3  -8   5 10948.7 822.245   7
   3  -8  -5 12250.1 747.089  11
  -3  -8   5 11417.3 846.290  19
  -3  -8   5 11242.2 802.178  10
   3   8  -5 11339.0 798.866  18
  -2  -8   5 18086.7 1036.71   7
   2  -8  -5 20366.2 966.716  11
  -2  -8   5 19015.0 1105.88  19
  -2  -8   5 17638.1 1017.19  10
   2   8  -5 18194.0 1011.77  18
  -1  -8   5 6871.49 638.259   7
   1  -8  -5 8880.19 654.370  11
  -1  -8   5 7504.25 692.532  19
   1   8  -5 6747.31 624.544  18
   0  -8   5 1915.20 347.099   7
   0  -8   5 2180.83 376.243  19
   0  -8  -5 3151.04 398.179  11
   0   8  -5 2543.13 365.937  18
  -1  -8  -5 1467.88 313.071  11
   1  -8   5 890.634 239.834   7
   1  -8   5 1307.63 303.448  19
  -1   8  -5 1712.09 329.844  18
  -1   8  -5 1116.89 278.321   9
   2  -8   5 852.548 228.557   7
   2  -8   5 1029.43 250.620  19
  -2  -8  -5 1271.03 260.562  11
   2  -8   5 1107.38 281.794  20
  -2   8  -5 959.300 288.534  18
  -2   8  -5 835.243 226.230   9
   3  -8   5 1607.70 296.842   7
   3  -8   5 1740.00 319.566  20
   3  -8   5 1757.99 330.829  19
  -3   8  -5 1440.36 286.565   9
  -3   8  -5 1902.87 389.254   8
   4  -8   5 74.8126 122.799   7
   4  -8   5 190.787 128.291  19
   4  -8   5 265.378 139.706  20
  -4   8  -5 376.294 160.929   9
  -4   8  -5 367.291 192.116   8
   5  -8   5 16.1132 87.7331   7
   5  -8   5-52.6532 93.5180  20
   5  -8   5-2.69419 121.700  19
  -5   8  -5 96.9170 118.711   9
  -5   8  -5 52.0197 100.761   8
   6  -8   5 685.079 183.587   7
   6  -8   5 612.236 177.870  20
   6  -8   5 1122.24 316.107  19
  -6   8  -5 982.077 269.543   9
  -6   8  -5 973.623 274.929   8
   7  -8   5 160.875 152.984  19
   7  -8   5 320.769 128.605   7
  -7   8  -5 179.232 148.826   9
   8  -8   5 221.250 143.146   7
   8  -8   5 161.741 155.729  19
  -8   8  -5 156.172 135.609   9
   9  -8   5 3310.11 356.607   7
   9  -8   5 4401.76 522.840  19
  -9   8  -5 4371.63 473.843   9
  10  -8   5 124.708 97.4619   7
  10  -8   5 8.25956 92.3748  19
 -10   8  -5 54.8300 111.117   9
  11  -8   5 4376.80 454.276  19
 -11   8  -5 4818.47 449.468   9
  12  -8   5 1014.88 202.755  19
 -12   8  -5 1302.41 224.912   9
  13  -8   5 372.586 144.364  19
 -13   8  -5 44.3243 54.9721   9
  14  -8   5 251.837 87.1320  19
 -14   8  -5 510.325 101.331   9
 -14  -9   5 80.1784 57.2688  16
  13   9  -5 1314.19 205.293  18
 -13   9   5 1636.85 180.312   9
 -13  -9   5 1791.10 203.368  16
  12   9  -5 96.1265 72.5419  18
 -12  -9   5 128.170 90.6625  16
 -12   9   5 186.656 75.7849   9
  11   9  -5 994.590 220.272  18
 -11  -9   5 1350.04 212.371  16
 -11   9   5 1179.43 180.694   9
  10   9  -5-9.88288 92.2019  18
 -10  -9   5 97.0942 118.783  16
 -10   9   5-13.7547 67.6905   9
  -9  -9   5 215.898 129.644  10
   9   9  -5 220.722 141.664  18
  -9  -9   5 215.470 125.854  16
  -8  -9   5 414.142 179.668  10
   8   9  -5 367.681 164.549  18
  -8  -9   5 543.393 174.901  16
  -7  -9   5 70.5404 143.911  19
  -7  -9   5 85.4076 93.0627  10
   7   9  -5 10.0265 104.906  18
  -6  -9   5 1284.35 293.407  19
   6   9  -5 942.279 180.271  12
  -6  -9   5 1264.29 259.232  10
   6   9  -5 1407.13 255.757  18
  -5  -9   5 7494.70 654.029  19
  -5  -9   5 6732.00 608.078  10
   5   9  -5 7548.22 607.703  18
  -4  -9   5 585.098 225.191  19
  -4  -9   5 419.465 165.571  10
   4   9  -5 365.138 136.378  18
  -3  -9   5 5417.64 550.797  19
  -3  -9   5 5387.99 534.717  10
   3   9  -5 5196.47 520.043  18
  -2  -9   5 684.160 192.744  19
  -2  -9   5 278.473 142.657  10
   2   9  -5 690.536 242.780  18
  -1  -9   5 144.183 138.549  19
  -1  -9   5 77.7469 89.9235  10
   1   9  -5 61.2660 138.166  18
   0  -9   5 100.858 100.062   7
   0  -9   5 42.2408 140.566  19
   0   9  -5 93.6854 154.553  18
   1  -9   5 18.8027 76.4010   7
   1  -9   5-128.703 132.967  19
  -1   9  -5 30.9291 137.115  18
   2  -9   5 5416.70 494.963   7
   2  -9   5 5731.49 557.763  19
  -2   9  -5 5277.99 492.678  18
   3  -9   5 868.942 214.084   7
   3  -9   5 629.698 199.513  19
  -3   9  -5 847.572 185.590  18
  -3   9  -5 640.494 181.629   9
   4  -9   5 195.743 88.0002   7
   4  -9   5 296.117 165.910  19
  -4   9  -5 57.7889 111.976  18
  -4   9  -5 73.9191 70.1646   9
   5  -9   5-6.98591 82.5265   7
   5  -9   5 130.277 108.561  19
  -5   9  -5 321.229 151.226  18
  -5   9  -5 129.454 132.195   9
   6  -9   5 34.2866 55.9015   7
   6  -9   5 212.227 119.309  19
  -6   9  -5 177.000 120.557  18
  -6   9  -5 72.4148 76.1243   9
   7  -9   5 619.913 181.494  19
  -7   9  -5 698.017 149.263  18
  -7   9  -5 649.618 184.541   9
   8  -9   5 136.989 110.963  19
  -8   9  -5-52.3109 97.6067   9
   9  -9   5 3696.98 380.229  19
  -9   9  -5 3307.87 350.364   9
  10  -9   5 707.883 156.862  19
 -10   9  -5 868.535 166.867   9
  11  -9   5-22.9236 59.8141  19
 -11   9  -5 109.613 65.2246   9
 -11  10   5 150.212 79.9932   8
  10  10  -5 358.029 109.859  18
 -10 -10   5 474.044 93.7391  16
   9  10  -5-13.0088 69.9014  18
  -9 -10   5-2.57935 66.7989  16
  -8 -10   5 2093.10 283.259  10
   8  10  -5 2748.92 298.586  18
  -8 -10   5 2335.81 235.759  16
  -7 -10   5 310.356 107.918  10
  -7 -10   5 532.112 117.428  16
  -6 -10   5 9.44060 109.889  19
  -6 -10   5 212.710 116.265  10
   6  10  -5-58.9195 91.6943  18
  -6 -10   5 92.9191 68.8315  16
  -5 -10   5 2859.99 351.397  19
  -5 -10   5 2637.38 333.778  10
   5  10  -5 3028.71 341.098  18
  -5 -10   5 2510.45 256.511  16
   4  10  -5 1638.67 247.763  12
  -4 -10   5 1540.80 256.648  10
  -4 -10   5 1854.79 289.871  19
   4  10  -5 1699.41 265.703  18
  -3 -10   5 6253.93 517.939  19
  -3 -10   5 6259.87 499.373  10
   3  10  -5 6400.59 494.108  18
  -2 -10   5 1800.08 288.764  19
  -2 -10   5 1500.94 242.901  10
   2  10  -5 1437.39 242.552  18
  -1 -10   5 78.7959 149.281  19
  -1 -10   5-60.0230 114.230  10
   1  10  -5 21.6097 120.708  18
   0 -10   5 5379.53 478.481  19
   0 -10   5 5131.84 447.408  10
   0  10  -5 4885.81 428.284  18
   1 -10   5 24.3044 100.869  19
   1 -10   5-46.8675 107.084  10
  -1  10  -5 92.3546 97.1389  18
   2 -10   5 5022.64 453.027  19
   2 -10   5 4882.83 433.579  10
  -2  10  -5 4852.68 412.956  18
   3 -10   5 1240.32 225.765  19
   3 -10   5 740.162 162.456  10
  -3  10  -5 793.740 172.833  18
   4 -10   5 146.618 101.195  19
  -4  10  -5 91.8880 89.4259  18
   5 -10   5 363.676 116.103  19
  -5  10  -5 462.354 129.343  18
   6 -10   5 442.570 131.233  19
  -6  10  -5 322.154 86.9880  18
  -6  10  -5 386.198 102.564   9
   7 -10   5 629.596 135.980  19
  -7  10  -5 325.455 82.8744   9
   8 -10   5 2519.28 248.682  19
   6  11  -5 1799.16 189.527  18
  -5 -11   5 802.599 141.608  10
   5  11  -5 807.134 134.203  18
  -4 -11   5 197.493 79.8943  10
   4  11  -5 124.218 61.1433  18
  -3 -11   5 260.358 90.0772  10
  -3 -11   5 352.223 101.400  19
   3  11  -5 436.641 115.061  18
  -2 -11   5 1444.07 189.208  19
  -2 -11   5 1148.00 162.244  10
   2  11  -5 1397.80 178.994  18
   1  11  -5-18.0189 68.8180  12
  -1 -11   5 246.460 119.535  19
  -1 -11   5 52.4770 89.0461  10
   1  11  -5 185.218 92.8724  18
   0 -11   5 6730.11 406.580  19
   0 -11   5 6762.44 389.248  10
   0  11  -5 6488.37 374.098  18
   1 -11   5 663.008 140.605  19
   1 -11   5 562.824 123.885  10
  -1  11  -5 636.394 124.412  18
   2 -11   5 256.226 85.3408  19
   2 -11   5 381.479 82.3742  10
  -2  11  -5 204.543 61.0617  18
   3 -11   5 52.5716 54.9967  19
 -21   0   6 1007.03 148.575  14
  20   0  -6-16.8238 87.7776  18
 -20   0   6-30.3724 81.1405  14
  19   0  -6 2155.15 404.840  18
 -19   0   6 2892.79 317.534  14
 -18   0   6 39.8248 106.164  14
  18   0  -6 15.3141 149.797  18
  17   0  -6 7284.95 586.365  13
  17   0  -6 8854.88 782.173  18
 -17   0   6 8277.85 583.529  14
 -16   0   6-21.4669 139.585  14
  16   0  -6 100.541 119.784  13
  16   0  -6-101.103 149.362  18
 -16   0   6-10.1326 130.960   5
 -15   0   6 282.542 132.272  14
  15   0  -6 137.320 143.074  13
  15   0  -6 450.393 212.928  18
 -15   0   6-69.3469 179.046   5
 -14   0   6 14.6224 156.313  14
  14   0  -6-59.6861 139.991  13
  14   0  -6 175.351 129.429  18
 -14   0   6 28.9610 157.416   5
 -13   0   6 69.4589 136.276  14
  13   0  -6 65.0020 151.300  13
 -13   0   6 111.640 117.911   5
  13   0  -6-75.0404 138.407  18
 -12   0   6 1171.22 228.078  14
  12   0  -6 1317.52 314.072  13
  12   0  -6 1322.03 298.477  18
 -11   0   6 2074.36 286.499  14
  11   0  -6 1902.76 323.224  13
  11   0  -6 1587.63 321.898  18
 -10   0   6 585.798 207.338  14
  10   0  -6 938.166 256.932  13
 -10   0   6 1176.26 393.093   5
  10   0  -6 555.849 229.769  18
  -9   0   6 797.036 156.422  14
   9   0  -6 957.888 245.301  18
  -8   0   6 7659.76 681.160   5
  -7   0   6 849.015 292.778   5
  -6   0   6 2336.60 370.306   5
  -5   0   6 691.740 191.648   5
  -4   0   6 15176.3 745.513   5
  -3   0   6 340.997 131.058   5
  -2   0   6 13126.6 657.936   5
  -1   0   6 9174.99 513.772   5
   0   0  -6 6.61216 65.9227   6
  -1   0  -6 5384.47 436.927   6
  -1   0  -6 6494.74 877.503   1
  -2   0  -6 11058.4 660.347   6
  -2   0  -6 10859.0 1168.31   1
  -3   0  -6 364.591 159.135   1
  -4   0  -6 20973.8 1782.09   1
  -5   0  -6 76693.2 3598.29   1
  -6   0  -6 17830.4 887.607  21
  -6   0  -6 18419.5 912.452  15
  -7   0  -6 6031.92 1094.15   1
  -7   0  -6 5271.69 519.335  15
  -8   0  -6 4506.01 995.230   1
  -8   0  -6 4035.70 485.209  15
  -9   0  -6 5280.17 1163.07   1
  -9   0  -6 4229.67 505.915  15
 -10   0  -6 461.712 211.336  15
 -11   0  -6 23.7469 134.665  15
 -12   0  -6-44.0761 147.354  15
 -13   0  -6-47.1271 156.249  21
 -13   0  -6-15.5011 141.845  15
 -14   0  -6 1982.04 335.773  21
 -14   0  -6 1775.87 348.785  15
 -15   0  -6 1514.31 272.306  21
 -16   0  -6 30796.0 1048.25  21
 -17   0  -6 615.132 170.579  21
 -18   0  -6 27014.3 727.566  21
 -21   1   6 1298.54 158.230  14
 -21  -1   6 1580.50 188.012  14
 -20  -1   6 1104.99 197.779  14
  20   1  -6 865.299 206.644  18
 -20   1   6 730.378 139.685  14
 -19  -1   6 139.557 128.329  14
  19   1  -6-2.56234 121.264  18
 -19   1   6 170.850 125.689  14
 -18   1   6 636.101 173.702  14
 -18  -1   6 515.383 158.717  14
  18  -1  -6 449.593 185.010  18
  18   1  -6 447.813 224.432  18
 -17   1   6 1051.31 211.156  14
 -17  -1   6 1456.85 268.287  14
  17  -1  -6 1261.52 260.372  13
  17   1  -6 799.839 188.185  13
  17  -1  -6 1036.36 277.876  18
  17   1  -6 1674.49 348.570  18
 -16   1   6 315.735 168.076  14
 -16  -1   6 434.486 136.248  14
  16  -1  -6 285.765 173.749  13
  16   1  -6 234.573 110.574  13
  16  -1  -6 218.241 165.428  18
  16   1  -6 200.924 200.722  18
 -16   1   6 543.890 192.709   5
 -16  -1   6 142.179 128.429   5
  15  -1  -6 13119.6 848.553  13
  15   1  -6 11090.2 736.766  13
 -15   1   6 13009.6 846.194   5
 -15  -1   6 12513.3 863.391   5
  15  -1  -6 13593.6 952.194  18
  15   1  -6 12812.7 927.766  18
 -15   1   6 12689.0 722.262  14
 -15  -1   6 13137.4 795.155  14
 -14   1   6 101.319 112.145  14
 -14  -1   6 157.644 152.020  14
  14  -1  -6 270.037 208.781  13
  14   1  -6 56.8436 166.396  13
 -14   1   6 491.550 273.849   5
  14  -1  -6-43.0183 120.430  18
  14   1  -6-121.123 168.338  18
 -14  -1   6-1.99701 159.820   5
  13  -1  -6 8536.14 668.809  13
  13   1  -6 7130.34 615.467  13
 -13   1   6 5943.60 542.775   5
 -13  -1   6 8303.15 708.446   5
  13  -1  -6 7751.18 686.973  18
  13   1  -6 7808.11 685.276  18
 -13   1   6 7629.85 547.363  14
 -13  -1   6 8531.82 632.199  14
 -12   1   6 2858.89 341.763  14
 -12  -1   6 2667.84 371.377  14
  12   1  -6 2957.21 398.373  13
  12  -1  -6 2685.48 392.911  13
  12   1  -6 2925.03 427.474  18
  12  -1  -6 2210.59 387.143  18
 -11   1   6-126.179 179.830  14
 -11  -1   6 189.668 169.787  14
  11  -1  -6 38.3899 142.819  13
  11   1  -6 105.115 148.023  13
  11  -1  -6-7.03332 106.438  18
  11   1  -6 339.114 190.673  18
 -10  -1   6 1661.47 272.457  14
  10  -1  -6 1549.35 312.445  13
  10  -1  -6 1485.59 274.824  18
  10   1  -6 1991.62 341.359  18
  -9  -1   6 403.901 182.575  14
   9  -1  -6 580.580 205.842  13
  -9   1   6 913.404 325.977   5
  -9  -1   6 388.253 159.014   5
   9  -1  -6 470.973 146.815  18
   9   1  -6 738.175 167.718  18
   8   1  -6 217.223 143.582  12
  -8   1   6-86.0594 176.232   5
  -8  -1   6 139.558 207.062   5
  -7   1   6-78.8755 191.217   5
  -7  -1   6 394.874 240.924   5
  -6   1   6 9107.68 631.638   5
  -6  -1   6 10335.9 689.027   5
  -5   1   6 3219.13 375.836   5
  -5  -1   6 3574.05 399.724   5
  -4  -1   6 2441.12 314.741   5
  -4   1   6 2540.88 319.002   5
  -3   1   6 2623.39 323.560   5
  -3  -1   6 2823.23 325.560   5
  -2   1   6 13235.3 667.435   5
  -2  -1   6 13295.1 662.435   5
   1  -1  -6 550.724 163.436   6
   1   1  -6 267.855 229.981   1
  -1   1   6 384.045 125.081   5
  -1  -1   6 412.297 112.979   5
   0  -1  -6 4016.78 382.775   6
   0   1  -6 3077.51 598.195   1
  -1  -1  -6 89.7678 71.5759   6
  -1   1  -6 494.328 296.439   1
  -2  -1  -6 30394.0 1130.35   6
  -2   1  -6 29486.7 2053.61   1
  -3  -1  -6 4377.29 458.234   6
  -3  -1  -6 3921.50 758.699   1
  -3   1  -6 3956.23 791.390   1
  -4  -1  -6 264.592 258.454   1
  -4   1  -6 477.698 224.216   1
  -5  -1  -6 1942.46 285.009  21
  -5  -1  -6 2189.18 623.656   1
  -5   1  -6 2976.29 776.139   1
  -6  -1  -6 15910.5 844.049  21
  -6   1  -6 19218.4 957.211   9
  -6   1  -6 19897.5 1972.39   1
  -6  -1  -6 19458.1 1864.02   1
  -6   1  -6 15961.6 826.606  15
  -7   1  -6 2132.22 667.382   1
  -7  -1  -6 2406.97 366.063  21
  -7   1  -6 2462.04 350.939   9
  -7  -1  -6 3043.12 733.873   1
  -7   1  -6 2029.41 340.133  15
  -8   1  -6 602.834 401.157   1
  -8  -1  -6 863.764 436.208   1
  -8   1  -6-313.462 174.149   9
  -8  -1  -6 54.7145 149.761  21
  -8   1  -6 227.050 184.676  15
  -9   1  -6 494.326 429.190   1
  -9  -1  -6-71.1230 160.919  21
  -9  -1  -6-242.985 290.723   1
  -9   1  -6 14.5820 141.025  15
 -10   1  -6-85.4511 145.078  15
 -10  -1  -6 87.7439 153.288  21
  11  -1   6 396.602 189.268  19
 -11  -1  -6 341.491 170.632  21
 -11   1  -6 127.647 129.064  15
 -12  -1  -6-26.6105 107.799  21
  12  -1   6-26.5345 123.365  19
 -12   1  -6 74.8521 169.791  15
 -13  -1  -6 2207.73 330.964  21
  13  -1   6 1767.43 340.911  19
 -13   1  -6 2325.23 367.743  15
 -14  -1  -6 1142.69 257.574  21
  14  -1   6 646.017 205.531  19
 -14   1  -6 953.988 248.412  15
 -15  -1  -6 3851.99 381.627  21
  15  -1   6 2695.46 387.935  19
 -15   1  -6 3932.84 445.930  15
 -16   1  -6 1057.66 247.327  21
 -16  -1  -6 856.555 180.604  21
  16  -1   6 668.093 186.125  19
 -17  -1  -6 2702.57 257.459  21
 -17   1  -6 2809.41 307.751  21
  17  -1   6 1978.89 258.477  19
 -18   1  -6 399.638 113.649  21
  21   2  -6 673.563 175.085  18
 -21  -2   6 929.575 138.472  14
 -20  -2   6 35.1402 84.0295  14
  20   2  -6 151.812 90.8537  18
 -19  -2   6-36.2353 102.251  14
  19   2  -6 57.9409 100.550  18
 -18  -2   6 2349.59 314.525  14
  18   2  -6 1421.92 369.190  18
 -17  -2   6 1204.81 215.742  14
  17   2  -6 1016.38 282.319  18
  16  -2  -6 4463.01 504.439  13
  16  -2  -6 3765.81 527.198  18
  16   2  -6 4385.14 545.829  18
 -16  -2   6 4608.19 478.219  14
 -15  -2   6-91.4134 145.864  14
  15  -2  -6 156.922 179.280  13
  15   2  -6-90.3605 139.454  13
  15  -2  -6-31.6160 127.542  18
 -15   2   6 479.613 257.266   5
  15   2  -6 112.397 161.506  18
 -15  -2   6 84.5975 134.336   5
  14  -2  -6 21340.6 1070.83  13
  14   2  -6 21532.7 964.763  13
 -14   2   6 17598.7 1004.34   5
 -14  -2   6 18808.6 1063.05   5
  14  -2  -6 20201.4 1136.44  18
  14   2  -6 20036.4 1137.60  18
 -14  -2   6 21570.9 1028.40  14
 -13  -2   6 3585.38 419.883  14
  13  -2  -6 3957.35 456.560  13
  13   2  -6 2877.89 390.735  13
 -13  -2   6 3865.40 501.993   5
  13  -2  -6 3348.04 476.520  18
  13   2  -6 4242.42 522.587  18
 -12  -2   6 3604.23 416.048  14
  12  -2  -6 3423.87 456.638  13
  12   2  -6 2823.50 411.204  13
  12  -2  -6 2724.68 438.784  18
  12   2  -6 3192.01 441.395  18
 -11  -2   6 21.2756 132.461  14
  11  -2  -6 123.555 130.704  13
  11  -2  -6 127.834 129.995  18
  11   2  -6 67.9137 163.874  18
 -10  -2   6 779.741 230.374  14
  10  -2  -6 598.161 176.469  13
  10   2  -6 843.390 217.713  12
  10  -2  -6 311.569 166.261  18
  10   2  -6 734.800 196.151  18
  -9  -2   6 1996.13 319.799  14
   9  -2  -6 1699.68 305.204  13
   9   2  -6 1855.01 320.048  12
  -9   2   6 657.741 141.675   5
  -9  -2   6 1656.86 328.021   5
   9   2  -6 1627.07 278.041  18
   8  -2  -6 488.120 89.8493  13
   8   2  -6 716.105 208.602  12
  -8   2   6 96.5257 302.372   5
  -8  -2   6 419.859 189.503   5
   8   2  -6 689.268 179.045  18
   7   2  -6 2414.33 336.108  12
  -7   2   6 1882.47 262.968   5
  -7  -2   6 2374.52 356.677   5
  -6   2   6 164.797 168.400   5
  -6  -2   6 111.659 98.1708   5
  -5   2   6 942.892 222.454   5
  -5  -2   6 1108.73 229.892   5
  -4   2   6 14948.1 801.996   5
  -4  -2   6 15112.2 783.730   5
  -3   2   6 15155.2 784.266   5
  -3  -2   6 16006.3 768.119   5
  -2   2   6 547.902 169.074   5
  -2  -2   6 537.424 160.955   5
   1  -2  -6 1424.90 245.799   6
   1   2  -6 1577.23 484.652   1
  -1   2   6 2000.95 264.420   5
   0  -2  -6 29942.8 1128.34   6
   0   2   6 27865.7 969.080   5
   0   2  -6 29814.2 2067.59   1
  -1  -2  -6 1218.42 268.636   6
  -1   2  -6 1274.19 462.114   1
  -2  -2  -6 2541.74 381.179   6
  -2   2  -6 3147.02 762.865   1
  -3  -2  -6 2459.11 374.051   6
  -3   2  -6 1997.60 566.500   1
  -4  -2  -6 4999.06 547.427   6
  -4   2  -6 5281.05 978.027   1
  -5  -2  -6 133.015 156.906   6
  -5  -2  -6-55.0190 140.797  21
  -5   2  -6 383.327 284.730   1
  -5   2  -6-190.593 153.726   9
  -6  -2  -6 104.522 133.458  21
  -6   2  -6-100.704 101.391   9
  -6  -2  -6-454.797 459.468   1
  -7  -2  -6 1576.37 512.414   1
  -7  -2  -6 1964.53 302.169  21
  -7   2  -6 2049.14 336.532   9
  -7   2  -6 1600.57 299.814  15
  -7   2  -6 2800.03 771.802   1
  -8  -2  -6 441.627 324.049   1
  -8  -2  -6 51.8974 133.999  21
   8  -2   6 301.656 128.922  19
  -8   2  -6 150.752 112.201   9
  -8   2  -6 81.4640 137.363  15
  -8   2  -6-231.896 300.293   1
  -9  -2  -6 4863.82 484.710  21
   9  -2   6 4700.45 571.349  19
  -9   2  -6 5044.13 537.210   9
  -9   2  -6 4348.64 490.342  15
 -10  -2  -6 10.5488 104.720  21
  10  -2   6 140.901 144.809  19
 -10   2  -6 95.7957 104.873   9
 -10   2  -6-165.411 184.449  15
 -11  -2  -6 6194.68 540.348  21
  11  -2   6 6447.63 650.599  19
 -11   2  -6 5387.12 577.407  15
 -12  -2  -6 7765.02 598.255  21
  12  -2   6 8661.56 757.020  19
 -12   2  -6 8063.21 696.930  15
 -13  -2  -6 1285.77 229.419  21
  13  -2   6 1437.37 335.164  19
 -13   2  -6 1310.08 300.372  15
 -14  -2  -6 12288.9 680.136  21
 -14   2  -6 12284.6 801.462  15
 -15  -2  -6 6988.48 466.284  21
  15  -2   6 6007.91 560.154  19
 -15   2  -6 7716.22 602.752  15
 -16   2  -6 1739.83 267.660  21
  16  -2   6 1328.68 259.669  19
 -16   2  -6 1388.43 252.618  15
  17  -2   6 1109.83 194.351  19
 -17   2  -6 1207.37 204.453  21
 -18   2  -6 13.0430 72.7402  21
  18  -2   6 5.78029 72.2311  19
  21   3  -6 102.010 65.4401  18
 -21  -3   6 156.707 70.9039  14
 -20  -3   6 358.276 106.899  14
  20   3  -6 36.3814 86.1923  18
  19   3  -6 1728.01 302.293  18
 -19  -3   6 2592.78 288.483  14
 -18  -3   6 1692.31 274.189  14
  18   3  -6 1212.53 272.649  18
 -17  -3   6 884.725 235.773  14
  17   3  -6 606.394 234.887  18
  16   3  -6 9829.18 789.550  18
 -16  -3   6 10913.9 703.221  14
  15  -3  -6 3569.47 451.379  13
 -15  -3   6 3092.69 450.149   5
  15   3  -6 3414.59 495.147  18
 -15  -3   6 3585.62 443.487  14
 -14  -3   6 1422.34 284.182  14
  14  -3  -6 1482.36 311.994  13
  14   3  -6 1288.11 320.528  18
 -14  -3   6 1652.04 341.015   5
 -14  -3   6 1457.35 281.870  16
  13  -3  -6 7098.77 634.625  13
  13   3  -6 6287.15 515.814  13
 -13  -3   6 6760.35 639.281   5
  13   3  -6 6839.99 674.766  18
 -13  -3   6 7222.18 536.375  16
 -13  -3   6 7600.73 611.301  14
 -12  -3   6 1676.20 288.088  14
  12  -3  -6 1862.31 356.435  13
  12   3  -6 1866.28 332.584  13
  12  -3  -6 1560.35 326.371  18
  12   3  -6 2290.90 391.379  18
 -12  -3   6 2125.29 353.574   5
 -12  -3   6 1874.01 297.443  16
  11  -3  -6 5825.16 588.447  13
  11  -3  -6 5891.43 598.306  18
 -11   3   6 4939.10 514.024   5
  11   3  -6 6299.29 601.156  18
 -11  -3   6 6091.53 539.931  14
 -10  -3   6 152.065 174.155  14
  10  -3  -6 333.081 172.890  13
  10   3  -6 370.843 198.749  12
  10  -3  -6 167.862 148.117  18
  10   3  -6 145.104 121.747  18
  -9  -3   6-159.515 211.576  14
   9  -3  -6-124.040 126.688  13
   9   3  -6 159.737 147.994  12
   9   3  -6-62.7968 158.588  18
  -9  -3   6 11.1674 142.371   5
   8  -3  -6 1751.80 266.567  13
   8   3  -6 1519.47 295.221  12
  -8   3   6 1473.59 284.126   5
   8   3  -6 1835.40 281.691  18
  -8  -3   6 1934.70 332.956   5
  -7  -3   6 844.234 186.055   7
   7  -3  -6 527.432 162.814  13
   7   3  -6 985.651 254.373  12
   7  -3  -6 598.345 189.540  11
  -7   3   6 711.578 226.821   5
   7   3  -6 777.082 243.107   9
   7   3  -6 294.245 116.356  18
  -7  -3   6 472.781 182.763   5
   6  -3  -6 4548.07 405.593  13
  -6   3   6 4446.39 499.039   5
   6   3  -6 5123.70 501.320  12
   6  -3  -6 4186.76 400.758  11
  -6  -3   6 3914.90 456.853   5
   5   3  -6 5187.47 1005.32   3
   5   3  -6 5363.20 508.673  12
  -5  -3   6 5035.98 493.115   5
  -5   3   6 5156.69 506.749   5
  -4   3   6 13011.5 791.838   5
   4   3  -6 12469.7 1487.33   3
  -4  -3   6 12828.0 750.525   5
   4   3  -6 11088.2 1330.08   1
   3   3  -6 33476.8 2565.08   3
  -3   3   6 35407.9 1282.28   5
   3   3  -6 34844.3 2384.16   1
  -3  -3   6 34899.7 1187.31   5
   2   3  -6 631.873 361.675   1
   2   3  -6 447.309 249.982   3
  -2  -3   6 370.386 186.679   5
   1   3  -6 5765.38 991.161   1
   0   3  -6-64.9935 167.146   1
   0  -3  -6 519.603 162.981   6
  -1  -3  -6 209.765 167.296   6
  -1   3  -6 97.8392 230.110   1
   1  -3   6 638.646 377.689   2
  -2  -3  -6 1535.26 323.318   6
  -2   3  -6 1443.18 468.117   1
  -2   3  -6 1722.39 324.163   9
  -2  -3  -6 1859.22 317.542  17
  -3  -3  -6 253.847 181.317   6
  -3  -3  -6-124.644 155.267  21
  -3  -3  -6 152.504 144.306  11
  -3   3  -6-212.209 268.050   1
  -3   3  -6 91.3721 91.2718   9
  -4  -3  -6 1045.42 297.546   6
  -4  -3  -6 1525.72 246.530  21
  -4  -3  -6 1429.97 235.992  11
  -4   3  -6 1672.39 686.511   1
  -4   3  -6 1398.21 302.954   9
  -5  -3  -6 31.8342 107.869  21
  -5  -3  -6 206.718 118.162   6
  -5  -3  -6 202.474 94.5671  11
   5  -3   6 29.9502 110.380  19
  -5   3  -6 337.563 396.498   1
  -5   3  -6 91.8256 144.222   9
  -6  -3  -6 829.198 230.605  21
  -6  -3  -6 636.087 253.746   6
   6  -3   6 855.000 273.044  19
  -6   3  -6 447.356 179.232   9
  -7  -3  -6 582.098 224.895   6
   7  -3   6 651.622 257.776  19
  -7  -3  -6 712.678 221.684  21
  -7   3  -6 700.338 197.017   9
  -7   3  -6 789.252 582.636   1
  -8  -3  -6 4363.45 449.309  21
  -8   3  -6 4802.97 551.502   9
   8  -3   6 3651.05 559.003  19
  -9  -3  -6 9309.74 821.287   6
  -9  -3  -6 7905.59 608.702  21
   9  -3   6 7449.45 754.171  19
  -9   3  -6 8097.48 710.226   9
  -9   3  -6 7136.53 587.713  15
 -10  -3  -6 10188.8 872.218   6
 -10  -3  -6 9492.15 644.282  21
  10  -3   6 9367.58 798.342  19
 -10   3  -6 9996.05 770.639   9
 -10   3  -6 8851.23 669.364  15
 -11  -3  -6 385.318 185.199   6
 -11  -3  -6 538.018 163.509  21
  11  -3   6 266.742 107.792  19
 -11   3  -6 431.830 154.200   9
 -11   3  -6 104.380 166.179  15
 -12  -3  -6 273.055 144.007  21
 -12  -3  -6 294.875 189.055   6
  12  -3   6 184.495 135.735  19
 -12   3  -6 159.794 94.4730   9
 -12   3  -6 54.6190 136.727  15
  13  -3   6 7133.60 689.874  19
 -13   3  -6 7814.40 622.852  15
  14  -3   6 66.7025 99.6187  19
 -14   3  -6 70.1404 125.847  15
  15  -3   6 753.319 211.202  19
 -15   3  -6 987.490 200.259  15
  16  -3   6-136.594 73.8106  19
 -16   3  -6 168.756 95.9800  15
 -17   3  -6 492.613 130.570  21
  17  -3   6 354.822 129.215  19
 -17  -3  -6 458.048 125.217  17
 -18   3  -6 40.1352 62.8894  21
 -20  -4   6 509.552 118.767  14
  20  -4  -6 198.900 82.3874  20
  20   4  -6 365.719 127.786  18
 -19  -4   6 1816.69 224.380  14
  19   4  -6 1470.23 253.679  18
 -18  -4   6 172.390 131.395  14
  18   4  -6 201.377 130.871  18
 -17  -4   6 2053.93 298.228  14
  17   4  -6 1534.42 310.390  18
 -17  -4   6 1786.30 245.023  16
 -16  -4   6 501.752 163.779  14
  16   4  -6 381.454 186.448  18
 -16  -4   6 354.903 140.118  16
 -15  -4   6 928.592 233.063  14
  15   4  -6 806.632 257.253  18
 -15  -4   6 1029.33 232.496  16
 -14  -4   6 116.333 150.657  14
  14   4  -6 209.819 179.367  18
 -14  -4   6-68.8112 130.652   5
 -14  -4   6 151.097 135.573  16
 -13  -4   6 134.846 155.514  14
  13  -4  -6 306.800 235.187  13
  13   4  -6 39.0784 127.411  18
 -13  -4   6 602.957 265.943   5
 -13  -4   6 229.131 108.669  16
 -12  -4   6 214.996 162.161  14
  12  -4  -6 194.007 165.340  13
  12   4  -6 529.557 220.148  18
 -12  -4   6 374.460 196.895   5
 -12  -4   6 156.179 132.809  16
  11  -4  -6 9591.75 696.324  13
  11   4  -6 8469.44 661.184  12
 -11  -4   6 9471.73 778.114   5
  11   4  -6 9610.51 755.512  18
 -11  -4   6 9118.60 682.356  14
  10  -4  -6 36753.1 1307.75  13
  10   4  -6 35413.9 1362.17  12
 -10  -4   6 38158.3 1569.30   5
  10   4  -6 36950.0 1440.88  18
 -10  -4   6 35770.4 1307.53  14
  -9  -4   6-22.8067 161.705  14
   9  -4  -6 253.575 133.110  13
   9   4  -6 55.4652 136.255  12
  -9  -4   6 544.170 207.739  19
   9   4  -6 195.271 118.640  18
  -9  -4   6 212.344 132.501   5
   8  -4  -6 264.054 159.321  13
   8   4  -6 213.046 159.766  12
   8  -4  -6 305.512 133.149  11
   8   4  -6 205.824 157.445  18
  -8  -4   6 279.621 149.527   5
  -7  -4   6 41808.2 1494.48   7
   7   4  -6 38130.6 2937.07   3
   7  -4  -6 39682.8 1237.84  13
   7   4  -6 39107.6 1452.35  12
   7  -4  -6 39549.4 1238.10  11
  -7   4   6 39985.2 1549.70   5
  -7  -4   6 41541.0 1550.50   5
   7   4  -6 39797.3 1402.94  18
  -6  -4   6 4524.65 490.938   7
  -6   4   6 4109.82 503.300   5
   6  -4  -6 3568.36 369.317  13
   6   4  -6 3620.42 448.082  12
   6  -4  -6 4348.77 443.034  11
   6   4  -6 4842.48 1031.01   3
  -6  -4   6 4687.76 519.976   5
   6   4  -6 3724.65 469.552   9
   6   4  -6 5000.87 485.831  18
  -5  -4   6 5127.54 514.660   7
   5  -4  -6 4879.25 456.430  11
   5   4  -6 4063.05 958.553   3
  -5  -4   6 4785.43 499.691   5
   5   4  -6 4341.79 492.565   9
   5   4  -6 4748.30 461.630  18
  -4  -4   6 24238.7 1113.46   7
   4   4  -6 23090.6 2258.54   3
   4  -4  -6 23681.5 967.223  11
  -4  -4   6 23391.7 1063.87   5
   4   4  -6 21835.2 1063.09   9
   4   4  -6 22835.2 979.893  18
  -3  -4   6 73.5847 116.690   7
   3  -4  -6-3.57553 100.329  11
   3   4  -6 276.355 271.683   3
   3   4  -6-147.513 111.946   9
  -3  -4   6 25.7409 109.699   5
   3   4  -6-346.568 290.718   1
   2   4  -6 68.9862 178.584   1
   2  -4  -6 105.137 89.9568  11
   2   4  -6-79.9913 106.454   9
   2  -4  -6 12.8364 151.792  17
  -2  -4   6-8.57271 148.681   5
   1   4  -6 1899.33 686.942   1
   1  -4  -6 1345.21 248.104  11
   1   4  -6 1023.53 227.837   9
   1  -4  -6 1520.57 328.027  17
   0   4  -6 710.679 378.701   1
   0  -4  -6 560.265 149.420  11
   0  -4   6 645.707 201.568  19
   0  -4   6 550.819 311.194   2
   0  -4  -6 460.444 177.573  17
   0   4  -6 826.259 233.480   9
  -1   4  -6 212.664 321.281   1
  -1  -4  -6 8.08346 111.165   6
  -1  -4  -6 156.901 136.563  11
  -1  -4  -6-6.18691 122.536  21
   1  -4   6 271.630 162.776  19
  -1   4  -6-20.3657 129.379   9
  -1  -4  -6 106.948 109.788  17
   1  -4   6 35.2020 116.212   2
  -2  -4  -6 155.656 164.931   6
  -2   4  -6 29.1501 262.918   1
  -2  -4  -6 117.328 91.3839  11
  -2  -4  -6 72.2967 104.910  21
   2  -4   6 318.461 167.008  19
  -2  -4  -6 209.915 161.536  17
  -2   4  -6 87.8817 115.900   9
   2  -4   6 194.362 259.199   2
  -3  -4  -6 234.196 149.934  21
  -3  -4  -6 410.916 197.154   6
  -3  -4  -6 445.856 181.027  11
  -3   4  -6 2.50926 234.218   1
   3  -4   6 373.580 173.851  19
  -3  -4  -6-39.6099 183.233  17
  -3   4  -6 456.742 214.185   9
  -4  -4  -6 1769.53 372.764   6
  -4  -4  -6 1265.86 250.911  21
  -4  -4  -6 1814.67 298.850  11
  -4   4  -6 1804.44 692.474   1
   4  -4   6 1246.95 319.417  19
  -4  -4  -6 1063.72 278.414  17
  -4   4  -6 1216.56 303.269   9
  -5  -4  -6 344.177 169.160  11
  -5  -4  -6-122.819 183.505  21
  -5   4  -6-75.2080 275.133   1
   5  -4   6-20.9340 135.926  19
  -5  -4  -6-100.368 163.672  17
  -5   4  -6-53.5151 135.323   9
  -6  -4  -6 155.116 123.067  21
   6  -4   6 267.249 173.199  19
  -6   4  -6 314.010 200.236   9
  -7  -4  -6 1396.18 265.312  21
   7  -4   6 973.678 282.912  19
  -7   4  -6 1299.91 311.882   9
  -8  -4  -6 6210.18 500.445  21
  -8  -4  -6 5903.45 648.704   6
   8  -4   6 5925.53 644.139  19
  -8   4  -6 5786.08 640.042   9
  -9  -4  -6 4100.01 556.156   6
  -9  -4  -6 4306.50 419.775  21
   9  -4   6 4241.11 570.089  19
  -9   4  -6 4354.02 547.662   9
 -10  -4  -6 11648.7 900.592   6
  10  -4   6 11826.6 915.107  19
 -10   4  -6 12593.6 905.729   9
 -11  -4  -6 10109.9 832.817   6
  11  -4   6 9598.80 810.364  19
 -11   4  -6 10818.4 801.314   9
 -11   4  -6 8456.89 626.266  15
  12  -4   6 1447.24 314.808  19
 -12   4  -6 1399.02 276.496   9
 -12   4  -6 1189.50 255.581  15
  13  -4   6 844.603 273.548  19
 -13   4  -6 916.265 208.037   9
 -13   4  -6 816.942 192.919  15
  14  -4   6 679.538 200.028  19
 -14   4  -6 776.856 184.557   9
 -14   4  -6 625.891 170.065  15
  15  -4   6-9.15475 117.850  19
 -15  -4  -6-188.800 105.825  17
 -15   4  -6 118.477 88.1863  15
  16  -4   6 58.4397 72.0471  19
 -16  -4  -6-60.0691 120.284  17
 -17   4  -6-80.8501 78.3622  21
  17  -4   6 21.9569 60.2476  19
 -19  -5   6 940.827 137.583  14
  19   5  -6 862.488 172.083  18
  19  -5  -6 649.293 133.159  20
 -19   5   6 812.066 143.972   9
 -18  -5   6 900.308 159.040  14
  18  -5  -6 362.595 127.005  20
  18   5  -6 714.367 192.442  18
 -18  -5   6 679.077 139.682  16
  17   5  -6 2232.87 324.261  18
 -17  -5   6 2558.68 291.975  16
 -17  -5   6 2744.72 287.817  14
 -16  -5   6 277.624 150.373  14
  16   5  -6 90.0546 118.854  18
 -16  -5   6 291.825 146.985  16
 -15  -5   6 652.521 196.778  14
  15   5  -6 652.582 209.937  18
 -15  -5   6 342.729 115.501  16
 -14  -5   6 636.756 241.402  14
  14   5  -6 826.262 259.660  18
 -14  -5   6 708.811 167.714  16
 -13  -5   6 1779.47 282.440  14
  13   5  -6 1826.21 344.547  18
 -13  -5   6 1075.40 253.861   5
 -13  -5   6 1410.75 264.242  16
 -12   5   6 18257.7 961.432   5
 -12  -5   6 22101.8 1167.33   5
  12   5  -6 21294.9 1127.82  18
 -12  -5   6 20612.1 1003.51  16
 -12  -5   6 21467.4 991.412  14
 -11  -5   6 3547.98 423.638  14
  11   5  -6 4270.91 535.206  18
 -11  -5   6 3429.93 464.360   5
 -10   5   6 11086.3 826.103   5
  10   5  -6 9019.62 684.337  12
 -10  -5   6 10738.2 834.458   5
  10   5  -6 10691.7 785.623  18
 -10  -5   6 10376.9 713.851  14
  -9  -5   6 458.946 193.804  14
   9  -5  -6 640.195 206.886  13
   9   5  -6 310.439 140.355  12
  -9  -5   6 327.381 183.286  19
  -9   5   6 199.291 170.132   5
   9   5  -6 516.644 225.650  18
  -9  -5   6 409.962 232.677   5
   8  -5  -6 1090.91 230.633  13
   8   5  -6 845.547 242.300  12
   8  -5  -6 1095.59 219.726  11
  -8  -5   6 1400.04 298.747  19
   8   5  -6 1105.38 258.240  18
  -8  -5   6 1179.14 278.175   5
  -7  -5   6 44391.8 1647.69   7
  -7   5   6 43937.3 1662.86   5
   7   5  -6 42532.8 1557.03  12
   7  -5  -6 44307.7 1335.37  11
  -7  -5   6 44631.6 1538.32  19
  -7  -5   6 43754.6 1634.94   5
   7   5  -6 41910.6 1507.86  18
  -6  -5   6 666.791 249.945   7
   6   5  -6 228.240 158.002  12
   6  -5  -6 516.047 203.908  11
  -6  -5   6 386.750 176.112  19
   6   5  -6 278.978 106.563  18
  -6  -5   6 315.700 180.488   5
  -5  -5   6 3329.48 451.936   7
   5  -5  -6 3427.12 378.242  11
  -5  -5   6 3664.59 444.984  19
   5   5  -6 3629.82 1021.15   3
  -5  -5   6 3388.53 438.628   5
   5   5  -6 3205.19 397.427   9
   5   5  -6 4264.48 468.861  18
  -4  -5   6 6315.16 615.247   7
   4  -5  -6 6722.47 529.571  11
  -4  -5   6 6819.86 590.412  19
   4   5  -6 6328.60 1323.07   3
  -4  -5   6 6587.57 592.273   5
   4   5  -6 6128.48 568.895   9
   4   5  -6 6500.39 549.838  18
  -3  -5   6 337.375 157.879   7
   3  -5  -6 296.208 178.072  11
  -3  -5   6-92.9590 154.045  19
   3   5  -6 284.086 279.067   3
   3   5  -6 3.91801 133.926  18
   3   5  -6 72.0742 91.9300   9
  -3  -5   6 211.157 164.842   5
  -2  -5   6 10132.3 779.141   7
   2   5  -6 11322.8 1725.82   3
   2  -5  -6 11594.6 697.749  11
   2   5  -6 9748.32 1460.16   1
  -2  -5   6 11585.6 782.081  19
  -2  -5   6 6809.07 1289.58   2
   2   5  -6 10173.2 764.649   9
   2   5  -6 10220.3 694.178  18
   1   5  -6 501.279 319.152   1
   1  -5  -6 1335.06 265.516  11
   1   5  -6 1423.35 277.477  18
   1   5  -6 1421.55 322.041   9
  -1  -5   6 203.537 195.193   2
  -1  -5   6 855.744 216.593  19
   0   5  -6 1986.23 712.750   1
   0  -5  -6 2772.26 357.445  11
   0  -5   6 2324.89 377.035  19
   0  -5  -6 2694.42 439.582  17
   0   5  -6 1780.46 342.452   9
   0  -5   6 1553.78 550.799   2
  -1  -5  -6 9869.14 658.071  11
  -1   5  -6 9873.00 1483.88   1
   1  -5   6 8709.36 719.299  19
   1  -5   6 6413.91 1168.48   2
  -1   5  -6 8047.03 739.686   9
  -1  -5  -6 9510.27 776.270  17
  -2  -5  -6 106.458 138.866  11
   2  -5   6 114.867 120.896  19
  -2  -5  -6 144.210 211.075  17
  -2   5  -6 101.024 139.963   9
  -3  -5  -6 8904.37 617.361  11
   3  -5   6 8661.02 759.307  19
  -3   5  -6 9260.93 1468.60   1
  -3   5  -6 8204.73 744.978   9
  -3  -5  -6 8781.03 755.688  17
  -4  -5  -6 5750.35 494.343  11
   4  -5   6 5231.98 605.617  19
  -4   5  -6 5036.93 604.787   9
  -4  -5  -6 4987.70 598.954  17
  -5  -5  -6 637.381 202.755  11
   5  -5   6 999.198 276.529  19
  -5  -5  -6 814.519 287.513  17
  -5   5  -6 730.929 242.046   9
  -6  -5  -6 2382.41 412.336   6
  -6  -5  -6 2024.31 293.293  11
   6  -5   6 2082.18 395.831  19
  -6  -5  -6 2188.31 411.645  17
  -6   5  -6 1910.30 379.019   9
  -7  -5  -6 6453.37 666.224   6
   7  -5   6 6278.15 672.335  19
  -7   5  -6 7465.12 754.721   9
  -7  -5  -6 6998.49 702.766  17
  -8  -5  -6 2690.80 440.032   6
   8  -5   6 1903.23 371.982  19
  -8  -5  -6 2326.15 413.655  17
  -8   5  -6 2339.82 416.867   9
  -9  -5  -6 3494.04 494.766   6
   9  -5   6 3130.90 477.684  19
  -9   5  -6 3606.03 516.768   9
  -9  -5  -6 3163.82 465.436  17
 -10  -5  -6 323.959 160.005   6
  10  -5   6 453.106 177.793  19
 -10  -5  -6 573.964 238.264  17
 -10   5  -6 719.068 217.967   9
  11  -5   6 76.4534 154.679  19
 -11  -5  -6 80.1925 139.041  17
 -11   5  -6 185.598 160.754   9
  12  -5   6 1182.65 285.657  19
 -12  -5  -6 1186.63 250.444  17
 -12   5  -6 1347.11 281.281   9
  13  -5   6 96.9567 126.612  19
 -13   5  -6 161.500 116.082   9
 -13  -5  -6 78.6008 97.8120  17
  14  -5   6 2458.73 353.199  19
 -14   5  -6 3367.17 348.068   9
 -14  -5  -6 2897.90 329.498  17
  15  -5   6 723.132 160.504  19
 -15   5  -6 1101.22 156.546   9
 -15  -5  -6 901.027 160.342  17
 -16   5  -6 128.805 80.9004  21
  16  -5   6-167.319 84.0075  19
  18   6  -6 231.450 92.7888  18
 -18   6   6 142.776 67.6511   9
 -17  -6   6 890.211 127.455  14
  17  -6  -6 449.237 120.176  20
  17   6  -6 734.599 172.735  18
 -17  -6   6 852.546 151.346  16
 -17   6   6 872.860 194.623   9
 -16  -6   6 78.3226 94.3663  14
  16  -6  -6 35.2000 65.4489  20
  16   6  -6-89.2513 102.140  18
 -16  -6   6-45.6356 72.2199  16
 -15  -6   6 252.443 122.156  14
  15  -6  -6-115.600 68.9289  20
  15   6  -6-29.1681 129.089  18
 -15  -6   6 41.8314 90.4517  16
 -14  -6   6 88.6443 151.856  14
  14  -6  -6-145.759 152.588  20
  14   6  -6 15.4279 161.022  18
 -14  -6   6 220.046 132.135  16
 -13  -6   6 1366.60 251.504  14
  13  -6  -6 541.445 181.477  20
  13   6  -6 959.098 289.539  18
 -13  -6   6 1098.35 238.645  16
  12   6  -6 8573.34 706.621  18
 -12  -6   6 8743.50 638.200  16
 -12  -6   6 8546.42 589.011  14
 -11  -6   6 6153.44 608.073   5
  11   6  -6 5499.28 562.580  18
 -11  -6   6 5884.12 564.893  16
 -11  -6   6 5795.66 502.618  14
 -10   6   6 9883.36 769.406   5
 -10  -6   6 9966.41 786.595   5
  10   6  -6 8190.12 699.988  18
 -10  -6   6 8183.28 602.168  14
  -9  -6   6 971.112 215.599  14
   9   6  -6 1041.45 258.870  12
  -9  -6   6 1219.71 297.594  19
  -9  -6   6 1051.12 267.179  10
  -9   6   6 1105.88 249.845   5
   9   6  -6 1028.48 265.433  18
  -9  -6   6 1503.65 301.305   5
   8   6  -6 9866.44 735.634  12
   8  -6  -6 10733.3 652.446  11
  -8   6   6 10297.4 800.434   5
  -8  -6   6 10769.6 735.232  10
  -8  -6   6 10730.2 817.567   5
   8   6  -6 11172.2 797.058  18
  -8  -6   6 10307.2 820.005  19
  -8  -6   6 9789.94 664.544  14
   7   6  -6 124.159 121.687  12
   7  -6  -6-203.319 144.939  11
  -7   6   6-288.404 238.842   5
  -7  -6   6 176.051 146.807  19
   7   6  -6 81.6983 181.086  18
  -7  -6   6-343.759 200.223   5
  -6  -6   6 3462.10 497.134   7
   6  -6  -6 3660.67 408.057  11
  -6  -6   6 3731.11 468.327  19
  -6  -6   6 4023.91 465.037   5
   6   6  -6 3519.64 437.366  18
  -5  -6   6 6968.25 676.808   7
   5  -6  -6 7147.94 560.747  11
  -5  -6   6 6774.15 645.011  19
   5   6  -6 7196.57 635.726  18
  -4  -6   6 412.194 224.366   7
   4  -6  -6 490.182 200.185  11
  -4  -6   6 351.882 186.578  19
   4   6  -6 206.543 130.078  18
  -3  -6   6-12.0927 138.551   7
   3  -6  -6 15.2241 149.153  11
  -3  -6   6 337.890 176.077  19
   3   6  -6-60.0197 141.042  18
   3   6  -6-9.47974 98.2207   9
  -2  -6   6 212.484 107.066   7
   2  -6  -6 302.970 138.869  11
  -2  -6   6 98.5986 112.824  19
   2   6  -6 221.144 147.926  18
   2   6  -6 204.953 120.024   9
  -1  -6   6 6.02480 142.509   7
   1  -6  -6 332.819 163.702  11
  -1  -6   6 192.474 151.657  19
   1   6  -6 134.897 153.300  18
   1   6  -6 336.235 188.704   9
   0  -6   6 673.834 208.825   7
   0  -6  -6 838.762 236.085  11
   0  -6   6 518.180 203.074  19
   0   6  -6 979.133 268.002  18
   0   6  -6 687.138 232.141   9
  -1  -6  -6 369.664 153.882  11
   1  -6   6-7.53075 104.185  19
  -1   6  -6 268.587 151.436  18
  -1   6  -6 69.6723 128.467   9
  -2  -6  -6 691.950 196.939  11
   2  -6   6 1075.81 258.367  19
  -2  -6  -6 1023.77 292.874  17
  -2   6  -6 613.245 261.831   9
  -3  -6  -6 218.205 174.135  11
   3  -6   6 555.489 225.986  19
  -3  -6  -6 540.472 224.931  17
  -3   6  -6 395.122 168.795   9
   4  -6   6 1842.23 360.230  19
  -4  -6  -6 1627.23 298.892  11
  -4  -6  -6 2318.89 397.360  17
  -4   6  -6 1659.70 353.235   9
  -5  -6  -6 4129.67 430.280  11
   5  -6   6 4428.41 552.916  19
  -5   6  -6 3603.84 517.984   9
  -5  -6  -6 3748.61 505.746  17
  -6  -6  -6 2611.96 439.924   6
  -6  -6  -6 2393.49 318.745  11
   6  -6   6 2804.32 482.327  19
  -6  -6  -6 2997.89 470.322  17
  -6   6  -6 2558.31 463.962   9
  -7  -6  -6 65.2645 116.086   6
   7  -6   6 25.0026 137.772  19
  -7  -6  -6 63.8903 183.749  17
  -7   6  -6-73.2076 174.183   9
  -8  -6  -6 1038.87 250.653   6
   8  -6   6 880.047 282.373  19
  -8  -6  -6 839.194 246.511  17
  -8   6  -6 999.055 293.255   9
   9  -6   6 1793.33 372.420  19
  -9  -6  -6 1603.36 335.830  17
  -9   6  -6 1794.49 355.376   9
  10  -6   6 741.029 254.787  19
 -10  -6  -6 505.577 155.553  17
 -10   6  -6 831.061 252.685   9
  11  -6   6-17.6486 119.530  19
 -11  -6  -6-99.0853 130.982  17
 -11   6  -6 247.624 142.373   9
  12  -6   6 137.723 133.508  19
 -12  -6  -6 191.597 113.464  17
 -12   6  -6 347.071 135.590   9
  13  -6   6 1097.58 240.032  19
 -13  -6  -6 1637.68 226.579  17
 -13   6  -6 1730.57 263.992   9
 -14   6  -6 354.161 127.424  21
  14  -6   6 165.678 102.454  19
 -14   6  -6 146.454 79.6004   9
 -15   6  -6 188.194 60.2414  21
  15  -6   6 146.834 75.8346  19
 -17   7   6 1374.80 170.645   9
  16   7  -6 25.2009 72.6721  18
 -16  -7   6 62.6928 70.0929  16
 -16   7   6 188.282 99.8858   9
 -15  -7   6 270.491 89.4851  14
  15   7  -6 73.9940 115.837  18
 -15  -7   6 286.506 105.189  16
 -15   7   6 137.296 104.021   9
 -14  -7   6 1214.18 172.676  14
  14   7  -6 931.477 218.903  18
 -14  -7   6 1349.88 232.459  16
 -13  -7   6 330.927 138.911  14
  13   7  -6 361.229 178.550  18
 -13  -7   6 573.262 163.944  16
  12   7  -6 5056.37 541.119  18
 -12  -7   6 5422.64 486.103  16
 -12  -7   6 5592.54 427.298  14
 -11  -7   6 1784.25 267.309  14
  11   7  -6 1766.68 318.178  18
 -11  -7   6 2078.38 342.894  16
  10   7  -6 4885.64 534.898  18
 -10  -7   6 4810.08 424.713  14
  -9  -7   6 154.372 126.426  14
   9   7  -6-150.204 148.087  12
  -9  -7   6 214.742 169.197  10
   9   7  -6 260.169 175.640  18
  -9  -7   6 148.278 163.715  19
   8   7  -6 9553.90 685.382  12
   8  -7  -6 10426.3 626.307  11
  -8   7   6 10621.2 778.300   5
  -8  -7   6 10791.2 814.221  19
  -8  -7   6 10048.6 727.965  10
   8   7  -6 11157.7 792.122  18
  -8  -7   6 10246.5 633.237  14
  -7   7   6 225.902 146.174   5
  -7  -7   6 557.470 191.730  14
   7   7  -6 604.722 219.182  12
   7  -7  -6 872.183 241.340  11
  -7  -7   6 495.942 219.636  19
  -7  -7   6 573.216 189.413  10
   7   7  -6 691.250 208.560  18
   6   7  -6 35709.0 1425.75  12
   6  -7  -6 37319.0 1267.26  11
  -6  -7   6 36249.2 1506.40  19
  -6  -7   6 35690.5 1350.31  10
   6   7  -6 37807.3 1454.94  18
  -5  -7   6 644.220 253.922   7
   5  -7  -6 719.255 231.267  11
  -5  -7   6 411.270 174.989  19
  -5  -7   6 376.509 128.476  10
   5   7  -6 394.539 187.432  18
  -4  -7   6 12102.0 880.708   7
   4  -7  -6 12207.3 753.923  11
  -4  -7   6 11762.7 854.638  19
  -4  -7   6 12411.7 790.943  10
   4   7  -6 12238.3 820.622  18
  -3  -7   6-8.68967 129.150   7
   3  -7  -6 17.2503 129.072  11
  -3  -7   6-142.471 152.960  19
  -3  -7   6 56.4193 106.928  10
   3   7  -6 12.9372 126.485  18
   2  -7  -6-235.241 136.191  11
  -2  -7   6 119.900 141.520   7
  -2  -7   6 37.8774 120.316  19
  -2  -7   6-32.3341 88.3502  10
   2   7  -6-119.307 111.631  18
   2   7  -6-92.3112 85.1610   9
  -1  -7   6 335.156 186.059   7
  -1  -7   6 379.794 172.412  19
  -1  -7   6 211.607 139.650  10
   1   7  -6 189.394 99.3736  18
   1   7  -6 60.2982 85.8492   9
   0  -7   6 5578.65 592.037   7
   0  -7  -6 6687.29 572.866  11
   0  -7   6 5758.22 603.262  19
   0   7  -6 4354.77 519.021   9
   0   7  -6 5659.05 552.428  18
   1  -7   6 227.681 111.850   7
  -1  -7  -6 599.764 211.838  11
   1  -7   6 274.692 135.337  19
  -1   7  -6 498.266 199.182  18
  -1   7  -6 427.403 193.926   9
   2  -7   6-80.9039 138.707   7
  -2  -7  -6-78.1085 138.966  11
   2  -7   6 51.7974 132.183  19
  -2   7  -6-234.533 137.530  18
  -2   7  -6-102.142 154.145   9
   3  -7   6 50.8878 103.765   7
  -3  -7  -6 308.186 167.983  11
   3  -7   6 158.700 105.297  19
  -3   7  -6-65.8024 128.041  18
  -3   7  -6-121.199 156.177   9
  -4  -7  -6 4274.91 462.137  11
   4  -7   6 4680.96 557.836  19
  -4   7  -6 4153.83 519.313   9
  -5  -7  -6 184.231 144.615  11
   5  -7   6 229.066 111.965  19
  -5   7  -6 62.5402 140.467   9
  -6  -7  -6 3150.58 373.360  11
   6  -7   6 4287.92 533.116  19
  -6   7  -6 4525.64 554.427   9
   7  -7   6 3225.78 461.452  19
  -7   7  -6 3390.50 465.997   9
   8  -7   6 3394.98 476.957  19
  -8   7  -6 3305.32 451.663   9
  -8  -7  -6 4083.83 443.302  17
   9  -7   6 1303.82 299.312  19
  -9   7  -6 1517.99 319.815   9
  10  -7   6 984.664 250.685  19
 -10   7  -6 1443.44 296.416   9
  11  -7   6 1163.13 282.269  19
 -11   7  -6 1653.29 282.570   9
  12  -7   6 552.388 175.731  19
 -12   7  -6 588.601 159.742   9
  13  -7   6 476.088 145.519  19
 -13   7  -6 653.613 146.177   9
  14  -7   6-15.6175 69.9461  19
 -15   8   6 4826.19 306.106   9
  15   8  -6 5573.18 343.819  18
  14   8  -6 6708.02 419.220  18
 -14   8   6 5921.76 377.406   9
  13   8  -6 5291.60 414.561  18
 -13   8   6 5006.72 380.228   9
 -13  -8   6 5733.00 401.888  16
  12   8  -6 11597.3 669.275  18
 -12   8   6 11480.1 600.605   9
 -12  -8   6 12682.3 637.987  16
  11   8  -6 205.695 140.898  18
 -11  -8   6 34.1620 109.605  16
  10   8  -6-145.410 129.628  18
 -10  -8   6 79.1592 104.610  16
  -9  -8   6-10.5849 95.8232  10
   9   8  -6 24.7800 102.929  18
  -9  -8   6-136.429 159.751  16
   8   8  -6 5369.56 452.606  12
  -8  -8   6 5400.17 549.896  19
  -8  -8   6 5093.55 502.491  10
   8   8  -6 5752.05 518.137  18
  -8  -8   6 5187.89 376.211  14
   7   8  -6 5411.04 478.881  12
  -7  -8   6 6340.07 604.052  19
  -7  -8   6 5605.15 518.059  10
   7   8  -6 6042.04 548.199  18
  -7  -8   6 5513.63 406.259  14
  -6  -8   6 1477.61 222.015  14
   6   8  -6 1376.94 274.019  12
  -6  -8   6 1569.67 317.240  19
  -6  -8   6 1316.67 266.698  10
   6   8  -6 1528.69 285.017  18
   5  -8  -6 6093.13 493.973  11
  -5  -8   6 6356.25 601.257  19
  -5  -8   6 4904.83 488.089  10
   5   8  -6 6267.39 567.193  18
   4  -8  -6 420.487 207.796  11
  -4  -8   6-58.5690 139.034  19
  -4  -8   6-82.9134 131.152  10
   4   8  -6 320.986 165.128  18
  -3  -8   6 3735.40 482.074   7
   3  -8  -6 3888.65 414.090  11
  -3  -8   6 3559.70 450.257  19
  -3  -8   6 3213.87 386.410  10
   3   8  -6 3677.54 449.635  18
   2  -8  -6 96.9237 169.756  11
  -2  -8   6-47.3113 130.965   7
  -2  -8   6 104.955 101.466  19
  -2  -8   6-89.8595 136.741  10
   2   8  -6-182.726 174.442  18
  -1  -8   6 14345.1 914.914   7
   1  -8  -6 16680.5 838.211  11
  -1  -8   6 15044.7 951.948  19
  -1  -8   6 13566.7 825.430  10
   1   8  -6 14361.9 852.217  18
   0  -8   6 225.460 121.666   7
   0  -8  -6 420.261 212.757  11
   0  -8   6 287.318 165.527  19
   0  -8   6 113.063 145.042  10
   0   8  -6 221.369 159.273  18
   0   8  -6 185.750 136.423   9
   1  -8   6 2356.04 366.921   7
  -1  -8  -6 2929.50 370.620  11
   1  -8   6 2789.18 399.277  19
  -1   8  -6 2687.46 362.376  18
  -1   8  -6 2013.24 345.088   9
   2  -8   6 88.9920 90.3015   7
  -2  -8  -6 118.147 151.757  11
   2  -8   6 16.3038 106.863  19
  -2   8  -6 205.820 154.327  18
  -2   8  -6-93.8156 120.730   9
   3  -8   6 430.081 168.887   7
   3  -8   6 494.282 175.273  19
  -3   8  -6 811.592 197.331  18
  -3   8  -6 549.023 193.077   9
   4  -8   6 1164.32 255.752   7
   4  -8   6 1449.22 306.123  19
  -4   8  -6 1275.07 249.239  18
  -4   8  -6 1254.87 262.776   9
   5  -8   6 551.998 202.348   7
   5  -8   6 379.846 126.046  19
  -5   8  -6 491.782 174.074   9
   6  -8   6 1790.51 285.816   7
   6  -8   6 1866.42 348.329  19
  -6   8  -6 1517.37 290.666   9
   7  -8   6 496.965 171.047   7
   7  -8   6 444.343 175.570  19
  -7   8  -6 682.688 207.457   9
   8  -8   6 2534.76 309.952   7
   8  -8   6 2437.86 367.388  19
  -8   8  -6 3055.62 370.595   9
   9  -8   6 3099.31 307.475   7
   9  -8   6 4196.05 429.904  19
  -9   8  -6 4083.59 414.283   9
  10  -8   6 2105.04 222.358   7
  10  -8   6 3106.99 345.781  19
 -10   8  -6 3099.62 341.297   9
  11  -8   6 3442.35 334.905  19
 -11   8  -6 3924.59 348.974   9
  12  -8   6 178.898 81.1813  19
 -12   8  -6 83.6033 68.3491   9
  12   9  -6 164.134 82.5835  18
 -12  -9   6 97.4928 78.1726  16
  11   9  -6 2956.67 282.147  18
 -11  -9   6 3386.64 279.306  16
  10   9  -6 795.071 171.134  18
 -10  -9   6 917.747 175.528  16
   9   9  -6 147.047 112.305  18
  -9  -9   6 37.8508 94.8790  16
  -8  -9   6 1062.91 233.258  10
   8   9  -6 1065.76 215.717  18
  -8  -9   6 1252.35 210.789  16
  -7  -9   6 3655.19 419.809  19
  -7  -9   6 2791.57 331.190  10
   7   9  -6 3594.66 385.877  18
  -7  -9   6 3662.18 357.444  16
   6   9  -6 1840.11 270.215  12
  -6  -9   6 2196.66 330.444  19
  -6  -9   6 2036.74 296.887  10
   6   9  -6 2260.70 318.271  18
   5   9  -6 8964.09 595.895  12
  -5  -9   6 10426.4 698.799  19
  -5  -9   6 9162.35 599.396  10
   5   9  -6 9650.61 647.423  18
   4   9  -6 352.557 170.248  12
  -4  -9   6 376.905 196.980  19
  -4  -9   6 136.864 99.1603  10
   4   9  -6 288.628 162.778  18
  -3  -9   6 21831.4 1037.26  19
  -3  -9   6 19798.6 889.658  10
   3   9  -6 20612.3 946.357  18
  -2  -9   6 156.590 126.551  19
  -2  -9   6 566.513 166.869  10
   2   9  -6 594.830 234.249  18
  -1  -9   6 8787.50 655.981  19
  -1  -9   6 8607.10 589.347  10
   1   9  -6 8029.57 587.126  18
   0  -9   6 5697.64 494.921   7
   0  -9   6 5538.12 520.044  19
   0  -9   6 5148.40 450.525  10
   0   9  -6 5359.36 460.902  18
   1  -9   6 11.8344 81.4340   7
   1  -9   6 142.613 136.649  19
   1  -9   6 4.78581 114.004  10
  -1   9  -6 95.7602 111.490  18
   2  -9   6 674.473 178.569   7
   2  -9   6 976.510 251.193  19
   2  -9   6 554.020 151.135  10
  -2   9  -6 601.015 177.518  18
  -2   9  -6 446.905 153.554   9
   3  -9   6 67.3022 91.3392   7
   3  -9   6 89.1713 108.126  19
   3  -9   6 103.488 95.9622  10
  -3   9  -6-106.058 88.9025  18
  -3   9  -6 163.438 124.150   9
   4  -9   6 33.8336 60.2648   7
   4  -9   6 215.649 140.926  19
  -4   9  -6 231.784 134.531  18
  -4   9  -6 154.665 104.669   9
   5  -9   6 1409.09 214.456   7
   5  -9   6 1313.69 250.435  19
  -5   9  -6 1491.59 240.792   9
   6  -9   6-60.3405 53.3322   7
   6  -9   6 2.88987 88.6832  19
  -6   9  -6 167.166 93.3624   9
   7  -9   6 759.312 122.605   7
   7  -9   6 967.629 191.278  19
  -7   9  -6 965.516 189.145   9
   8  -9   6 2942.98 304.526  19
  -8   9  -6 2812.23 291.811   9
   9  -9   6 87.4370 62.4616  19
  -9   9  -6 148.429 76.7967   9
   9  10  -6-69.2719 62.8130  18
   8  10  -6 594.926 119.559  18
  -8 -10   6 504.412 102.404  16
   7  10  -6 957.950 167.364  18
  -7 -10   6 1027.43 144.027  16
  -6 -10   6 733.136 147.222  10
   6  10  -6 775.546 165.160  18
  -6 -10   6 649.693 121.847  16
  -5 -10   6-77.1140 99.7481  19
  -5 -10   6-34.8329 47.8187  10
   5  10  -6-56.3750 75.6052  18
  -5 -10   6 1.44073 65.2430  16
   4  10  -6 747.191 139.525  12
  -4 -10   6 593.453 149.727  19
  -4 -10   6 733.306 142.129  10
   4  10  -6 891.832 162.555  18
  -4 -10   6 695.726 128.856  16
   3  10  -6 1070.18 181.896  12
  -3 -10   6 1290.05 225.454  19
  -3 -10   6 1243.96 180.996  10
   3  10  -6 1034.63 188.658  18
   2  10  -6 1541.19 220.251  12
  -2 -10   6 1489.01 224.186  19
  -2 -10   6 1473.31 195.991  10
   2  10  -6 1491.21 207.042  18
  -1 -10   6 1514.50 235.900  19
  -1 -10   6 1732.37 219.800  10
   1  10  -6 1296.46 192.591  18
   0 -10   6 3566.53 352.288  19
   0 -10   6 3185.49 275.521  10
   0  10  -6 3620.46 314.300  18
   1 -10   6 2134.61 270.138  19
   1 -10   6 2304.95 230.945  10
  -1  10  -6 2220.56 234.926  18
   2 -10   6 3466.37 331.593  19
  -2  10  -6 3553.85 275.675  18
   2 -10   6 3449.52 276.643  10
   3 -10   6 151.310 101.514  19
  -3  10  -6 209.078 63.7527  18
   4 -10   6 722.792 156.111  19
   5 -10   6 180.497 81.8228  19
   6 -10   6 3371.90 267.653  19
 -20   0   7 60.5724 58.9637  14
 -19   0   7 21.7492 93.7832  14
  19   0  -7 86.4875 128.270  18
 -18   0   7 3.08408 109.741  14
  18   0  -7 11.1666 99.9770  18
 -17   0   7-85.7574 136.700  14
  17   0  -7 67.4608 130.510  13
  17   0  -7 36.5157 126.082  18
 -16   0   7-83.4996 142.611  14
  16   0  -7 125.153 141.273  13
  16   0  -7-26.4692 116.106  18
 -15   0   7-71.5846 140.328  14
  15   0  -7 2.99591 123.727  13
  15   0  -7-144.923 157.123  18
 -14   0   7 191.006 185.541  14
  14   0  -7-35.6061 148.023  13
  14   0  -7 91.1979 163.426  18
 -14   0   7-422.547 250.794   5
 -13   0   7 148.527 156.033  14
  13   0  -7-39.0245 147.917  13
  13   0  -7-38.6345 111.366  18
 -13   0   7-182.380 171.928   5
 -12   0   7 18.5955 118.390  14
  12   0  -7-90.3571 140.833  13
  12   0  -7-99.4066 134.699  18
 -12   0   7 53.9730 168.276   5
 -11   0   7 63.9537 156.536  14
  11   0  -7-68.1423 123.834  13
 -11   0   7-266.687 134.626   5
  11   0  -7-117.572 102.869  18
 -10   0   7 38.1954 147.299  14
  10   0  -7-68.0429 160.584  13
 -10   0   7 387.942 320.335   5
  10   0  -7 232.258 167.433  18
  -9   0   7 134.478 127.305  14
  -9   0   7 31.9714 263.327   5
  -8   0   7 49.0813 170.042  14
   8   0  -7-28.2154 91.6370  11
  -8   0   7 281.807 252.836   5
  -7   0   7-97.0184 151.474  14
   7   0  -7 106.582 106.487  11
   6   0  -7 16.0809 118.188  11
  -6   0   7 158.200 235.474   5
   5   0  -7 70.8262 97.2525  11
  -5   0   7 126.921 142.044   5
   4   0  -7-68.8888 114.661  11
  -4   0   7 148.754 122.674   5
   3   0  -7 4.36224 119.890  12
   3   0  -7-295.871 187.706  21
   3   0  -7-177.114 150.719  11
  -3   0   7 34.9486 133.999   5
   3   0  -7-202.346 147.992   9
   2   0  -7 22.2210 128.750  12
   2   0  -7 64.2129 126.802  21
   2   0  -7 38.4456 123.326  11
  -2   0   7-74.0920 110.259   5
   2   0  -7-136.301 182.019   9
   1   0  -7 29.4878 106.875  21
   1   0  -7 43.1786 108.287  11
   1   0  -7-243.640 158.862   9
   0   0  -7 138.559 150.960  21
   0   0  -7 32.0862 118.776  11
   0   0  -7 263.274 140.771   9
  -1   0  -7 206.713 168.985  21
  -1   0  -7 15.7698 122.607  11
  -1   0  -7 138.334 108.529   9
  -2   0  -7-40.0594 134.583  21
  -2   0  -7 69.5898 112.252  11
  -2   0  -7-312.343 172.510   9
  -3   0  -7 51.9062 121.205  21
  -3   0  -7 300.125 116.741  11
  -3   0  -7 9.30344 117.241   9
  -4   0  -7-10.2269 96.8630   6
  -4   0  -7 53.3201 112.406  21
  -4   0  -7 38.9627 137.527  11
  -4   0  -7 119.336 84.5521   9
  -5   0  -7 36.4031 145.374   6
  -5   0  -7 7.81042 142.452  21
  -5   0  -7 77.4008 125.864  11
  -5   0  -7 160.028 113.540   9
  -6   0  -7-55.2353 135.642  21
  -6   0  -7-1497.80 553.407   1
  -7   0  -7-13.0116 216.181  21
  -8   0  -7-87.0590 229.261  21
  -9   0  -7-6.62470 153.717  21
 -10   0  -7-24.9199 132.772  21
 -11   0  -7-90.9148 162.423  21
 -12   0  -7 64.5397 141.448  21
 -13   0  -7-74.8904 153.197  21
 -14   0  -7 139.255 103.863  21
 -15   0  -7-16.7405 86.9101  21
 -16   0  -7 12.0685 88.1693  21
 -17   0  -7-89.5376 78.8284  21
 -20  -1   7-175.000 98.4055  14
 -19  -1   7 1303.34 194.850  14
  19   1  -7 861.546 218.154  18
 -18   1   7 1170.95 186.182  14
  18   1  -7 777.923 222.454  18
 -17   1   7 725.558 162.866  14
 -17  -1   7 991.973 202.852  14
  17  -1  -7 796.906 229.878  13
  17   1  -7 654.793 181.456  13
  17  -1  -7 385.857 199.671  18
  17   1  -7 563.854 196.179  18
 -16   1   7 56.1153 109.742  14
 -16  -1   7 213.768 163.511  14
  16  -1  -7 226.432 186.850  13
  16   1  -7 112.097 104.128  13
  16  -1  -7 175.926 182.272  18
  16   1  -7 175.995 175.931  18
 -15   1   7 118.404 120.868  14
 -15  -1   7 94.8876 165.578  14
  15  -1  -7 89.4769 155.548  13
  15   1  -7 131.421 135.272  13
  15  -1  -7-23.8211 165.628  18
  15   1  -7 201.728 165.644  18
  14  -1  -7 7183.07 639.282  13
  14   1  -7 7241.62 612.169  13
 -14   1   7 6966.16 630.059   5
 -14  -1   7 7518.66 666.646   5
  14  -1  -7 6075.28 605.277  18
  14   1  -7 6912.88 654.266  18
 -14   1   7 7370.88 520.225  14
 -14  -1   7 7958.44 596.613  14
 -13   1   7 300.833 138.296  14
 -13  -1   7 218.975 165.078  14
  13  -1  -7 77.2458 195.674  13
  13   1  -7 99.6698 152.052  13
 -13   1   7 582.063 286.132   5
  13  -1  -7 108.201 131.835  18
  13   1  -7-114.634 167.127  18
 -13  -1   7 179.188 165.144   5
 -12  -1   7 940.294 219.892  14
  12  -1  -7 602.014 238.467  13
  12   1  -7 781.779 264.540  13
 -12   1   7 836.323 252.212   5
  12  -1  -7 721.350 211.472  18
  12   1  -7 953.065 254.613  18
 -12  -1   7 1171.38 297.382   5
 -11  -1   7 3047.69 394.233  14
  11  -1  -7 2469.76 399.294  13
  11   1  -7 2613.22 373.361  13
 -11   1   7 3252.59 523.537   5
  11   1  -7 2778.97 408.893  18
  11  -1  -7 2086.62 364.576  18
 -11  -1   7 2728.19 427.438   5
 -10  -1   7-38.1833 151.874  14
  10  -1  -7 200.986 200.266  13
 -10  -1   7 136.305 150.287   5
  10   1  -7 139.035 126.232  18
  -9  -1   7 635.012 192.249  14
   9  -1  -7 680.390 222.101  13
  -9  -1   7 625.087 244.928   5
   9   1  -7 508.453 178.599  18
  -8  -1   7 20.8868 136.934  14
   8  -1  -7-89.3728 104.514  11
   8   1  -7 157.878 121.656  11
  -8   1   7 487.108 349.417   5
  -8  -1   7 197.993 159.595   5
   7   1  -7 1126.49 263.360  12
   7  -1  -7 865.936 226.824  11
   7   1  -7 740.575 282.546  11
  -7   1   7 1323.16 303.098   5
  -7  -1   7 1218.48 294.429   5
   6   1  -7 1740.79 335.856  12
   6  -1  -7 1047.95 225.240  11
   6   1  -7 887.225 231.113  11
  -6   1   7 1577.28 299.992   5
  -6  -1   7 1221.37 278.587   5
   5   1  -7 1692.31 310.124  12
   5  -1  -7 1399.01 259.371  11
   5   1  -7 1687.87 311.119  11
   5   1  -7 2043.24 384.260   9
  -5   1   7 1954.01 325.422   5
  -5  -1   7 1883.84 311.734   5
   4   1  -7 2976.29 389.070  12
  -4   1   7 2980.27 382.225   5
  -4  -1   7 2871.79 379.155   5
   4  -1  -7 2462.47 323.996  11
   4   1  -7 2790.90 459.140   9
   3   1  -7-18.5484 109.400  12
   3  -1  -7-236.106 152.443  11
  -3   1   7 171.912 161.165   5
  -3  -1   7 54.2005 117.733   5
   3   1  -7 90.6718 131.232   9
   2   1  -7 8116.54 630.059  12
  -2   1   7 7411.76 545.404   5
   2  -1  -7 8352.22 589.179  11
   2  -1  -7 7875.40 587.895  21
   2   1  -7 7460.66 703.624   9
   1  -1  -7 12375.2 725.328  21
   1   1  -7 12843.8 770.355  12
   1  -1  -7 12785.0 725.263  11
   1  -1  -7 12924.5 838.404   9
   1   1  -7 12153.4 872.209   9
   0  -1  -7 27057.9 1071.23  21
   0  -1  -7 26342.3 1044.49  11
   0   1  -7 29363.6 1124.04  12
   0  -1  -7 26330.5 1041.28   6
   0   1  -7 25368.0 986.001  21
   0  -1  -7 26882.2 1187.94   9
   0   1  -7 25995.3 1248.44   9
  -1   1  -7 615.770 100.767  12
  -1  -1  -7 393.714 137.568   6
  -1  -1  -7 276.144 209.201  21
  -1  -1  -7 303.663 150.834  11
  -1   1  -7 262.169 120.526  21
  -1  -1  -7 659.647 217.044   9
  -1   1  -7 395.751 220.680   9
  -1  -1  -7 123.093 110.767  17
  -2  -1  -7 18081.3 932.521   6
  -2   1  -7 17964.7 876.125  21
  -2   1  -7 17845.3 897.898  11
  -2  -1  -7 20073.9 955.964  21
  -2  -1  -7 18888.5 888.846  11
  -2  -1  -7 20632.2 1019.87   9
  -2   1  -7 18244.4 1031.15   9
  -3  -1  -7 5613.29 488.995  11
  -3  -1  -7 6265.14 585.251   6
  -3   1  -7 5303.00 493.429  11
  -3  -1  -7 5259.90 529.775  21
  -3   1  -7 5414.58 516.791  21
  -3  -1  -7 6193.06 558.108   9
  -3   1  -7 5941.56 580.398   9
  -4  -1  -7 2631.94 397.771   6
  -4   1  -7 2806.67 370.639  21
  -4  -1  -7 2661.25 412.051  21
  -4  -1  -7 1991.79 325.644  11
  -4   1  -7 1841.99 317.845  11
  -4   1  -7 3460.12 446.804   9
  -5  -1  -7 19.7075 111.444   6
  -5  -1  -7-0.55381 182.140  21
  -5   1  -7 25.7777 142.815  21
  -5  -1  -7-63.7859 112.513  11
  -5   1  -7-260.507 152.151  11
  -5   1  -7 194.660 139.830   9
  -6  -1  -7 7906.93 720.201   6
  -6   1  -7 7850.29 649.467  21
  -6  -1  -7 7565.72 636.777  21
  -6   1  -7 9226.13 725.938   9
  -6   1  -7 10221.4 1509.89   1
  -7  -1  -7 366.646 193.093   6
  -7   1  -7 263.250 139.674  21
  -7   1  -7 381.459 190.488   9
  -7  -1  -7 515.768 196.911  21
  -8   1  -7 2294.75 379.822  21
  -8   1  -7 2530.05 392.427   9
  -8  -1  -7 2539.73 410.304  21
  -9  -1  -7 118.780 130.050  21
  -9   1  -7 254.727 230.971  21
 -10  -1  -7 426.199 194.388  21
 -10   1  -7 588.650 227.825  21
 -11  -1  -7 308.440 180.627  21
 -11   1  -7 20.5847 165.580  21
 -12  -1  -7 1738.71 303.695  21
 -12   1  -7 2036.71 368.843  21
 -13  -1  -7 4425.88 435.340  21
 -13   1  -7 4201.12 470.496  21
 -14  -1  -7-34.5832 120.668  21
 -14   1  -7 59.4417 136.841  21
 -15  -1  -7 600.639 142.026  21
 -15   1  -7 683.948 184.860  21
 -16   1  -7-5.40980 82.0732  21
 -16  -1  -7-230.664 103.526  21
 -17   1  -7 1052.79 157.784  21
 -20  -2   7 1496.15 176.545  14
  20   2  -7 1107.12 196.156  18
  19   2  -7 4491.87 441.789  18
 -19  -2   7 6354.55 398.386  14
 -18  -2   7 305.535 109.909  14
  18   2  -7 263.255 171.112  18
 -17  -2   7 871.557 201.834  14
  17   2  -7 439.520 212.671  18
 -16  -2   7 2422.54 343.814  14
  16  -2  -7 2429.77 353.122  13
  16   2  -7 1944.35 270.349  13
  16   2  -7 2683.61 418.310  18
  15  -2  -7 7632.76 671.649  13
  15   2  -7 7655.63 574.266  13
  15  -2  -7 6711.40 646.690  18
  15   2  -7 7914.92 684.765  18
 -15  -2   7 8310.65 607.996  14
 -14  -2   7-92.1472 148.592  14
  14  -2  -7 107.901 197.476  13
  14   2  -7 80.8800 120.931  13
  14  -2  -7 195.174 146.102  18
  14   2  -7 14.6890 125.653  18
 -14  -2   7 64.6720 125.598   5
  13  -2  -7 9346.51 718.841  13
  13   2  -7 8663.62 660.595  13
 -13   2   7 8021.26 638.728   5
 -13  -2   7 7744.12 689.468   5
  13  -2  -7 8166.87 700.360  18
  13   2  -7 7985.60 697.949  18
 -13  -2   7 9167.18 652.078  14
 -12  -2   7 7.05132 176.329  14
  12  -2  -7 47.0703 160.516  13
  12   2  -7 106.252 146.350  13
  12  -2  -7-58.4294 116.882  18
  12   2  -7 349.154 214.603  18
 -12  -2   7-338.985 228.552   5
 -11  -2   7 3178.16 384.639  14
  11  -2  -7 3342.69 432.668  13
  11  -2  -7 3096.55 419.205  18
  11   2  -7 3386.93 452.807  18
 -11  -2   7 3295.68 458.706   5
 -10  -2   7 1965.61 315.177  14
  10  -2  -7 2176.14 363.033  13
 -10   2   7 2756.03 595.313   5
  10   2  -7 1590.45 316.629  18
 -10  -2   7 1602.09 323.443   5
  -9  -2   7 136.791 149.395  14
   9  -2  -7 107.566 178.013  13
   9   2  -7 95.1232 125.931  12
  -9   2   7 295.328 280.105   5
   9   2  -7 186.312 162.475  18
  -9  -2   7 85.8215 162.426   5
   8  -2  -7 854.068 251.899  13
   8   2  -7 804.491 204.917  12
   8  -2  -7 118.226 144.634  11
  -8   2   7 760.188 238.037   5
   8   2  -7 915.507 206.045  18
  -8  -2   7 907.919 274.136   5
   7  -2  -7 311.898 158.625  13
   7   2  -7 150.519 104.609  12
   7  -2  -7 107.495 167.156  11
  -7   2   7 28.2533 194.942   5
  -7  -2   7 98.1943 120.214   5
   6   2  -7 1108.51 286.724  12
   6  -2  -7 910.168 217.624  11
   6   2  -7 790.627 270.537   9
  -6   2   7 610.279 141.788   5
  -6  -2   7 867.609 200.697   5
   5   2  -7 20010.9 1036.41  12
   5  -2  -7 17041.5 869.183  11
  -5   2   7 17640.2 960.591   5
  -5  -2   7 18875.4 952.025   5
   5   2  -7 19428.5 1113.31   9
   4   2  -7 65.0686 134.663  12
   4  -2  -7 59.7711 139.384  11
  -4   2   7 79.5619 127.898   5
   4   2  -7-35.4800 103.263   9
  -4  -2   7 62.0841 142.139   5
   3   2  -7 27270.1 1185.98  12
  -3   2   7 24261.4 1067.38   5
   3  -2  -7 27005.0 1056.59  11
  -3  -2   7 24539.6 1007.30   5
   3   2  -7 24666.3 1264.88   9
   3  -2  -7 22672.4 1080.87  17
   2   2  -7 1052.64 283.314  12
   2  -2  -7 637.493 188.563  21
   2  -2  -7 1186.75 238.010  11
  -2   2   7 640.670 176.654   5
   2   2  -7 809.342 260.946   9
   2  -2  -7 1070.00 229.212  17
   1  -2  -7 8390.01 608.532  21
   1  -2  -7 8063.18 587.034  11
   1   2  -7 8341.13 648.711  12
   1   2  -7 7037.01 697.556   9
   1  -2  -7 7399.48 619.192  17
   0   2  -7 4684.30 471.735  12
   0  -2  -7 4111.92 458.433   6
   0  -2  -7 4750.01 470.292  21
   0  -2  -7 5015.44 475.414  11
   0   2  -7 3665.82 508.589   9
   0  -2  -7 5429.23 543.484  17
  -1  -2  -7 2696.23 368.267  21
  -1   2  -7 3197.42 393.361  12
  -1  -2  -7 2483.06 370.933   6
  -1   2  -7 2689.29 320.402  21
  -1  -2  -7 2511.17 328.309  11
  -1   2  -7 2286.67 431.277   9
  -1  -2  -7 2705.90 435.290  17
  -2  -2  -7 2372.85 339.386  21
  -2   2  -7 3288.98 384.066  12
  -2  -2  -7 2942.83 415.716   6
  -2  -2  -7 2543.09 327.214  11
  -2   2  -7 2382.28 352.215  21
  -2   2  -7 2487.06 434.508   9
  -2   2  -7 2775.00 679.350   1
  -2  -2  -7 2787.74 435.007  17
  -3  -2  -7 3858.24 484.555   6
  -3  -2  -7 3838.00 443.508  11
  -3  -2  -7 3562.23 448.023  21
  -3   2  -7 2995.25 371.687  21
  -3   2  -7 4052.04 507.327   9
  -3   2  -7 3515.78 921.905   1
  -4  -2  -7-63.7208 151.606   6
  -4  -2  -7 89.5058 165.234  21
  -4   2  -7-36.2656 146.437  21
  -4  -2  -7 166.861 151.292  11
  -4   2  -7 114.451 134.044   9
  -4   2  -7-64.7010 199.939   1
  -5  -2  -7 1710.04 338.629   6
  -5  -2  -7 1754.39 304.306  21
  -5   2  -7 1470.83 307.308  21
  -5  -2  -7 1606.44 267.438  11
  -5   2  -7 1489.83 270.955  11
  -5   2  -7 2524.84 408.059   9
  -5   2  -7 2267.79 695.015   1
  -6  -2  -7-24.7178 121.260   6
  -6   2  -7 119.260 163.815  21
  -6  -2  -7 143.064 204.918  21
  -6   2  -7 190.763 152.009   9
  -7   2  -7 4050.63 487.135  21
  -7  -2  -7 4588.22 589.772   6
  -7  -2  -7 4448.66 488.152  21
  -7   2  -7 5051.08 560.325   9
  -8   2  -7 4631.53 548.224  21
  -8  -2  -7 5016.07 616.498   6
  -8  -2  -7 5637.83 552.589  21
  -8   2  -7 5215.86 559.556   9
  -9  -2  -7 6261.91 562.500  21
  -9  -2  -7 6409.71 675.267   6
  -9   2  -7 6025.83 618.221  21
  -9   2  -7 5723.98 583.484   9
 -10  -2  -7 1300.81 305.860   6
 -10  -2  -7 860.528 250.743  21
 -10   2  -7 843.070 263.709  21
 -10   2  -7 710.017 216.549   9
 -11  -2  -7 703.511 251.132   6
 -11  -2  -7 998.028 227.759  21
 -11   2  -7 898.292 247.745  21
 -12   2  -7 3687.52 455.378  21
 -12  -2  -7 2586.05 325.417  21
 -13   2  -7 3193.07 394.535  21
 -13  -2  -7 3238.26 359.185  21
 -14   2  -7-163.449 140.942  21
 -14  -2  -7 70.3105 92.3312  21
 -15   2  -7 556.758 153.414  21
 -15  -2  -7 485.403 88.0904  21
 -16   2  -7 364.122 131.207  21
 -17   2  -7 815.531 135.672  21
 -17  -2  -7 811.421 150.557  17
 -20  -3   7 934.042 129.083  14
  20   3  -7 535.143 125.972  18
 -19  -3   7 273.217 113.874  14
  19   3  -7 173.290 81.0321  18
 -18  -3   7 1976.74 258.838  14
  18   3  -7 1709.84 304.829  18
 -17  -3   7 227.775 120.721  14
  17   3  -7 226.164 127.299  18
 -16  -3   7 1492.04 277.088  14
  16   3  -7 1131.28 281.877  18
 -15  -3   7 750.838 223.389  14
  15   3  -7 644.433 211.952  18
  14  -3  -7 4190.39 490.259  13
  14   3  -7 4524.03 431.775  13
  14   3  -7 4212.14 521.479  18
 -14  -3   7 4938.72 497.072  14
 -13  -3   7 779.155 255.736  14
  13  -3  -7 608.476 212.663  13
  13   3  -7 508.321 164.424  13
  13   3  -7 584.551 197.803  18
 -13  -3   7 558.611 146.829   5
 -12  -3   7 2810.41 409.553  14
  12  -3  -7 2289.31 375.826  13
  12   3  -7 2188.15 329.582  13
  12   3  -7 2485.32 394.949  18
 -12  -3   7 2426.39 389.062   5
  11  -3  -7 11389.0 789.598  13
 -11  -3   7 10945.4 833.280   5
  11   3  -7 9893.99 755.359  18
 -11  -3   7 11026.1 726.624  14
 -10  -3   7 1055.84 240.179  14
  10  -3  -7 1034.69 247.471  13
  10   3  -7 821.699 231.218  12
 -10   3   7 1194.50 305.910   5
  10   3  -7 1064.01 268.959  18
 -10  -3   7 940.818 236.178   5
  -9  -3   7 553.475 206.742  14
   9  -3  -7 674.421 197.329  13
   9   3  -7 1076.53 288.166  12
  -9   3   7 112.383 305.898   5
   9   3  -7 971.370 266.855  18
  -9  -3   7 669.124 191.675   5
   8  -3  -7 1248.11 271.089  13
   8   3  -7 1521.06 342.626  12
   8  -3  -7 1566.34 273.548  11
  -8   3   7 589.599 232.864   5
   8   3  -7 1367.79 275.552  18
  -8  -3   7 1443.04 306.842   5
  -7  -3   7 1780.23 298.555   7
   7  -3  -7 1808.57 292.060  13
   7   3  -7 1476.88 305.555  12
   7  -3  -7 1544.91 297.580  11
  -7   3   7 953.696 173.074   5
   7   3  -7 1399.00 243.317  18
  -7  -3   7 1817.74 336.143   5
  -6  -3   7 1497.59 282.120   7
   6  -3  -7 1415.79 212.875  13
   6   3  -7 1483.48 314.854  12
   6  -3  -7 1810.88 303.938  11
  -6   3   7 1813.68 332.722   5
   6   3  -7 1424.08 332.479   9
   6   3  -7 1647.36 274.412  18
  -6  -3   7 1622.15 305.031   5
  -5  -3   7 52935.1 1607.04   7
   5  -3  -7 50667.5 1371.11  13
   5   3  -7 50887.9 1733.32  12
   5  -3  -7 49461.2 1454.55  11
  -5   3   7 53679.7 1734.44   5
  -5  -3   7 50482.6 1596.25   5
   5   3  -7 46013.6 1802.15   9
  -4  -3   7 1061.39 265.246   7
   4   3  -7 1026.84 250.052  12
   4  -3  -7 1029.39 245.068  11
  -4   3   7 1153.78 236.048   5
   4   3  -7 1050.70 304.273   9
  -4  -3   7 1137.23 265.694   5
  -3  -3   7-73.1411 126.900   7
   3   3  -7 253.269 183.635  12
   3  -3  -7 47.9936 120.836  11
  -3   3   7 27.3389 115.211   5
   3   3  -7-120.295 159.633   9
  -3  -3   7 248.982 129.967   5
   2   3  -7 9484.49 739.155  12
   2  -3  -7 9298.07 632.222  11
  -2   3   7 8884.02 646.580   5
   2   3  -7 7830.28 738.733   9
   2  -3  -7 8838.05 744.963  17
   1   3  -7 397.197 204.188  12
   1  -3  -7 430.881 207.592  11
  -1   3   7 199.334 124.029   5
   1   3  -7 197.048 199.310   9
   1  -3  -7 350.957 173.445  17
   0  -3  -7 12329.4 778.082  21
   0   3  -7 12502.9 834.262  12
   0  -3  -7 13053.3 754.610  11
   0   3  -7 14515.6 1647.30   1
   0   3  -7 12522.9 939.841   9
   0  -3  -7 13017.5 878.505  17
  -1  -3  -7 329.611 184.519  21
  -1  -3  -7 112.679 132.957   6
  -1  -3  -7 406.103 151.677  11
  -1   3  -7 3.62140 133.893   9
  -1  -3  -7 254.974 129.973  17
  -2  -3  -7 146.437 144.100   6
  -2  -3  -7 54.9178 106.516  21
  -2  -3  -7 84.5005 108.053  11
  -2   3  -7 70.5877 110.247   9
  -2  -3  -7 127.402 153.603  17
  -3  -3  -7 195.639 175.254   6
  -3   3  -7-12.7861 144.513  21
  -3  -3  -7 69.7790 125.886  11
  -3  -3  -7 33.5583 136.441  21
  -3   3  -7-494.810 219.591   1
  -3   3  -7 263.648 212.570   9
  -3  -3  -7 126.103 194.535  17
  -4   3  -7 138.050 110.080  21
  -4  -3  -7 28.9067 128.232   6
  -4  -3  -7 187.995 184.306  21
  -4  -3  -7-38.0713 123.193  11
  -4   3  -7 375.223 326.406   1
  -4   3  -7 140.763 130.502   9
  -4  -3  -7 21.7602 173.503  17
  -5  -3  -7 494.423 190.018   6
  -5  -3  -7 908.174 225.389  21
  -5   3  -7 374.609 176.042  21
  -5  -3  -7 747.997 197.642  11
  -5   3  -7 508.373 206.044   9
  -6  -3  -7 278.342 209.528   6
  -6   3  -7-74.5862 170.320  21
  -6  -3  -7 287.223 143.691  21
  -6   3  -7 174.873 172.898   9
  -7  -3  -7 2785.50 464.238   6
  -7   3  -7 2253.68 363.052  21
  -7  -3  -7 2855.43 386.713  21
  -7   3  -7 2842.44 448.603   9
  -8  -3  -7 1985.14 393.109   6
  -8  -3  -7 2247.06 323.526  21
   8  -3   7 2371.37 369.363  19
  -8   3  -7 2430.16 404.256   9
  -9  -3  -7 4624.61 566.088   6
  -9  -3  -7 3671.84 420.070  21
   9  -3   7 3701.66 462.877  19
  -9   3  -7 4059.10 500.615   9
 -10  -3  -7 3546.93 409.658  21
 -10  -3  -7 4504.16 552.372   6
  10  -3   7 3164.01 419.342  19
 -10   3  -7 4244.29 484.511   9
 -11  -3  -7 183.394 125.992  21
 -11   3  -7 195.627 133.400  21
  11  -3   7 19.3736 106.497  19
 -11   3  -7 85.8981 116.597   9
 -12  -3  -7 196.657 129.296  21
 -12   3  -7 5.07921 140.604  21
  12  -3   7-77.3156 109.340  19
 -12   3  -7 81.7523 98.4754   9
 -13  -3  -7 442.847 132.944  21
 -13   3  -7 221.617 173.971  21
  13  -3   7 165.393 130.323  19
 -14   3  -7 139.898 164.324  21
  14  -3   7 72.1445 75.5183  19
 -15   3  -7 250.345 123.283  21
  15  -3   7 21.9520 71.1549  19
 -15  -3  -7 158.304 115.472  17
 -16   3  -7 139.481 95.6087  21
 -16  -3  -7-50.9989 89.2951  17
  19   4  -7 2815.55 279.971  18
 -19  -4   7 3154.96 228.716  14
 -18  -4   7 834.423 148.355  14
  18   4  -7 720.884 183.062  18
 -17  -4   7 891.717 167.538  14
  17   4  -7 706.930 194.877  18
 -16  -4   7 16.1613 120.595  14
  16   4  -7-152.788 95.7995  18
 -15  -4   7 974.923 228.942  14
  15   4  -7 578.698 203.853  18
 -14  -4   7 799.534 221.714  14
  14   4  -7 824.488 208.527  18
 -14  -4   7 863.477 180.039  16
 -13  -4   7-194.925 189.679  14
  13  -4  -7 118.036 144.306  13
  13   4  -7 92.7694 134.111  18
 -13  -4   7-183.689 122.956  16
  12  -4  -7 16131.5 883.939  13
  12   4  -7 13758.6 740.535  13
 -12  -4   7 15450.3 961.187   5
  12   4  -7 14586.9 929.305  18
 -12  -4   7 15225.8 786.444  16
 -12  -4   7 16140.9 881.388  14
 -11  -4   7 273.436 190.768  14
  11  -4  -7 443.518 210.972  13
 -11   4   7 1007.48 356.725   5
  11   4  -7 593.922 260.931  18
 -11  -4   7 721.484 245.427   5
  10  -4  -7 4359.95 456.638  13
  10   4  -7 4145.58 508.966  12
 -10  -4   7 5124.76 584.992   5
  10   4  -7 4207.63 501.256  18
 -10  -4   7 4339.74 486.412  14
  -9  -4   7 1043.88 304.746  14
   9  -4  -7 1187.53 245.262  13
   9   4  -7 875.462 261.061  12
   9  -4  -7 781.006 225.653  11
   9   4  -7 1167.62 271.445  18
  -9  -4   7 973.002 273.962   5
   8  -4  -7 38440.8 1279.68  13
   8   4  -7 37259.5 1496.31  12
   8  -4  -7 37653.4 1259.54  11
  -8   4   7 36136.2 1495.49   5
  -8  -4   7 38471.0 1518.19   5
   8   4  -7 37437.1 1397.16  18
  -7  -4   7 12172.4 825.880   7
   7  -4  -7 11901.0 726.041  13
   7   4  -7 12551.6 885.382  12
   7  -4  -7 12668.5 740.208  11
  -7   4   7 12539.8 891.627   5
  -7  -4   7 12959.3 868.649   5
   7   4  -7 10983.4 750.493  18
  -6  -4   7 46735.3 1613.81   7
   6   4  -7 46765.7 1711.31  12
   6  -4  -7 46847.7 1424.24  11
  -6   4   7 49525.6 1754.11   5
  -6  -4   7 45810.5 1607.53   5
   6   4  -7 44332.5 1461.73  18
  -5  -4   7 53.5640 98.6847   7
   5   4  -7 335.382 168.471  12
   5  -4  -7 258.589 195.234  11
  -5   4   7 75.0652 153.453   5
   5   4  -7-26.4296 133.384   9
   5   4  -7 312.179 171.767  18
  -5  -4   7 413.140 234.059   5
  -4  -4   7 3541.15 451.377   7
   4   4  -7 3348.80 456.905  12
   4  -4  -7 3561.61 392.091  11
  -4  -4   7 3139.93 413.747   5
  -4   4   7 2978.14 420.882   5
   4   4  -7 2856.27 440.962   9
  -3  -4   7 1698.16 319.321   7
   3   4  -7 1739.87 354.632  12
   3  -4  -7 1683.58 292.117  11
  -3   4   7 2056.94 328.387   5
   3   4  -7 1394.29 364.136   9
  -2  -4   7 161.617 140.486   7
   2  -4  -7 556.854 185.823  11
  -2   4   7 122.168 169.044   5
   2   4  -7 8.64108 121.983   9
   1   4  -7-118.292 222.731   1
   1  -4  -7-41.2632 129.665  11
  -1   4   7-134.411 181.983   5
  -1  -4   7 302.975 240.714   2
   1   4  -7-26.3851 143.748   9
   1  -4  -7 233.376 197.090  17
   0  -4  -7 8334.24 621.023  11
   0   4  -7 6798.68 1206.99   1
   0   4  -7 7811.59 742.393   9
   0  -4  -7 7664.58 743.158  17
  -1  -4  -7 5527.07 516.093  11
  -1   4  -7 5105.66 963.053   1
  -1   4  -7 5102.92 606.813   9
  -1  -4  -7 6389.97 667.130  17
  -2  -4  -7 226.538 143.657   6
  -2  -4  -7 17.4299 126.162  11
  -2   4  -7-9.98291 115.257   9
  -3  -4  -7 359.320 205.915  21
  -3  -4  -7 242.440 170.344  11
  -3  -4  -7 133.056 159.523   6
   3  -4   7 587.905 231.329  19
  -3   4  -7 220.816 219.258   9
  -3  -4  -7 47.0117 130.368  17
  -4  -4  -7 3061.20 457.446   6
  -4  -4  -7 2989.90 360.630  11
  -4  -4  -7 3591.50 429.790  21
   4  -4   7 3249.36 449.010  19
  -4   4  -7 2951.40 490.494   9
  -4  -4  -7 2970.16 490.488  17
  -5  -4  -7 505.310 213.168   6
  -5  -4  -7 483.951 190.460  21
  -5   4  -7 243.448 151.345  21
  -5  -4  -7 355.932 181.194  11
   5  -4   7 365.866 165.801  19
  -5   4  -7 334.887 208.386   9
  -5  -4  -7 358.553 192.350  17
  -6  -4  -7 3420.60 517.953   6
  -6  -4  -7 3769.11 390.632  11
  -6   4  -7 3328.46 418.218  21
  -6  -4  -7 3597.90 432.720  21
   6  -4   7 3238.58 440.820  19
  -6   4  -7 3485.09 530.524   9
  -6  -4  -7 3191.69 517.871  17
  -7  -4  -7 3776.33 519.751   6
  -7  -4  -7 3443.33 399.915  21
  -7   4  -7 3012.40 393.289  21
   7  -4   7 3735.74 480.135  19
  -7   4  -7 3947.15 525.607   9
  -7  -4  -7 3789.80 550.111  17
  -8  -4  -7 5.17856 101.172  21
  -8  -4  -7 220.287 193.513   6
  -8   4  -7-161.776 204.171  21
   8  -4   7 169.696 169.067  19
  -8   4  -7-104.054 107.853   9
  -8  -4  -7-71.3784 184.024  17
  -9  -4  -7-37.6790 113.366   6
  -9   4  -7-48.8602 116.199  21
  -9  -4  -7-78.8226 113.897  21
   9  -4   7-81.5284 110.794  19
  -9   4  -7 140.414 178.475   9
  -9  -4  -7-59.0879 221.006  17
 -10  -4  -7 12.0232 122.659  21
 -10   4  -7-194.369 193.201  21
  10  -4   7-78.5092 166.898  19
 -10   4  -7 141.254 143.123   9
 -10  -4  -7-272.005 218.790  17
 -11   4  -7 1879.65 317.958  21
  11  -4   7 1800.37 317.786  19
 -11   4  -7 2342.02 339.787   9
 -11  -4  -7 2752.59 432.241  17
 -12   4  -7 126.516 137.354  21
  12  -4   7-159.186 124.090  19
 -12   4  -7-78.1201 112.244   9
 -12  -4  -7-190.168 164.733  17
 -13   4  -7 4771.39 425.799  21
 -13   4  -7 5531.74 420.713   9
 -13  -4  -7 5809.76 516.989  17
 -14   4  -7 59.1683 81.1014  21
  14  -4   7 269.658 96.1738  19
 -14  -4  -7 104.066 100.895  17
 -15   4  -7 1415.94 197.422  21
 -15  -4  -7 1390.64 204.030  17
 -16   4  -7 856.735 119.899  21
  18   5  -7 2170.41 237.133  18
 -18  -5   7 2475.43 207.298  14
 -17  -5   7 105.914 99.8617  14
  17   5  -7 1.35482 75.4931  18
 -16  -5   7 1258.74 211.371  14
  16   5  -7 924.081 204.525  18
 -16  -5   7 1451.28 196.619  16
  15   5  -7 2457.92 350.854  18
 -15  -5   7 2833.32 296.724  16
 -15  -5   7 3124.65 331.858  14
 -14  -5   7 198.288 183.656  14
  14   5  -7 321.059 165.659  18
 -14  -5   7 168.975 128.135  16
  13   5  -7 4746.87 504.396  18
 -13  -5   7 4970.34 424.874  16
 -13  -5   7 5305.31 469.387  14
 -12  -5   7 2047.45 316.461  14
  12   5  -7 2449.86 398.223  18
 -12  -5   7 1209.50 233.602  16
 -11  -5   7 1573.03 328.817  14
  11   5  -7 1596.21 325.238  18
 -11  -5   7 1181.19 253.138  16
 -10  -5   7 2207.99 350.070  14
  10   5  -7 1773.01 330.365  12
  10   5  -7 1849.45 317.167  18
 -10  -5   7 2377.59 389.933   5
  -9  -5   7 74.6623 153.495  14
   9  -5  -7 155.135 109.452  13
   9   5  -7 46.1797 112.979  12
   9  -5  -7-63.7337 157.212  11
   9   5  -7-12.7094 150.614  18
  -9  -5   7-128.594 167.013   5
   8  -5  -7 11615.0 676.136  13
   8   5  -7 12179.6 846.814  12
   8  -5  -7 12699.3 716.833  11
  -8   5   7 12744.5 861.599   5
  -8  -5   7 12691.1 877.406   5
   8   5  -7 12105.6 816.397  18
   7   5  -7 14858.6 953.527  12
   7  -5  -7 14983.7 828.877  11
  -7   5   7 16502.3 1026.73   5
  -7  -5   7 16059.4 970.519   5
   7   5  -7 15434.5 912.088  18
  -6  -5   7 95.8275 146.154   7
   6   5  -7 33.1780 142.587  12
   6  -5  -7 100.725 144.101  11
  -6  -5   7-169.113 143.010  19
  -6   5   7-16.3369 136.945   5
   6   5  -7-84.7321 128.096   9
   6   5  -7-205.124 162.655  18
  -6  -5   7-191.855 126.637   5
  -5  -5   7 288.349 207.758   7
   5   5  -7 178.892 162.717  12
   5  -5  -7 8.50635 115.746  11
  -5  -5   7 70.3917 121.016  19
  -5   5   7-42.1436 209.843   5
   5   5  -7 51.1649 120.442   9
   5   5  -7 88.2927 141.939  18
  -5  -5   7 51.6077 106.679   5
  -4  -5   7 626.020 212.996   7
   4   5  -7 483.864 185.184  12
   4  -5  -7 269.549 153.830  11
  -4  -5   7 503.125 178.393  19
  -4   5   7 240.883 212.112   5
   4   5  -7 135.777 169.497   9
   4   5  -7 591.029 205.422  18
  -3  -5   7 237.848 113.442   7
   3  -5  -7-83.1484 170.034  11
  -3  -5   7 4.75463 99.6794  19
  -3   5   7-3.35307 216.341   5
   3   5  -7 6.11507 120.643  18
   3   5  -7 53.1750 108.381   9
  -2  -5   7 139.920 135.791   7
   2  -5  -7 183.248 153.158  11
  -2  -5   7 7.23203 91.5383  19
  -2   5   7 163.312 180.768   5
   2   5  -7-103.991 138.595   9
  -1  -5   7 1688.60 357.247   7
  -1   5   7 1409.22 275.702   5
   1  -5  -7 2136.00 348.147  11
  -1  -5   7 1876.71 320.121  19
   1   5  -7 1100.47 342.854   9
   0  -5  -7 923.669 262.686  11
   0  -5   7 841.500 244.744  19
   0   5  -7 526.912 260.766   9
  -1  -5  -7 2535.00 352.359  11
   1  -5   7 2344.37 369.817  19
  -1   5  -7 2325.88 409.149   9
  -1  -5  -7 2543.54 454.445  17
  -2  -5  -7 2916.05 404.091  11
   2  -5   7 3122.31 442.078  19
  -2   5  -7 2828.04 492.179   9
  -2  -5  -7 3549.41 530.522  17
  -3  -5  -7-89.8443 104.575  11
   3  -5   7 103.532 120.647  19
  -3   5  -7-87.9474 203.348   9
  -3  -5  -7-101.132 140.415  17
  -4  -5  -7 2021.61 399.164   6
  -4  -5  -7 2111.67 312.881  11
   4  -5   7 2404.34 376.830  19
  -4   5  -7 1820.78 404.224   9
  -4  -5  -7 2622.21 461.682  17
  -5  -5  -7 1433.42 315.401   6
  -5  -5  -7 1265.68 284.010  11
   5  -5   7 1390.91 303.072  19
  -5   5  -7 1482.72 403.842   9
  -5  -5  -7 1097.00 347.679  17
  -6  -5  -7 970.203 228.419  11
  -6  -5  -7 1194.01 303.280   6
   6  -5   7 1422.94 309.922  19
  -6   5  -7 1286.25 331.433   9
  -6  -5  -7 1332.93 352.923  17
  -7  -5  -7 43.2601 105.089   6
   7  -5   7 22.9935 105.887  19
  -7   5  -7-201.700 154.958   9
  -7  -5  -7-233.056 228.489  17
  -8   5  -7-258.182 183.464  21
   8  -5   7 88.4389 154.144  19
  -8   5  -7 198.001 156.635   9
  -8  -5  -7 56.1759 159.787  17
  -9   5  -7 893.705 184.853  21
   9  -5   7 594.694 199.881  19
  -9   5  -7 379.151 165.712   9
  -9  -5  -7 712.605 216.325  17
 -10   5  -7 606.414 182.532  21
  10  -5   7 524.590 186.666  19
 -10   5  -7 804.018 228.650   9
 -10  -5  -7 696.863 236.416  17
 -11   5  -7 385.174 141.991  21
  11  -5   7 561.246 178.571  19
 -11   5  -7 359.400 163.585   9
 -11  -5  -7 411.071 176.149  17
 -12   5  -7 462.767 120.600  21
  12  -5   7 719.545 175.488  19
 -12   5  -7 758.702 176.249   9
 -12  -5  -7 602.406 179.625  17
 -13   5  -7 133.681 107.953  21
 -13   5  -7-90.3596 88.1145   9
 -13  -5  -7 21.8757 84.2220  17
 -14   5  -7 730.946 131.569  21
  14  -5   7 711.939 136.667  19
 -14  -5  -7 574.463 133.515  17
  17   6  -7-52.3643 61.1515  18
 -17   6   7 40.1701 45.2617   9
 -16  -6   7 1562.79 186.476  14
  16   6  -7 1304.16 207.459  18
 -16  -6   7 1425.84 157.627  16
 -15  -6   7 134.119 81.1383  14
  15   6  -7 125.123 121.335  18
 -15  -6   7 101.054 95.0380  16
  14   6  -7 4084.94 421.807  18
 -14  -6   7 4894.01 386.922  16
 -14  -6   7 5033.34 392.071  14
 -13  -6   7 1564.82 250.748  14
  13   6  -7 1209.82 245.524  18
 -13  -6   7 1494.11 246.170  16
  12   6  -7 5855.83 559.855  18
 -12  -6   7 6303.31 501.193  16
 -12  -6   7 5777.54 452.205  14
 -11  -6   7 601.019 195.187  14
  11   6  -7 705.059 212.569  18
 -11  -6   7 906.254 239.087  16
  10   6  -7 31382.3 1274.80  18
 -10  -6   7 30849.9 1131.75  14
   9   6  -7 10008.8 706.318  12
   9  -6  -7 10627.7 603.422  11
   9   6  -7 11015.2 769.361  18
  -9  -6   7 11054.9 700.806  14
   8   6  -7 5499.11 565.028  12
   8  -6  -7 6007.32 479.267  11
  -8   6   7 5811.64 583.372   5
  -8  -6   7 5822.83 566.644  19
   8   6  -7 5937.42 572.386  18
  -8  -6   7 5636.64 510.967  14
   7   6  -7 403.525 205.904  12
   7  -6  -7 619.551 184.648  11
  -7  -6   7 755.651 227.578  19
  -7   6   7 680.709 171.757   5
   7   6  -7 567.204 196.295  18
  -6  -6   7 11093.0 840.729   7
   6   6  -7 11570.7 836.752  12
   6  -6  -7 11364.1 700.979  11
  -6   6   7 11447.7 832.121   5
  -6  -6   7 10076.2 757.859  19
   6   6  -7 10966.2 753.718  18
  -5  -6   7 416.324 209.403   7
   5   6  -7 154.043 127.877  12
   5  -6  -7 342.233 165.385  11
  -5  -6   7 447.927 184.657  19
  -5   6   7 63.6979 162.494   5
   5   6  -7 260.208 169.373  18
  -4  -6   7 2314.29 397.629   7
   4   6  -7 1856.87 359.148  12
   4  -6  -7 2559.72 364.855  11
  -4  -6   7 1756.50 334.189  19
  -4   6   7 1457.37 275.043   5
   4   6  -7 1560.03 345.365   9
   4   6  -7 2603.83 361.673  18
  -3  -6   7 476.065 195.793   7
  -3   6   7-8.35486 159.374   5
   3  -6  -7 534.367 204.792  11
  -3  -6   7 392.371 169.950  19
   3   6  -7 473.068 196.677   9
   3   6  -7 633.422 164.190  18
  -2  -6   7 99.1260 152.184   7
   2  -6  -7 177.164 155.963  11
  -2  -6   7 46.2656 123.842  19
   2   6  -7-128.004 108.027  18
   2   6  -7 113.633 156.731   9
  -1  -6   7-48.3313 136.117   7
   1  -6  -7 202.537 167.080  11
  -1  -6   7 128.943 145.681  19
   1   6  -7-166.242 122.256   9
   0  -6   7 200.737 147.703   7
   0  -6  -7 223.788 173.217  11
   0  -6   7 76.6624 111.047  19
   0   6  -7 170.558 155.032   9
   1  -6   7 5762.52 638.942   7
  -1  -6  -7 6762.85 557.835  11
   1  -6   7 5520.75 571.808  19
  -1   6  -7 4791.92 617.986   9
  -2  -6  -7 1755.22 308.754  11
   2  -6   7 1376.93 257.282  19
  -2   6  -7 1470.47 363.715   9
  -3  -6  -7 9934.03 682.016  11
   3  -6   7 10357.3 785.594  19
  -3   6  -7 9299.63 815.338   9
  -3  -6  -7 10160.8 843.431  17
  -4  -6  -7 593.480 203.005  11
   4  -6   7 805.410 228.939  19
  -4   6  -7 815.905 268.548   9
  -4  -6  -7 691.044 283.035  17
  -5  -6  -7-115.640 99.4219  11
   5  -6   7 152.737 121.799  19
  -5   6  -7 193.621 205.373   9
  -5  -6  -7 291.305 184.801  17
  -6  -6  -7 66.8760 87.0615  11
   6  -6   7 311.233 159.921  19
  -6   6  -7 247.794 157.482   9
  -6  -6  -7 150.854 193.858  17
   7  -6   7 222.000 148.904  19
  -7   6  -7 111.502 176.725   9
  -7  -6  -7 181.270 178.381  17
   8  -6   7 103.581 116.487  19
  -8   6  -7 327.466 193.806   9
  -8  -6  -7 216.138 111.739  17
   9  -6   7 495.336 179.044  19
  -9   6  -7 647.318 191.357   9
  -9  -6  -7 742.918 218.757  17
  10  -6   7 363.329 158.743  19
 -10   6  -7 634.029 179.068   9
 -10  -6  -7 634.898 191.908  17
  11  -6   7 1604.99 248.241  19
 -11   6  -7 2175.87 299.558   9
 -11  -6  -7 2317.89 298.244  17
  12  -6   7 5072.48 400.492  19
 -12   6  -7 6323.63 448.845   9
 -12  -6  -7 6098.02 417.176  17
  13  -6   7 187.402 84.8153  19
 -13   6  -7 86.2729 67.3236   9
  15   7  -7 1130.68 170.647  18
 -15   7   7 977.358 162.413   9
 -14  -7   7 267.218 87.8543  14
  14   7  -7 390.941 133.453  18
 -14  -7   7 411.487 102.542  16
  13   7  -7 9221.91 566.878  18
 -13  -7   7 10615.4 533.611  16
 -13  -7   7 10001.4 459.091  14
 -12  -7   7 395.407 165.048  14
  12   7  -7 250.913 144.936  18
 -12  -7   7 184.812 146.957  16
  11   7  -7 2377.22 343.699  18
 -11  -7   7 2818.14 324.290  16
 -11  -7   7 2620.17 279.065  14
 -10  -7   7 211.034 159.856  14
  10   7  -7-21.8448 128.202  18
 -10  -7   7 124.966 98.2161  16
   9   7  -7 5096.61 452.228  12
   9   7  -7 5240.66 509.438  18
  -9  -7   7 5701.38 438.248  14
   8   7  -7 6864.55 567.788  12
   8  -7  -7 7393.58 494.125  11
  -8  -7   7 7433.86 631.303  19
   8   7  -7 7638.97 609.323  18
  -8  -7   7 7636.36 528.733  14
   7   7  -7 4492.57 481.421  12
   7  -7  -7 4334.68 419.778  11
  -7  -7   7 4401.87 483.932  19
   7   7  -7 4877.79 497.294  18
  -7  -7   7 4938.93 437.607  14
   6   7  -7 10180.1 739.806  12
   6  -7  -7 10600.1 647.598  11
  -6  -7   7 9131.65 685.067  19
   6   7  -7 10427.8 716.394  18
   5  -7  -7 148.319 137.954  11
   5   7  -7-163.215 137.184  12
  -5  -7   7-144.950 126.755  19
   5   7  -7-167.123 149.885  18
  -4  -7   7 699.023 254.054   7
   4   7  -7 240.175 135.337  12
   4  -7  -7 938.165 231.467  11
  -4  -7   7 414.118 195.891  19
   4   7  -7 711.825 195.457  18
  -3  -7   7 96.3323 133.870   7
   3  -7  -7 110.741 127.641  11
  -3  -7   7 159.869 97.3873  19
   3   7  -7-1.69827 107.141   9
  -2  -7   7 2247.87 363.490   7
   2  -7  -7 2545.25 364.892  11
  -2  -7   7 1906.72 342.665  19
   2   7  -7 1708.11 352.581   9
   2   7  -7 2114.27 323.466  18
  -1  -7   7 2791.32 419.256   7
   1  -7  -7 3098.70 381.146  11
  -1  -7   7 2567.49 379.663  19
   1   7  -7 2815.86 359.713  18
   1   7  -7 1710.63 353.763   9
   0  -7   7 209.154 148.938   7
   0  -7  -7 544.390 208.271  11
   0  -7   7 353.899 173.265  19
   0   7  -7 287.224 149.302   9
   1  -7   7 3196.33 444.269   7
  -1  -7  -7 3521.38 413.602  11
   1  -7   7 3220.72 434.412  19
  -1   7  -7 3006.25 454.392   9
   2  -7   7 81.8746 151.361   7
  -2  -7  -7-255.185 143.961  11
   2  -7   7 25.3193 97.1932  19
  -2   7  -7-59.6650 107.158   9
   3  -7   7 600.777 211.159   7
  -3  -7  -7 538.869 189.366  11
   3  -7   7 602.602 172.036  19
  -3   7  -7 832.594 269.942   9
   4  -7   7-79.2076 113.103   7
  -4  -7  -7 82.6660 105.535  11
   4  -7   7 8.15215 115.160  19
  -4   7  -7-5.79984 124.240   9
  -5  -7  -7 774.320 202.970  11
   5  -7   7 662.854 202.542   7
   5  -7   7 978.513 240.286  19
  -5   7  -7 707.978 217.635   9
   6  -7   7 2154.72 341.153   7
   6  -7   7 1986.19 327.958  19
  -6   7  -7 2304.62 383.652   9
   7  -7   7 5598.88 547.516  19
  -7   7  -7 5826.39 569.182   9
   8  -7   7 806.932 204.689  19
  -8   7  -7 370.452 138.749   9
   9  -7   7 1986.95 281.010  19
  -9   7  -7 1723.37 288.222   9
  10  -7   7 216.591 105.622   7
  10  -7   7 222.738 109.805  19
 -10   7  -7 163.242 82.4835   9
  11  -7   7 244.860 81.2037   7
  11  -7   7 418.496 123.175  19
 -11   7  -7 274.003 89.3691   9
 -12   7  -7 1093.25 152.893   9
  13   8  -7 24.5106 49.9230  18
 -13  -8   7-52.0609 79.9327  16
  12   8  -7 108.319 62.1032  18
 -12  -8   7-36.9546 68.7254  16
 -12   8   7 202.324 82.2889   9
  11   8  -7 435.430 113.739  18
 -11  -8   7 328.142 103.749  16
 -11   8   7 303.947 96.1406   9
 -10  -8   7 160.420 73.4093  14
  10   8  -7 128.733 90.0687  18
 -10  -8   7 193.262 92.5089  16
  -9  -8   7 68.1033 100.592  14
   9   8  -7 219.066 129.956  18
  -9  -8   7 145.248 100.607  16
  -8  -8   7 135.420 92.4858  14
   8   8  -7 38.2556 108.457  12
   8   8  -7-58.3537 102.264  18
  -7  -8   7 123.586 93.1031  14
   7   8  -7 13.5320 118.990  12
  -7  -8   7 102.825 140.174  19
   7   8  -7-18.3220 146.842  18
   6   8  -7 3443.58 382.888  12
  -6  -8   7 3647.64 401.573  19
   6   8  -7 3548.21 389.908  18
  -6  -8   7 3422.50 314.717  14
  -5  -8   7 309.030 120.373  14
   5   8  -7 206.261 111.249  12
  -5  -8   7 241.188 130.466  19
   5   8  -7 551.955 169.222  18
   4   8  -7 462.746 152.957  12
   4  -8  -7 566.880 163.790  11
  -4  -8   7 573.027 160.637  19
   4   8  -7 537.753 176.203  18
   3  -8  -7 363.009 158.189  11
   3   8  -7 237.761 165.085  12
  -3  -8   7 17.6896 92.7790  19
   3   8  -7 80.3471 88.4015  18
  -2  -8   7 83.6248 105.276   7
   2  -8  -7 121.184 114.001  11
  -2  -8   7 110.299 120.408  19
   2   8  -7 149.039 117.947  18
  -1  -8   7 118.376 122.848   7
   1  -8  -7-24.6304 121.974  11
  -1  -8   7 83.5788 102.719  19
   1   8  -7 177.271 139.060  18
   0  -8   7 2047.82 325.606   7
   0  -8  -7 1921.29 261.485  11
   0  -8   7 1835.43 308.586  19
   0   8  -7 1599.86 275.187   9
   0   8  -7 1723.66 266.366  18
   1  -8   7 1970.10 323.558   7
  -1  -8  -7 1993.14 280.834  11
   1  -8   7 1908.36 321.624  19
  -1   8  -7 1714.70 288.586   9
   2  -8   7-38.5791 103.068   7
   2  -8   7-46.2326 108.280  19
  -2   8  -7 35.0411 77.0972   9
   3  -8   7-5.22370 83.6147   7
   3  -8   7 145.083 82.0132  19
  -3   8  -7 208.581 106.417   9
   4  -8   7 195.605 98.8918   7
   4  -8   7 186.720 100.719  19
  -4   8  -7 414.101 159.106   9
   5  -8   7 93.3235 88.9830   7
   5  -8   7 329.899 131.066  19
  -5   8  -7 179.509 122.847   9
   6  -8   7 244.844 116.405   7
   6  -8   7 7.50514 81.1324  19
  -6   8  -7 127.186 101.037   9
   7  -8   7 341.038 101.327   7
  -7   8  -7 348.805 105.010  12
   7  -8   7 477.037 147.345  19
  -7   8  -7 354.352 128.736   9
   8  -8   7-65.2146 66.7489   7
   8  -8   7 109.704 82.7702  19
  -8   8  -7-120.963 101.258   9
   9  -8   7 135.913 67.3674   7
   9  -8   7 171.800 77.9545  19
  -9   8  -7 313.012 111.806   9
 -10   8  -7 10050.2 473.286   9
  10   9  -7 843.869 123.774  18
 -10  -9   7 1129.12 140.708  16
   9   9  -7 289.401 101.513  18
  -9  -9   7 112.712 73.9807  16
   8   9  -7 144.335 86.0587  18
  -8  -9   7 61.4330 65.7006  16
   7   9  -7 242.773 118.107  18
  -7  -9   7 189.835 91.8061  16
   6   9  -7 676.699 117.885  12
   6   9  -7 795.017 167.536  18
   5   9  -7 31.0631 68.3948  12
  -5  -9   7 161.630 78.6291  19
   5   9  -7 54.7980 76.5369  18
   4   9  -7 2078.69 277.582  12
  -4  -9   7 1870.04 269.983  19
   4   9  -7 1868.80 223.450  18
   3   9  -7 237.958 142.034  12
  -3  -9   7 207.457 117.058  19
   3   9  -7 56.0181 89.8544  18
   2   9  -7 6034.83 484.829  12
  -2  -9   7 6396.48 485.301  19
   2   9  -7 5315.26 387.484  18
   1   9  -7 49.7293 88.8595  12
  -1  -9   7 85.4273 105.991  19
   1   9  -7 285.808 122.123  18
   0   9  -7 760.521 175.880  12
   0  -9   7 539.642 158.973  19
   0   9  -7 442.557 116.672  18
  -1   9  -7 42.6235 105.262  12
   1  -9   7 190.795 102.964  19
   2  -9   7 1661.90 230.940   7
   2  -9   7 1599.67 239.840  19
  -2   9  -7 1351.06 183.097   9
   3  -9   7 1090.60 177.782   7
   3  -9   7 1216.58 210.057  19
  -3   9  -7 1001.73 164.492   9
   4  -9   7 279.456 70.3383   7
  -4   9  -7 438.447 133.339  12
   4  -9   7 710.159 163.344  19
  -4   9  -7 568.603 140.937   9
   5  -9   7 3219.32 254.980   7
  -5   9  -7 3918.43 308.625  12
   5  -9   7 3918.35 330.405  19
  -5   9  -7 3578.78 300.542   9
   6  -9   7 116.482 73.1549  19
  -6   9  -7 126.705 68.0453   9
  -2 -10   7 93.8655 60.7087  19
   1  10  -7 1713.05 190.138  12
  -1 -10   7 1772.58 201.588  19
   0  10  -7 2666.48 233.123  12
   0 -10   7 2493.60 229.353  19
  -1  10  -7 149.536 62.4968  12
 -18   0   8 1041.32 151.869  14
  17   0  -8 4422.91 387.750  13
 -17   0   8 3700.89 292.112  14
 -16   0   8 685.661 151.665  14
  16   0  -8 822.720 198.108  13
  16   0  -8 559.581 186.420  18
  15   0  -8 9627.71 663.371  13
 -15   0   8 9045.88 529.976  14
  14   0  -8 10730.1 708.809  13
  14   0  -8 9141.41 667.460  18
 -14   0   8 10619.4 595.300  14
  13   0  -8 17534.4 938.928  13
 -13   0   8 15926.5 762.652  14
  12   0  -8 12862.2 828.315  13
 -12   0   8 11993.8 836.294   5
  12   0  -8 10213.0 717.710  18
 -12   0   8 12046.2 670.269  14
  11   0  -8 34987.0 1343.66  13
 -11   0   8 33228.9 1402.20   5
 -11   0   8 36486.0 1166.31  14
 -10   0   8 1582.95 279.731  14
  10   0  -8 1353.79 336.186  13
 -10   0   8 1621.52 344.377   5
  -9   0   8 4189.26 515.267   5
  -9   0   8 3719.98 394.994  14
  -8   0   8 573.122 164.382  14
   8   0  -8 444.796 214.307  11
  -8   0   8 456.514 200.574   5
   7   0  -8-39.7224 145.135  11
  -7   0   8 536.756 198.563   5
   6   0  -8 684.048 246.134  11
  -6   0   8 1180.37 267.513   5
   5   0  -8 287.337 137.859  11
  -5   0   8 334.272 132.076   5
   4   0  -8 1279.61 256.303  11
  -4   0   8 1122.61 236.754   5
   3   0  -8 17446.2 929.135  11
   2   0  -8 1393.67 503.899  11
   2   0  -8 1396.26 295.603  21
   2   0  -8 1015.58 328.902   9
   1   0  -8 143320. 2588.91  21
   1   0  -8 142956. 2661.28  11
   1   0  -8 140579. 3158.35   9
   0   0  -8 7701.81 641.891  21
   0   0  -8 8363.50 678.825  11
   0   0  -8 7870.65 723.587   9
  -1   0  -8 87729.9 2052.99  11
  -1   0  -8 85705.4 2069.21  21
  -1   0  -8 85566.4 2359.01   9
  -2   0  -8 21427.9 1070.83  21
  -2   0  -8 22656.9 1043.49  11
  -2   0  -8 22124.3 1180.92   9
  -3   0  -8 42198.0 1501.09  21
  -3   0  -8 43736.7 1412.46  11
  -3   0  -8 44368.2 1678.09   9
  -3   0  -8 40663.7 1500.14  17
  -4   0  -8 659.481 243.013  21
  -4   0  -8 784.787 210.760  11
  -4   0  -8 560.243 209.287   9
  -5   0  -8 673.558 240.590  21
  -5   0  -8 526.936 178.891  11
  -5   0  -8 356.695 177.194   9
  -6   0  -8-227.304 202.630  21
  -7   0  -8 480.687 179.989  21
  -8   0  -8-19.5517 188.318  21
  -9   0  -8 897.139 270.365  21
 -10   0  -8 834.851 240.359  21
 -11   0  -8 2895.91 393.481  21
 -12   0  -8 3454.55 398.063  21
 -13   0  -8 946.760 211.425  21
 -14   0  -8 13312.8 624.315  21
 -15   0  -8 254.706 107.376  21
 -18  -1   8 300.597 89.2827  14
  18   1  -8 4.76467 80.5169  18
 -17  -1   8-58.2622 101.163  14
  17   1  -8-156.195 92.1126  13
  17   1  -8 33.7007 89.4695  18
  16  -1  -8 3454.13 392.966  13
  16   1  -8 3636.29 365.990  13
  16   1  -8 2493.78 356.321  18
 -16  -1   8 3610.98 334.677  14
 -15  -1   8 1758.36 253.448  14
  15  -1  -8 1887.17 325.694  13
  15   1  -8 1487.63 287.840  13
  15  -1  -8 1382.15 254.977  18
  15   1  -8 1472.37 276.785  18
 -14  -1   8 709.397 204.581  14
  14  -1  -8 161.779 150.704  13
  14   1  -8 459.866 183.171  13
  14  -1  -8 144.629 99.8921  18
  14   1  -8 566.433 206.327  18
 -13  -1   8 437.271 162.507  14
  13  -1  -8 253.641 181.348  13
  13   1  -8 55.5327 138.328  13
  13  -1  -8-10.0608 118.122  18
  13   1  -8 185.654 141.746  18
  12  -1  -8 4674.49 514.621  13
  12   1  -8 3701.19 462.676  13
 -12   1   8 3844.41 492.590   5
  12   1  -8 3545.46 429.111  18
 -12  -1   8 3081.54 396.661   5
 -12  -1   8 4361.07 433.518  14
 -11  -1   8 862.223 247.403  14
  11  -1  -8 478.193 190.698  13
  11   1  -8 615.611 239.178  13
 -11   1   8 1229.66 313.262   5
  11   1  -8 522.551 159.445  18
 -11  -1   8 571.949 143.016   5
  10  -1  -8 11127.9 750.584  13
 -10   1   8 11297.5 824.867   5
 -10  -1   8 10885.8 796.192   5
 -10  -1   8 10544.0 663.208  14
  -9  -1   8 337.532 175.076  14
   9  -1  -8 480.774 207.910  13
   9  -1  -8 102.106 136.375  11
   9   1  -8-87.2907 123.965  11
  -9   1   8 977.652 291.307   5
  -9  -1   8 533.745 202.347   5
  -8  -1   8 345.568 157.530  14
   8  -1  -8 122.836 145.407  13
   8  -1  -8 203.631 128.522  11
   8   1  -8-36.3547 147.639  11
  -8  -1   8-64.5455 130.649   5
   7  -1  -8 184.989 143.203  11
   7   1  -8 189.731 153.014  11
  -7  -1   8 439.157 168.915   5
   6  -1  -8 10375.2 709.522  11
   6   1  -8 9600.93 718.477  11
  -6   1   8 12129.0 804.806   5
  -6  -1   8 11836.8 783.626   5
   5   1  -8 1568.25 332.324  12
   5  -1  -8 1548.62 309.796  11
   5   1  -8 1417.12 269.681  11
  -5   1   8 1578.57 329.649   5
  -5  -1   8 1360.98 280.451   5
   4   1  -8 31.8034 113.759  12
   4  -1  -8 13.5626 145.103  11
   4   1  -8-206.183 179.668  11
  -4   1   8 141.776 154.517   5
   3   1  -8 12439.7 796.301  11
   3  -1  -8 12865.6 780.609  11
   3   1  -8 12846.3 860.417  12
   3   1  -8 11441.5 940.555   9
   2   1  -8 349.671 250.153  12
   2   1  -8-84.6637 128.311  21
   2  -1  -8 96.2135 150.921  11
   2   1  -8-68.7445 188.828  11
   2   1  -8 37.4783 157.854   9
   1   1  -8 1043.40 277.000  12
   1  -1  -8 814.473 181.318  21
   1  -1  -8 1106.08 252.686  11
   1   1  -8 723.935 201.010  11
   1   1  -8 1030.17 255.059  21
   1   1  -8 642.618 255.614   9
   0   1  -8-47.8489 165.992  12
   0   1  -8 31.5441 124.105  21
   0  -1  -8 56.0186 133.357  11
   0   1  -8-53.7179 160.779  11
   0   1  -8 53.7299 161.379   9
   0  -1  -8-125.813 160.631  17
   0  -1  -8-125.292 154.137  21
  -1  -1  -8 10466.7 699.347  11
  -1   1  -8 10759.0 716.218  12
  -1  -1  -8 11045.2 766.605  21
  -1   1  -8 9881.54 705.776  21
  -1   1  -8 9529.66 699.129  11
  -1   1  -8 10006.9 831.272   9
  -1  -1  -8 10807.5 783.226  17
  -2  -1  -8 12243.0 770.074  11
  -2  -1  -8 12508.3 828.320  21
  -2   1  -8 12229.0 788.664  21
  -2   1  -8 12100.2 764.093  11
  -2   1  -8 13657.7 954.121   9
  -2  -1  -8 11242.2 812.748  17
  -3  -1  -8 1065.20 321.843  21
  -3   1  -8 1317.92 321.629  21
  -3  -1  -8 1339.81 262.849  11
  -3   1  -8 1006.41 232.939  11
  -3   1  -8 1259.96 294.328   9
  -3  -1  -8 1191.70 315.818  17
  -4  -1  -8 24264.5 1037.51  11
  -4  -1  -8 25084.8 1199.68  21
  -4   1  -8 21478.5 1103.72  21
  -4   1  -8 21470.7 997.312  11
  -4   1  -8 25042.2 1268.28   9
  -4  -1  -8 22612.5 1267.79  17
  -5  -1  -8 956.049 269.505   6
  -5  -1  -8 914.859 288.022  21
  -5   1  -8 625.155 213.335  21
  -5  -1  -8 723.027 198.724  11
  -5   1  -8 776.755 224.638  11
  -5   1  -8 747.297 205.349   9
  -6  -1  -8 755.730 198.456   6
  -6  -1  -8 1123.54 308.607  21
  -6   1  -8 704.043 236.815  21
  -6   1  -8 970.885 285.608   9
  -7  -1  -8 74.5444 86.5539   6
  -7  -1  -8 446.072 274.341  21
  -7   1  -8 455.930 190.264  21
  -7   1  -8 380.038 182.709   9
  -8   1  -8 73.2033 195.252  21
  -8  -1  -8 281.384 164.389   6
  -8  -1  -8 419.274 235.126  21
  -9  -1  -8 2036.98 391.232  21
  -9   1  -8 1438.82 292.917  21
 -10  -1  -8-8.22272 161.203  21
 -10   1  -8-40.7667 130.441  21
 -11  -1  -8 2667.52 341.528  21
 -11   1  -8 2534.79 371.946  21
 -12   1  -8 27.3087 123.806  21
 -12  -1  -8-130.926 147.922  21
 -13   1  -8 7.34167 110.898  21
 -13  -1  -8-99.2567 110.809  21
 -14  -1  -8 855.589 148.303  21
 -14   1  -8 700.501 162.741  21
 -15  -1  -8 2333.43 202.812  21
 -15   1  -8 2490.79 242.808  21
 -15  -1  -8 2561.36 273.146  17
 -18  -2   8-43.3635 76.4258  14
  18   2  -8 18.4919 69.3798  18
  17   2  -8 1925.70 290.032  18
 -17  -2   8 2720.83 276.830  14
 -16  -2   8 82.0923 111.087  14
  16   2  -8 107.708 129.119  13
  16   2  -8 147.813 126.595  18
 -15  -2   8 970.754 190.251  14
  15  -2  -8 825.784 210.673  13
  15   2  -8 973.528 222.494  13
  15   2  -8 457.608 196.952  18
 -14  -2   8 136.301 123.587  14
  14  -2  -8 378.250 211.053  13
  14   2  -8 164.024 159.461  13
  14   2  -8-41.9744 129.172  18
 -13  -2   8-73.3000 149.962  14
  13  -2  -8 86.3030 131.092  13
  13   2  -8 82.2530 115.322  13
  13   2  -8-95.5591 106.620  18
  12  -2  -8 6282.68 583.631  13
  12   2  -8 5820.08 547.289  13
 -12   2   8 6497.46 603.638   5
 -12  -2   8 6255.71 599.527   5
  12   2  -8 5420.18 541.178  18
 -12  -2   8 6636.76 536.535  14
 -11  -2   8 527.858 193.783  14
  11  -2  -8 935.481 295.456  13
  11   2  -8 486.376 214.791  13
 -11   2   8 1098.19 314.909   5
  11   2  -8 636.414 204.025  18
 -11  -2   8 633.803 186.102   5
  10  -2  -8 3548.57 435.625  13
 -10  -2   8 3834.45 460.427   5
  10   2  -8 3376.80 409.039  18
 -10  -2   8 3779.57 432.944  14
  -9  -2   8-156.314 150.937  14
   9  -2  -8 32.8158 124.697  13
   9  -2  -8-84.3794 152.428  11
   9   2  -8 8.26771 114.134  11
  -9  -2   8-162.888 170.550   5
   8  -2  -8 9730.56 693.545  13
   8  -2  -8 8094.83 623.007  11
   8   2  -8 6898.02 617.112  11
  -8   2   8 11060.9 838.105   5
  -8  -2   8 8508.91 688.470   5
  -8  -2   8 8729.12 633.484  14
   7  -2  -8 4613.85 492.826  13
   7   2  -8 3969.84 474.435  11
   7   2  -8 5473.31 610.341  12
   7  -2  -8 4342.72 477.195  11
  -7   2   8 5717.00 586.020   5
  -7  -2   8 5247.22 524.621   5
   6  -2  -8 6646.84 543.998  13
   6   2  -8 7340.60 693.719  12
   6  -2  -8 6173.31 545.047  11
   6   2  -8 5361.10 536.045  11
  -6   2   8 7264.58 646.229   5
  -6  -2   8 6101.96 565.964   5
   5  -2  -8 9177.06 645.998  13
   5   2  -8 9501.17 783.310  12
   5  -2  -8 9499.65 671.607  11
  -5   2   8 9046.37 693.132   5
  -5  -2   8 8702.29 652.326   5
   5   2  -8 9098.15 819.919   9
   5   2  -8 8099.16 678.870  11
   4   2  -8 56364.6 1870.71  12
   4  -2  -8 56121.6 1630.39  11
   4   2  -8 50859.5 1666.45  11
  -4   2   8 53902.9 1630.35   5
   4   2  -8 53392.5 1994.10   9
   3   2  -8 4996.17 588.319  12
   3  -2  -8 5293.29 551.230  11
   3   2  -8 4794.62 612.271   9
   2   2  -8 39282.1 1515.44  12
   2  -2  -8 39627.3 1371.21  11
   2   2  -8 35851.7 1648.08   9
   1   2  -8 320.640 219.069  12
   1  -2  -8 508.278 254.472  11
   1   2  -8 23.3532 154.125   9
   1  -2  -8 181.461 113.561  17
   0   2  -8 8202.12 669.288  12
   0  -2  -8 7963.84 632.224  11
   0   2  -8 7033.85 546.641  21
   0  -2  -8 7965.78 649.372  21
   0   2  -8 6516.73 741.170   9
   0  -2  -8 7984.16 707.748  17
  -1   2  -8 6768.93 596.859  12
  -1  -2  -8 6481.10 570.801  11
  -1  -2  -8 6591.80 615.620  21
  -1   2  -8 6325.08 543.597  21
  -1   2  -8 5958.11 565.672  11
  -1   2  -8 6662.40 704.333   9
  -1  -2  -8 5894.20 633.757  17
  -2   2  -8 2328.43 338.491  12
  -2  -2  -8 2484.56 383.792   6
  -2  -2  -8 2620.63 374.146  11
  -2  -2  -8 2192.88 345.166  21
  -2   2  -8 2191.67 369.839  21
  -2   2  -8 2003.32 320.942  11
  -2   2  -8 2285.57 428.194   9
  -2  -2  -8 2061.29 393.515  17
  -3  -2  -8 1486.81 311.260   6
  -3  -2  -8 1929.22 323.366  21
  -3   2  -8 1624.99 308.390  21
  -3  -2  -8 1667.66 300.801  11
  -3   2  -8 1497.73 255.035  11
  -3   2  -8 1468.16 359.372   9
  -3  -2  -8 1860.26 384.323  17
  -4  -2  -8 997.341 256.527   6
  -4   2  -8 1218.27 266.129  21
  -4  -2  -8 1100.31 240.783  11
  -4   2  -8 814.450 187.274  11
  -4  -2  -8 1177.85 306.902  21
  -4   2  -8 724.427 299.783   9
  -4  -2  -8 1162.53 321.940  17
  -5  -2  -8 3718.09 492.920   6
  -5  -2  -8 3870.31 416.241  11
  -5   2  -8 3315.68 453.453  21
  -5  -2  -8 3619.93 461.468  21
  -5   2  -8 3148.13 383.639  11
  -5   2  -8 4194.46 537.580   9
  -5  -2  -8 3699.85 558.149  17
  -6  -2  -8 227.488 136.296  21
  -6  -2  -8 433.212 245.507   6
  -6   2  -8 426.861 199.684  21
  -6   2  -8 252.552 162.093   9
  -6  -2  -8 206.352 144.472  17
  -7  -2  -8 7305.49 678.825   6
  -7   2  -8 6410.34 627.728  21
  -7  -2  -8 6903.83 601.878  21
  -7   2  -8 6651.83 664.515   9
  -8  -2  -8 2756.60 420.917   6
  -8  -2  -8 2119.06 331.356  21
  -8   2  -8 1903.17 337.156  21
  -8   2  -8 1963.47 351.673   9
  -9  -2  -8 742.669 226.471  21
  -9   2  -8 436.460 215.928  21
  -9   2  -8 636.229 186.637   9
 -10  -2  -8 7379.33 586.957  21
 -10   2  -8 7377.00 615.199  21
 -11  -2  -8 319.089 127.547  21
 -11   2  -8 189.123 193.585  21
 -12  -2  -8 1166.76 212.922  21
 -12   2  -8 1374.93 269.708  21
 -13   2  -8 819.898 194.684  21
 -13  -2  -8 461.770 141.917  21
 -13  -2  -8 795.845 185.231  17
 -14  -2  -8 1208.21 163.788  21
 -14   2  -8 1367.24 199.942  21
 -14  -2  -8 1270.19 222.362  17
 -15   2  -8 3453.48 272.659  21
 -15  -2  -8 3025.38 289.542  17
 -18  -3   8 623.120 115.887  14
  18   3  -8 358.946 97.7528  18
 -17  -3   8 25.7844 95.9772  14
  17   3  -8-35.9842 96.6216  18
 -16  -3   8 89.9368 122.961  14
  16   3  -8 42.3446 129.659  18
 -15  -3   8 1505.04 254.846  14
  15   3  -8 1089.50 179.385  13
  15   3  -8 1032.62 234.743  18
 -14  -3   8 255.286 182.522  14
  14  -3  -8 392.377 185.286  13
  14   3  -8 396.712 141.254  13
  14   3  -8 124.527 124.485  18
 -13  -3   8 198.647 123.548  14
  13  -3  -8 346.830 194.289  13
  13   3  -8 151.102 104.927  13
  13   3  -8 329.702 175.680  18
 -12  -3   8 418.163 198.914  14
  12  -3  -8 378.225 178.771  13
  12   3  -8 135.348 166.968  13
  12   3  -8 62.2081 94.2971  18
 -11  -3   8 1322.53 294.559  14
  11  -3  -8 1149.72 267.447  13
  11   3  -8 885.902 237.744  13
  11   3  -8 700.383 194.530  18
 -11  -3   8 1175.70 280.697   5
 -10  -3   8 109.222 187.503  14
  10  -3  -8 210.734 182.186  13
  10   3  -8 203.249 129.377  18
 -10  -3   8-89.6611 120.446   5
   9  -3  -8 6594.63 561.099  13
   9   3  -8 3595.22 472.382  11
   9  -3  -8 4688.85 476.478  11
  -9   3   8 7480.38 741.140   5
  -9  -3   8 6602.91 633.220   5
   9   3  -8 5882.65 540.243  18
  -9  -3   8 5686.68 540.391  14
  -8  -3   8-248.917 193.812  14
   8  -3  -8-125.667 113.884  13
   8   3  -8 138.538 184.147  12
   8  -3  -8-77.3478 112.513  11
   8   3  -8 351.731 204.525  11
  -8   3   8 330.639 243.920   5
  -8  -3   8 5.25260 154.931   5
   7  -3  -8 1833.01 289.185  13
   7   3  -8 1766.40 377.587  12
   7  -3  -8 1357.33 269.237  11
  -7   3   8 1851.48 333.678   5
  -7  -3   8 1678.32 309.412   5
  -6  -3   8 5985.06 542.912   7
   6  -3  -8 6408.14 512.333  13
   6   3  -8 5820.65 636.772  12
   6  -3  -8 5825.59 546.328  11
  -6   3   8 5467.46 572.229   5
  -6  -3   8 5364.86 527.446   5
  -5  -3   8 561.383 189.882   7
   5  -3  -8 261.821 150.849  13
   5   3  -8 76.7754 179.578  12
   5  -3  -8 396.672 167.497  11
  -5   3   8-56.0408 183.231   5
   5   3  -8 429.715 242.468   9
  -4  -3   8 4331.04 478.021   7
   4   3  -8 4563.51 555.991  12
[truncated: 65,721 more chars]
