# Supplementary material for: Crystal structure of 4,4-dibutyl-2-phenyl-3,4-di­hydro­quinazoline
Source: Acta Crystallogr Sect E Struct Rep Online. 2014 Sep 10;70(Pt 10):o1100. doi: 10.1107/S1600536814020017 (PMC4257218; doi:10.1107/S1600536814020017)
Supplement: Supplementary file 2 [file e-70-o1100-Isup2.hkl]

#
# h,k,l, Fc-squared, Fo-squared, sigma(Fo-squared), status flag
#
data_I
_shelx_title ' ks1314 in P 1 21/c 1'
_shelx_refln_list_code          4
_shelx_F_calc_maximum      176.10
_exptl_crystal_F_000       696.00
_reflns_d_resolution_high  0.8035

loop_
 _space_group_symop_operation_xyz
 'x, y, z'
 '-x, y+1/2, -z+1/2'
 '-x, -y, -z'
 'x, -y-1/2, z-1/2'

_cell_length_a    19.2953
_cell_length_b     9.9889
_cell_length_c     9.6341
_cell_angle_alpha  90.000
_cell_angle_beta   96.667
_cell_angle_gamma  90.000

_shelx_F_squared_multiplier     1.000

loop_
 _refln_index_h
 _refln_index_k
 _refln_index_l
 _refln_F_squared_calc
 _refln_F_squared_meas
 _refln_F_squared_sigma
 _refln_observed_status
   2   0   0      15580.48      14321.58        90.92 o
   3   0   0       1152.45       1019.33        30.84 o
   4   0   0         25.31         23.13         6.57 o
   5   0   0        535.49        479.17        28.28 o
   6   0   0        435.19        383.91        28.97 o
   7   0   0        775.91        677.11        42.33 o
   8   0   0        231.16        184.71        23.96 o
   9   0   0        671.81        645.83        45.70 o
  10   0   0         25.19         16.12         7.79 o
  11   0   0       1811.57       1867.98        90.74 o
  12   0   0       2287.22       2469.11       108.50 o
  13   0   0       1233.70       1308.71        82.96 o
  14   0   0       1206.09       1218.56        33.81 o
  15   0   0       1140.57       1090.03        33.18 o
  16   0   0         60.12         49.41        10.81 o
  17   0   0         27.67         22.10         4.51 o
  18   0   0         42.63         45.74         5.74 o
  19   0   0        110.17        117.13         8.97 o
  20   0   0        100.41        110.44         8.31 o
  21   0   0         14.28         11.14         5.34 o
  22   0   0         84.37         91.05         9.18 o
  23   0   0          0.75         -2.84         2.84 o
   1   1   0       5753.75       5724.65        38.96 o
   2   1   0        281.10        289.44         8.02 o
   3   1   0        672.20        595.08        17.91 o
   4   1   0          3.89          2.37         2.47 o
   5   1   0       3687.02       3546.71        45.26 o
   6   1   0         40.76         28.14         5.46 o
   7   1   0          5.07          2.21         1.47 o
   8   1   0        341.89        299.35        20.50 o
   9   1   0          5.44          2.83         2.13 o
  10   1   0         91.99         92.97        13.59 o
  11   1   0        241.69        250.66        23.61 o
  12   1   0         58.56         43.85        11.34 o
  13   1   0         35.59         22.32         8.94 o
  14   1   0         75.69         64.33         8.23 o
  15   1   0         99.85        100.15         8.35 o
  16   1   0         64.93         55.76         6.68 o
  17   1   0          0.17         -0.86         6.88 o
  18   1   0          9.21          9.30         3.30 o
  19   1   0        195.42        208.96        10.09 o
  20   1   0          3.10          7.78         2.98 o
  21   1   0          2.96          7.03         2.89 o
  22   1   0         53.16         62.98         4.28 o
  23   1   0         19.24         16.12         2.20 o
   0   2   0         42.83         51.56         5.66 o
   1   2   0        713.23        761.64        15.30 o
   2   2   0         98.75        122.03         7.86 o
   3   2   0       5478.50       5400.34        49.05 o
   4   2   0      14850.59      14326.95       116.65 o
   5   2   0       3705.61       3609.72        43.92 o
   6   2   0        470.66        441.77        11.43 o
   7   2   0       4037.63       4260.04        64.56 o
   8   2   0         20.00         22.57         3.54 o
   9   2   0       1695.22       1864.44        28.92 o
  10   2   0        119.30         93.51         7.27 o
  11   2   0        408.65        389.37        25.84 o
  12   2   0         42.95         33.99         8.86 o
  13   2   0         25.87         18.17         6.60 o
  14   2   0         10.62          8.41         2.44 o
  15   2   0         16.18         11.64         2.81 o
  16   2   0        118.66        102.36         8.54 o
  17   2   0         69.54         72.16         8.06 o
  18   2   0         95.79        103.88        10.65 o
  19   2   0        273.81        291.94        14.60 o
  20   2   0        164.43        183.17         9.33 o
  21   2   0         60.67         53.07         4.17 o
  22   2   0         55.25         51.69         3.49 o
  23   2   0         11.33          8.82         3.47 o
   1   3   0        557.97        555.24        14.59 o
   2   3   0       1375.38       1410.62        28.85 o
   3   3   0        159.32        173.43         8.33 o
   4   3   0        157.42        129.97         7.71 o
   5   3   0       4442.94       4763.65        54.25 o
   6   3   0       4440.16       4753.34        44.76 o
   7   3   0         78.56         52.97         5.19 o
   8   3   0       1893.29       2183.97        37.47 o
   9   3   0        249.58        240.42        10.85 o
  10   3   0        242.13        224.96        11.12 o
  11   3   0        244.83        244.59        20.87 o
  12   3   0          2.69         -1.10        24.39 o
  13   3   0         38.05         36.01         3.51 o
  14   3   0          4.93          3.98         2.04 o
  15   3   0         14.13         11.47         2.68 o
  16   3   0          4.70          7.75         2.70 o
  17   3   0          4.53          1.76         2.72 o
  18   3   0          3.22          9.64         3.45 o
  19   3   0         38.30         33.47         5.96 o
  20   3   0        115.69        113.86         6.06 o
  21   3   0         11.47         11.56         1.98 o
  22   3   0          2.20          0.14         3.09 o
   0   4   0         75.09         76.06         8.52 o
   1   4   0        589.13        614.02        18.18 o
   2   4   0         53.61         60.13         6.80 o
   3   4   0        135.39        151.22         7.28 o
   4   4   0        400.48        427.51        13.37 o
   5   4   0       2886.61       3297.27        61.25 o
   6   4   0       1264.35       1405.56        70.78 o
   7   4   0        778.92        848.12        33.76 o
   8   4   0        111.85        124.23        13.95 o
   9   4   0       1859.71       2097.07        57.76 o
  10   4   0         66.92         62.22        15.15 o
  11   4   0         10.71          6.55        12.04 o
  12   4   0         83.40         92.59         6.19 o
  13   4   0        457.28        439.03        13.99 o
  14   4   0          5.43          3.38         2.08 o
  15   4   0         60.55         38.23         4.23 o
  16   4   0        145.14        115.68         7.62 o
  17   4   0         55.21         45.43         5.36 o
  18   4   0         56.01         34.85         4.79 o
  19   4   0          4.49          2.12         1.97 o
  20   4   0          3.38          8.03         2.61 o
  21   4   0          4.20          2.18         2.02 o
  22   4   0         78.52         90.99         7.94 o
   1   5   0         46.70         60.90         6.19 o
   2   5   0         79.25         84.74         8.07 o
   3   5   0        239.12        231.93        14.84 o
   4   5   0        495.93        546.76        19.40 o
   5   5   0          0.02         -3.13         3.13 o
   6   5   0          4.31          7.26         2.94 o
   7   5   0         70.95         64.92         8.33 o
   8   5   0         20.68         23.00         9.35 o
   9   5   0        181.93        210.23        26.47 o
  10   5   0       1312.86       1459.77        38.93 o
  11   5   0          1.74          1.93         2.45 o
  12   5   0         31.75         22.35         3.83 o
  13   5   0        148.00        129.92         8.47 o
  14   5   0         15.62          8.91         2.14 o
  15   5   0        188.38        147.12         8.05 o
  16   5   0         35.96         34.93         4.09 o
  17   5   0        145.61        107.62        13.40 o
  18   5   0          0.17          2.25         1.64 o
  19   5   0          0.04         -1.85         1.85 o
  20   5   0         49.36         34.90         9.03 o
  21   5   0         48.69         59.15         6.94 o
   0   6   0        689.07        693.70        31.89 o
   1   6   0          0.68         -0.83         2.28 o
   2   6   0        140.03        148.56        11.92 o
   3   6   0         60.59         58.95         7.38 o
   4   6   0        940.42        988.21        34.99 o
   5   6   0        368.65        361.61        20.83 o
   6   6   0          0.06          2.15         5.33 o
   7   6   0          5.09         -3.61         4.56 o
   8   6   0        250.23        289.60        11.55 o
   9   6   0          0.63         -0.15         1.50 o
  10   6   0          2.53          2.36         1.85 o
  11   6   0          0.21          1.24         1.76 o
  12   6   0          0.16         -0.30         1.89 o
  13   6   0          3.67          9.54         2.91 o
  14   6   0          2.84          3.31         2.19 o
  15   6   0         19.63          9.80         2.36 o
  16   6   0         15.68         16.08         3.67 o
  17   6   0         11.49          3.03         2.10 o
  18   6   0          1.57          6.10         2.48 o
  19   6   0          0.25         -1.00         1.45 o
  20   6   0         11.37         11.87         4.53 o
   1   7   0        223.48        248.01        16.63 o
   2   7   0         90.86         92.00        10.03 o
   3   7   0         37.35         39.62         5.40 o
   4   7   0          0.73          5.15         2.76 o
   5   7   0         78.41         82.85         5.11 o
   6   7   0        209.70        222.45         8.58 o
   7   7   0        338.81        346.81         9.74 o
   8   7   0        277.86        277.98         9.83 o
   9   7   0        181.42        174.15         8.80 o
  10   7   0        245.38        229.07        10.33 o
  11   7   0        147.26        124.58         7.68 o
  12   7   0          0.18          2.79         2.23 o
  13   7   0         46.13         38.84         5.20 o
  14   7   0         15.28         16.49         2.94 o
  15   7   0         11.73         11.84         2.85 o
  16   7   0         62.85         57.93        11.80 o
  17   7   0          1.12          8.21         3.12 o
  18   7   0         20.94         22.53         3.44 o
  19   7   0          7.71         10.41         1.63 o
   0   8   0         14.57         18.79         3.73 o
   1   8   0          0.01         -1.29         1.29 o
   2   8   0         25.06         36.95         9.72 o
   3   8   0        272.78        272.96        11.24 o
   4   8   0          4.74          2.55         2.67 o
   5   8   0        197.68        202.42         7.84 o
   6   8   0        219.41        213.01         9.69 o
   7   8   0         68.75         66.43         6.46 o
   8   8   0          0.27          0.57         2.73 o
   9   8   0        100.09         99.75         6.63 o
  10   8   0          3.26          0.67         1.92 o
  11   8   0         10.75          4.08         2.19 o
  12   8   0          7.00          3.60         2.30 o
  13   8   0         34.82         28.18         3.39 o
  14   8   0         10.22         10.20         3.00 o
  15   8   0         20.44         17.55         2.86 o
  16   8   0         14.90         15.00         3.18 o
  17   8   0         79.65         88.17        12.43 o
  18   8   0         19.24         25.30         4.26 o
   1   9   0          0.01         -1.77         1.77 o
   2   9   0          7.18          5.56         2.09 o
   3   9   0         26.66         20.65         2.61 o
   4   9   0          6.22          2.12         2.22 o
   5   9   0        330.51        355.28        15.08 o
   6   9   0        119.95        124.76         7.51 o
   7   9   0        153.94        148.15         8.17 o
   8   9   0          1.38          3.54         1.78 o
   9   9   0         29.07         27.66         3.81 o
  10   9   0          2.69          0.91         1.78 o
  11   9   0          2.79          2.71         2.85 o
  12   9   0         11.98         11.58         2.75 o
  13   9   0          0.73          0.93         1.61 o
  14   9   0         15.77         21.72         2.94 o
  15   9   0          1.07          0.85         2.28 o
  16   9   0         98.89         93.75        11.85 o
   0  10   0        145.49        142.48        10.41 o
   1  10   0         73.47         74.86         5.58 o
   2  10   0        468.36        479.22        13.67 o
   3  10   0         86.97         90.47         6.04 o
   4  10   0         44.51         38.56         4.74 o
   5  10   0        111.73        108.42         7.78 o
   6  10   0          5.13          4.89         2.05 o
   7  10   0          0.74         -0.18         1.68 o
   8  10   0         13.06          8.87         1.74 o
   9  10   0          1.35          0.68         2.04 o
  10  10   0         39.44         36.24         4.04 o
  11  10   0         35.02         48.56         4.39 o
  12  10   0         28.90         35.33         3.36 o
  13  10   0        165.35        198.16         7.25 o
  14  10   0          1.31          5.49         2.22 o
   1  11   0        170.71        174.76         6.28 o
   2  11   0         51.08         48.48         3.39 o
   3  11   0          1.42         -0.16         1.61 o
   4  11   0          6.89          4.91         2.37 o
   5  11   0         14.53         14.65         2.64 o
   6  11   0         15.85         16.45         2.67 o
   7  11   0          5.56          4.12         1.54 o
   8  11   0          0.14         -1.36         1.36 o
   9  11   0          0.76         -0.33         1.41 o
  10  11   0         15.86         12.60         2.30 o
  11  11   0         41.02         44.41         3.82 o
   1  12   0         16.78         17.19         3.22 o
   3  12   0         15.76         18.79         3.25 o
 -23   1   1          2.09         -0.02         1.61 o
 -22   1   1         53.65         55.86         5.79 o
 -21   1   1         11.30         12.84         2.87 o
 -20   1   1         23.20         20.74         3.53 o
 -19   1   1        197.43        224.65        10.21 o
 -18   1   1        250.88        256.29        13.50 o
 -17   1   1        174.50        167.84         9.53 o
 -16   1   1         97.43         85.06         6.61 o
 -15   1   1        255.41        247.50        12.91 o
 -14   1   1        151.68        154.87         6.62 o
 -13   1   1        128.95        102.23        26.83 o
 -12   1   1         52.59         40.78         8.24 o
 -11   1   1        101.82         87.45         7.29 o
 -10   1   1         43.16         46.21         5.97 o
  -9   1   1        112.27        106.70         5.28 o
  -8   1   1          8.81          0.03         1.54 o
  -7   1   1        486.75        444.41         9.34 o
  -6   1   1        648.37        563.15         9.83 o
  -5   1   1         77.63         67.12         4.45 o
  -4   1   1       3872.26       3630.65        79.33 o
  -3   1   1      17367.91      17212.03       317.12 o
  -2   1   1       1599.28       1535.11        50.62 o
  -1   1   1       4107.19       3979.58       115.04 o
   0   1   1        110.95        122.69         4.21 o
   1   1   1       1197.29       1136.95        15.20 o
   2   1   1       3712.92       3686.59        36.80 o
   3   1   1       4606.04       4517.62        44.15 o
   4   1   1        719.47        668.94        20.17 o
   5   1   1       4747.10       4567.09        53.01 o
   6   1   1         29.90         20.03         4.19 o
   7   1   1        459.19        458.72        20.06 o
   8   1   1          0.66          1.31         7.29 o
   9   1   1        394.64        398.58        28.24 o
  10   1   1        673.68        765.09        42.02 o
  11   1   1          0.73         -1.60         5.62 o
  12   1   1          2.37          7.15         5.72 o
  13   1   1        254.26        239.11        27.79 o
  14   1   1         34.12         33.74         3.83 o
  15   1   1         89.70         96.38         6.20 o
  16   1   1         16.60         16.71         3.03 o
  17   1   1          9.48          9.40         2.44 o
  18   1   1          0.36         -0.47         2.35 o
  19   1   1        128.18        150.58         7.26 o
  20   1   1         46.78         48.03         4.93 o
  21   1   1          1.47         -1.57         3.41 o
  22   1   1         62.26         65.67         4.56 o
  23   1   1          0.85          3.54         2.80 o
 -23   2   1          0.89          1.23         1.54 o
 -22   2   1          3.15          3.34         1.35 o
 -21   2   1        246.06        267.82         9.69 o
 -20   2   1        154.36        166.06         8.61 o
 -19   2   1         82.79         75.12         7.86 o
 -18   2   1         49.96         49.34         6.79 o
 -17   2   1         29.58         19.41         3.87 o
 -16   2   1         93.30         93.57         6.99 o
 -15   2   1         31.73         23.35         3.71 o
 -14   2   1         61.27         51.91         4.20 o
 -13   2   1        123.88         72.41        16.24 o
 -12   2   1         35.71         24.71         7.67 o
 -11   2   1        178.43        175.01        11.59 o
 -10   2   1        643.67        683.40        14.07 o
  -9   2   1       4727.78       4946.43        42.25 o
  -8   2   1       1913.03       1991.13        36.49 o
  -7   2   1        807.21        812.68        16.52 o
  -6   2   1         41.14         45.50         4.03 o
  -5   2   1       1676.40       1689.13        29.71 o
  -4   2   1        520.31        530.81        11.56 o
  -3   2   1       2326.29       2256.43        44.72 o
  -2   2   1       1221.37       1141.35        18.60 o
  -1   2   1        111.89        110.58         6.87 o
   0   2   1       1418.78       1436.82        24.29 o
   1   2   1        155.73        144.99         6.24 o
   2   2   1      31010.46      30875.96       135.26 o
   3   2   1        234.06        248.12         9.70 o
   4   2   1      15085.05      15629.40        95.21 o
   5   2   1         82.99         71.19         8.03 o
   6   2   1        251.84        255.06        15.41 o
   7   2   1        984.44       1045.21        32.78 o
   8   2   1        979.08       1081.00        35.50 o
   9   2   1        576.92        585.55        31.52 o
  10   2   1        506.86        612.03        37.51 o
  11   2   1        169.67        164.97        17.84 o
  12   2   1          8.73          4.11         7.20 o
  13   2   1          0.24          2.79         3.18 o
  14   2   1        127.44        117.07         7.65 o
  15   2   1        486.31        481.53        16.97 o
  16   2   1        305.58        294.97        14.34 o
  17   2   1        140.40        134.46        10.01 o
  18   2   1        229.63        237.42        10.78 o
  19   2   1         70.37         71.29         6.06 o
  20   2   1          0.28          3.89         2.44 o
  21   2   1          0.60         -0.21         1.81 o
  22   2   1         41.26         44.41         5.00 o
  23   2   1          0.01         -0.08         1.62 o
 -22   3   1         52.32         54.75         3.71 o
 -21   3   1          1.19          3.11         1.63 o
 -20   3   1         44.49         45.44         6.10 o
 -19   3   1         67.79         55.85         5.50 o
 -18   3   1         28.46         18.04         4.03 o
 -17   3   1          6.68          3.65         3.26 o
 -16   3   1         22.00         19.46         3.19 o
 -15   3   1         65.33         63.22         5.58 o
 -14   3   1          6.19          4.75         2.44 o
 -13   3   1         87.75         79.78         5.22 o
 -12   3   1        160.13        145.75        12.68 o
 -11   3   1         14.83         10.01         4.19 o
 -10   3   1         40.24         38.79         3.44 o
  -9   3   1         97.24        116.09        10.39 o
  -8   3   1       1822.58       1998.25        31.17 o
  -7   3   1         28.94         40.82         4.67 o
  -6   3   1       2387.94       2708.38        35.85 o
  -5   3   1         32.68         32.70         3.72 o
  -4   3   1        261.41        256.47        11.06 o
  -3   3   1         23.54         31.83         4.16 o
  -2   3   1         26.90         29.57         3.12 o
  -1   3   1       1639.32       1608.84        21.52 o
   0   3   1         49.75         44.18         3.21 o
   1   3   1        276.16        288.32         8.15 o
   2   3   1        680.36        704.77        15.07 o
   3   3   1        792.27        887.73        20.03 o
   4   3   1       2642.82       2685.46        43.78 o
   5   3   1        123.10        118.72         7.73 o
   6   3   1       2326.80       2467.72        45.56 o
   7   3   1         89.64        107.44        10.62 o
   8   3   1         87.55         90.24         9.94 o
   9   3   1         74.72         68.84         9.54 o
  10   3   1        221.56        216.91        16.77 o
  11   3   1          1.08         -6.11         6.24 o
  12   3   1        150.99        138.98        10.53 o
  13   3   1          4.72          3.06         3.07 o
  14   3   1        127.48        111.14         8.20 o
  15   3   1         99.57         99.03         6.96 o
  16   3   1        185.98        184.00        11.13 o
  17   3   1        291.06        292.54        13.69 o
  18   3   1          0.43          1.01         2.73 o
  19   3   1        136.43        126.42         9.85 o
  20   3   1         49.60         59.07         7.05 o
  21   3   1          2.84          5.62         2.25 o
  22   3   1         89.23         85.08        13.28 o
 -22   4   1         44.11         48.16         5.99 o
 -21   4   1          0.01         -1.19         2.04 o
 -20   4   1         17.29         17.51         2.59 o
 -19   4   1          0.09          0.64         1.71 o
 -18   4   1         16.48          5.88         2.11 o
 -17   4   1        103.78         85.69         5.21 o
 -16   4   1        145.17        129.36         7.66 o
 -15   4   1         31.31         29.90         3.48 o
 -14   4   1          7.42          5.04         2.44 o
 -13   4   1          1.30         -0.03         3.07 o
 -12   4   1        174.33        198.00        15.11 o
 -11   4   1        173.61        168.22        19.11 o
 -10   4   1        144.17        139.06        13.75 o
  -9   4   1        137.18        169.93        12.77 o
  -8   4   1         97.41         92.26         9.42 o
  -7   4   1       1177.34       1382.10        36.87 o
  -6   4   1        318.66        393.79        14.49 o
  -5   4   1       3197.27       3701.20        53.48 o
  -4   4   1         55.08         52.13         5.78 o
  -3   4   1        786.38        877.70        19.93 o
  -2   4   1        361.68        388.71        19.36 o
  -1   4   1        176.48        175.49         9.97 o
   0   4   1        771.69        800.80        21.38 o
   1   4   1        546.58        568.90        12.26 o
   2   4   1          1.88          2.20         1.40 o
   3   4   1         11.60          7.14         1.92 o
   4   4   1        288.37        326.23        11.84 o
   5   4   1        515.53        513.63        16.04 o
   6   4   1       1408.86       1512.11        44.99 o
   7   4   1       3406.55       3748.49        65.35 o
   8   4   1        643.63        703.76        29.55 o
   9   4   1       1319.00       1381.40        43.14 o
  10   4   1        484.85        485.75        26.69 o
  11   4   1          1.79          4.77         3.71 o
  12   4   1          2.58          2.97         1.94 o
  13   4   1         72.23         63.20         5.02 o
  14   4   1         21.18         15.56         3.23 o
  15   4   1        104.30         96.58         8.06 o
  16   4   1         20.66         18.91         4.15 o
  17   4   1        243.56        246.27        13.21 o
  18   4   1          6.02          0.93         3.17 o
  19   4   1          1.22          1.96         3.04 o
  20   4   1        190.69        209.39        24.76 o
  21   4   1          0.21          2.78         1.92 o
  22   4   1         77.35         78.01         6.93 o
 -21   5   1          9.24          6.61         4.15 o
 -20   5   1          3.75          4.61         1.97 o
 -19   5   1          3.93          3.96         2.34 o
 -18   5   1          8.22          6.43         2.50 o
 -17   5   1         26.19         24.23         3.89 o
 -16   5   1         84.43         63.19        10.95 o
 -15   5   1          3.48          2.30         6.14 o
 -14   5   1         29.97         28.43         5.28 o
 -13   5   1         29.93         34.24         8.00 o
 -12   5   1        193.97        203.93        44.45 o
 -11   5   1         23.33         22.17         4.14 o
 -10   5   1         61.15         59.63         5.80 o
  -9   5   1        226.88        235.80        29.08 o
  -8   5   1          0.18          1.15         6.63 o
  -7   5   1        301.84        309.82        30.33 o
  -6   5   1         28.71         19.38         7.03 o
  -5   5   1          4.68         13.56         7.23 o
  -4   5   1        542.53        599.75        29.26 o
  -3   5   1        190.38        214.46        14.21 o
  -2   5   1          7.11         11.17         3.80 o
  -1   5   1          2.73          1.80         2.64 o
   0   5   1        195.77        214.60        11.10 o
   1   5   1         73.15         63.23         6.02 o
   2   5   1        227.27        224.91        11.25 o
   3   5   1        606.51        639.63        16.25 o
   4   5   1         24.28         18.87         3.23 o
   5   5   1        166.57        141.19         8.56 o
   6   5   1        290.26        306.04        13.83 o
   7   5   1        613.00        661.90        20.88 o
   8   5   1         41.09         47.18         6.17 o
   9   5   1        942.70        978.75        26.98 o
  10   5   1        857.44        964.60        16.48 o
  11   5   1         37.11         42.27         3.68 o
  12   5   1        292.11        295.67        11.95 o
  13   5   1        222.96        202.27         8.47 o
  14   5   1         36.69         26.10         3.89 o
  15   5   1         31.27         17.73         3.98 o
  16   5   1         32.70         10.82         3.33 o
  17   5   1          3.44          3.41         2.23 o
  18   5   1          0.57          0.43         1.56 o
  19   5   1         10.48         14.42         3.04 o
  20   5   1          5.47          7.21         2.40 o
  21   5   1         49.71         55.81         6.35 o
 -21   6   1          1.07          2.43         1.87 o
 -20   6   1         11.67          7.99         1.74 o
 -19   6   1          1.00         -0.55         1.43 o
 -18   6   1          7.71          7.87         2.69 o
 -17   6   1          1.05         -0.45         1.90 o
 -16   6   1          2.53          4.26         2.35 o
 -15   6   1        480.16        463.64        17.57 o
 -14   6   1         21.06          5.37         2.63 o
 -13   6   1          0.07          0.56         2.06 o
 -12   6   1        115.74        100.40         8.07 o
 -11   6   1         35.77         30.55         5.57 o
 -10   6   1         23.26         26.01         3.65 o
  -9   6   1         33.76         37.47         3.75 o
  -8   6   1         13.92          9.60         1.72 o
  -7   6   1         17.29         22.32         6.81 o
  -6   6   1          5.97          8.17         5.04 o
  -5   6   1          2.59          1.85         4.04 o
  -4   6   1        637.76        671.15        34.68 o
  -3   6   1          0.05         -2.00         5.09 o
  -2   6   1       1838.21       2004.40        42.94 o
  -1   6   1        291.40        309.26        16.58 o
   0   6   1         13.10         11.96         3.44 o
   1   6   1          2.03          3.40         2.89 o
   2   6   1         27.80         28.98         5.63 o
   3   6   1          6.56          1.09         2.78 o
   4   6   1         21.25         21.11         6.65 o
   5   6   1        217.70        219.16        11.46 o
   6   6   1        168.88        157.22        15.15 o
   7   6   1          7.98          7.25         3.10 o
   8   6   1        407.42        439.05        11.77 o
   9   6   1         40.44         44.50         3.61 o
  10   6   1        257.00        252.13         8.82 o
  11   6   1        146.81        149.94         8.39 o
  12   6   1          0.77          1.90         2.25 o
  13   6   1        657.45        675.72        15.93 o
  14   6   1         88.28         78.41         7.87 o
  15   6   1         14.16         17.45         3.86 o
  16   6   1          5.35          6.70         2.37 o
  17   6   1         15.69         16.24         4.58 o
  18   6   1         17.14         15.15         2.27 o
  19   6   1          5.50          6.36         1.86 o
  20   6   1         16.58         13.37         3.65 o
 -19   7   1          8.93          9.65         4.14 o
 -18   7   1         63.23         70.22        11.25 o
 -17   7   1         19.02         19.04         4.00 o
 -16   7   1          5.85          8.66         2.14 o
 -15   7   1          6.84          5.93         2.75 o
 -14   7   1         12.93         10.10         3.41 o
 -13   7   1         68.05         53.68         6.28 o
 -12   7   1         23.27         23.48         4.63 o
 -11   7   1        208.65        201.84         9.93 o
 -10   7   1        203.80        191.43         9.47 o
  -9   7   1          7.33          6.73         1.97 o
  -8   7   1        140.04        117.50         5.49 o
  -7   7   1         42.23         39.85         3.30 o
  -6   7   1         64.09         71.58         4.31 o
  -5   7   1        142.31        138.09         5.84 o
  -4   7   1         31.81         35.11         3.66 o
  -3   7   1          0.31          2.27         2.08 o
  -2   7   1        143.04        161.73        14.90 o
  -1   7   1         50.00         55.36        10.91 o
   0   7   1        275.06        279.29        22.92 o
   1   7   1         55.76         55.70         6.90 o
   2   7   1         28.88         20.37         3.83 o
   3   7   1          0.60          4.81         2.35 o
   4   7   1          0.35         -1.37         2.22 o
   5   7   1          8.15          9.50         2.52 o
   6   7   1         27.28         24.37         3.97 o
   7   7   1        999.18       1020.21        19.07 o
   8   7   1        325.13        335.60        11.22 o
   9   7   1         32.41         32.14         3.45 o
  10   7   1         10.65          4.72         2.18 o
  11   7   1        417.83        422.69        12.54 o
  12   7   1        473.01        480.72        13.19 o
  13   7   1          0.90          3.46         1.92 o
  14   7   1        283.05        280.93        15.08 o
  15   7   1          8.94          7.03         2.60 o
  16   7   1          6.30          7.64         2.00 o
  17   7   1         18.07         18.86         2.40 o
  18   7   1          0.83          2.28         1.08 o
  19   7   1          0.01          0.49         1.84 o
 -18   8   1         27.99         31.01         9.36 o
 -17   8   1          8.69          7.39         1.95 o
 -16   8   1         28.70         23.57         3.27 o
 -15   8   1          7.37          7.32         1.97 o
 -14   8   1          8.99         10.70         2.59 o
 -13   8   1         25.53         34.25         4.39 o
 -12   8   1        189.16        200.41        10.96 o
 -11   8   1        365.01        337.38        12.40 o
 -10   8   1         12.47         14.71         2.80 o
  -9   8   1          0.03          2.06         1.70 o
  -8   8   1        248.55        248.51         9.09 o
  -7   8   1         61.36         56.93         4.07 o
  -6   8   1         88.68         86.59         4.84 o
  -5   8   1        134.07        142.18         8.02 o
  -4   8   1        375.57        392.57        10.90 o
  -3   8   1         35.88         27.46         6.78 o
  -2   8   1        153.31        166.26         7.60 o
  -1   8   1          7.22          3.90         1.53 o
   0   8   1        100.00        116.01         6.18 o
   1   8   1          0.02         -0.37         1.52 o
   2   8   1        614.81        620.08        15.58 o
   3   8   1         55.10         59.32         4.22 o
   4   8   1        636.35        660.51        15.24 o
   5   8   1        248.17        269.18         9.58 o
   6   8   1         57.35         65.27         4.98 o
   7   8   1         15.46         11.46         2.48 o
   8   8   1        220.19        220.45         9.15 o
   9   8   1         39.91         38.39         3.91 o
  10   8   1          2.82          0.16         1.91 o
  11   8   1          9.34          8.34         2.47 o
  12   8   1          6.94          3.98         2.13 o
  13   8   1         17.93         16.08         2.73 o
  14   8   1         69.40         55.07         7.36 o
  15   8   1          9.87          8.84         2.18 o
  16   8   1          0.08          1.71         1.60 o
  17   8   1          1.36          2.45         1.19 o
 -16   9   1         12.55         14.41         2.34 o
 -15   9   1          0.87          3.70         1.32 o
 -14   9   1         25.00         26.00         3.31 o
 -13   9   1         16.96         21.06         3.01 o
 -12   9   1         44.38         44.36         4.02 o
 -11   9   1        269.85        258.79        12.54 o
 -10   9   1          9.20          5.69         1.52 o
  -9   9   1        410.18        400.59        12.35 o
  -8   9   1        231.33        213.29         9.42 o
  -7   9   1        370.35        389.45        12.77 o
  -6   9   1        556.96        567.62        15.85 o
  -5   9   1         34.04         38.86         4.20 o
  -4   9   1          1.31          2.24         1.92 o
  -3   9   1         63.15         62.15         4.83 o
  -2   9   1         60.05         57.63         4.45 o
  -1   9   1         58.77         56.58         4.41 o
   0   9   1         19.87         20.85         2.57 o
   1   9   1         14.43         15.85         2.74 o
   2   9   1          0.52         -0.08         1.56 o
   3   9   1        155.54        161.11         8.24 o
   4   9   1        277.38        291.50        11.35 o
   5   9   1        159.22        160.27         7.41 o
   6   9   1         51.74         48.62         4.24 o
   7   9   1        132.50        136.33         6.89 o
   8   9   1         30.90         27.89         3.31 o
   9   9   1         21.88         20.18         2.98 o
  10   9   1          1.14         -0.69         1.97 o
  11   9   1          5.17          2.41         1.61 o
  12   9   1          0.00         -1.43         1.43 o
  13   9   1         10.59          7.93         2.32 o
  14   9   1          9.07          7.96         1.87 o
  15   9   1         16.25         18.77         3.08 o
  16   9   1          0.04          1.82         1.81 o
 -14  10   1          0.00          0.70         1.26 o
 -13  10   1         18.50         21.10         3.68 o
 -12  10   1          0.34          0.95         1.20 o
 -11  10   1          1.28          0.82         1.26 o
 -10  10   1         23.89         17.85         3.03 o
  -9  10   1          0.91         -0.63         1.45 o
  -8  10   1         63.64         66.35         6.17 o
  -7  10   1         11.24          9.50         2.19 o
  -6  10   1         71.24         69.03         5.34 o
  -5  10   1          5.45          4.49         1.98 o
  -4  10   1         21.07         14.21         2.21 o
  -3  10   1          6.51          8.00         1.84 o
  -2  10   1        123.80        133.74         6.42 o
  -1  10   1        240.83        249.52         7.93 o
   0  10   1        188.77        190.41         7.54 o
   1  10   1         32.24         32.40         3.07 o
   2  10   1         26.16         24.70         4.11 o
   3  10   1         45.20         42.89         4.78 o
   4  10   1         59.96         56.89         5.57 o
   5  10   1         93.57         92.63        11.30 o
   6  10   1          4.48          3.37         1.86 o
   7  10   1         42.72         35.17         4.80 o
   8  10   1          0.98          2.34         1.55 o
   9  10   1         14.88         14.20         2.43 o
  10  10   1          0.70          1.33         1.36 o
  11  10   1         16.19         14.41         2.57 o
  12  10   1         48.88         55.29         4.07 o
  13  10   1          1.12         -0.41         0.86 o
 -11  11   1         33.82         31.55         4.61 o
 -10  11   1          0.02          0.25         1.09 o
  -9  11   1          3.39          4.23         1.59 o
  -8  11   1          0.28         -0.90         1.67 o
  -7  11   1          3.13          2.35         1.33 o
  -6  11   1          1.23          1.31         1.27 o
  -5  11   1         78.34         72.22         4.57 o
  -4  11   1         98.72         88.84         4.46 o
  -3  11   1          0.51          0.17         1.03 o
  -2  11   1       1051.38       1047.98        15.34 o
  -1  11   1         21.48         22.05         3.13 o
   0  11   1        460.70        454.81        11.41 o
   1  11   1        198.39        196.10         9.02 o
   2  11   1        117.03        120.91         9.00 o
   3  11   1         15.67         17.08         4.06 o
   4  11   1          2.51          3.32         1.87 o
   5  11   1         17.18         18.60         3.60 o
   6  11   1         10.22          8.06         1.95 o
   7  11   1        102.32        110.31         8.77 o
   8  11   1         21.65         24.56         5.34 o
   9  11   1          9.11          9.81         2.42 o
  10  11   1          0.05          0.04         1.74 o
  -3  12   1        228.79        203.50        12.03 o
  -2  12   1          1.57         -0.38         1.68 o
  -1  12   1        112.84        111.09         5.98 o
   0  12   1        377.81        366.56        11.03 o
   1  12   1         47.69         48.94         5.47 o
   2  12   1        281.25        276.19        10.32 o
   3  12   1         30.24         33.18         3.72 o
   4  12   1          3.69          2.65         1.28 o
   5  12   1         50.93         56.87         5.56 o
 -23   0   2          0.69          0.46         3.28 o
 -22   0   2          8.59          7.60         4.03 o
 -21   0   2         83.54         96.92        11.20 o
 -20   0   2          3.87          2.15         4.57 o
 -19   0   2        829.24        826.15       105.90 o
 -18   0   2          0.68          4.37         4.40 o
 -17   0   2       3235.89       3292.98        63.25 o
 -16   0   2       1526.59       1538.16        86.32 o
 -15   0   2        364.49        370.01        16.39 o
 -14   0   2        205.41        198.22        18.62 o
 -13   0   2        815.07        709.18        79.36 o
 -12   0   2        163.16        151.02        23.46 o
 -11   0   2        765.81        679.07        37.67 o
 -10   0   2        222.10        216.85        11.76 o
  -9   0   2        730.45        668.50        41.00 o
  -8   0   2         87.66         74.35         6.98 o
  -7   0   2        217.75        194.25         8.99 o
  -6   0   2       1216.93       1098.99        22.09 o
  -5   0   2         58.78         41.59         4.13 o
  -4   0   2       4607.38       4207.73       140.41 o
  -3   0   2        398.06        365.79        10.14 o
  -2   0   2      19700.73      17309.90       122.33 o
  -1   0   2        869.82        855.71        26.71 o
   0   0   2       4841.56       4154.08        65.09 o
   1   0   2        230.01        195.11        16.87 o
   2   0   2       1278.86       1211.91        43.04 o
   3   0   2        857.98        714.79        25.81 o
   4   0   2          9.50         11.95         2.24 o
   5   0   2         76.80         61.51         5.06 o
   6   0   2          0.13          0.94         2.59 o
   7   0   2          0.07          1.69         2.83 o
   8   0   2          0.59         -4.68         4.68 o
   9   0   2        115.46        117.91        24.56 o
  10   0   2        275.48        285.56        38.77 o
  11   0   2        644.31        720.16        63.27 o
  12   0   2        889.22        960.40        77.57 o
  13   0   2          0.60         -0.10         4.26 o
  14   0   2          6.80          3.81         2.76 o
  15   0   2        106.24        118.11        12.13 o
  16   0   2         10.22         12.26         5.35 o
  17   0   2         86.25         77.77         7.62 o
  18   0   2          2.37          0.96         3.05 o
  19   0   2         57.94         61.52         6.69 o
  20   0   2         47.40         48.94         5.77 o
  21   0   2         24.64         23.88         4.78 o
  22   0   2          3.16         -0.78         2.78 o
  23   0   2          8.64          2.98         2.65 o
 -23   1   2          0.61          1.18         1.87 o
 -22   1   2        110.05        125.49         7.82 o
 -21   1   2          4.27          3.57         2.60 o
 -20   1   2         47.92         36.70         4.63 o
 -19   1   2         51.67         43.26         4.96 o
 -18   1   2        184.52        184.85        10.78 o
 -17   1   2        593.29        591.92        15.55 o
 -16   1   2         89.41         89.48         5.50 o
 -15   1   2        260.76        261.86         8.55 o
 -14   1   2         24.48         27.03         2.64 o
 -13   1   2        776.31        722.21        36.03 o
 -12   1   2         36.13         27.49         3.95 o
 -11   1   2        219.24        241.90        21.79 o
 -10   1   2        102.41         93.79         6.83 o
  -9   1   2        235.71        225.05        14.92 o
  -8   1   2        177.04        168.03         7.22 o
  -7   1   2         42.94         40.16         3.51 o
  -6   1   2        101.08         74.27         4.17 o
  -5   1   2        245.92        247.27        17.62 o
  -4   1   2       5832.25       5187.15        60.17 o
  -3   1   2        285.72        308.96        10.25 o
  -2   1   2       1218.72       1049.60        17.40 o
  -1   1   2       2222.64       2013.94        27.52 o
   0   1   2       1895.91       1708.65        30.67 o
   1   1   2      16418.86      15572.72       105.39 o
   2   1   2       2527.38       2388.60        36.52 o
   3   1   2       1673.45       1620.79        26.18 o
   4   1   2        216.10        214.08        10.06 o
   5   1   2        438.14        417.32        14.80 o
   6   1   2          6.93          7.25         2.28 o
   7   1   2          2.70         -1.89         2.47 o
   8   1   2        457.41        442.88        22.18 o
   9   1   2         12.14          6.43         5.66 o
  10   1   2        378.58        409.44        33.69 o
  11   1   2        608.10        607.42        41.40 o
  12   1   2        431.23        461.32        37.88 o
  13   1   2         31.44         33.04         3.84 o
  14   1   2        134.32        126.69         6.37 o
  15   1   2          8.51          5.77         3.16 o
  16   1   2          0.23          3.74         2.41 o
  17   1   2          0.30          1.85         2.31 o
  18   1   2         31.34         26.34         3.32 o
  19   1   2         80.74         84.23         5.47 o
  20   1   2         27.06         29.88         3.08 o
  21   1   2        109.90        116.20         8.80 o
  22   1   2          0.12          0.32         1.61 o
 -23   2   2          2.68          2.57         1.54 o
 -22   2   2         91.53         94.55         6.43 o
 -21   2   2         10.46         18.70         3.02 o
 -20   2   2        302.65        335.33        14.54 o
 -19   2   2         18.50         17.88         4.56 o
 -18   2   2         29.99         20.95         3.70 o
 -17   2   2          1.95          0.68         2.13 o
 -16   2   2        198.15        182.08         7.58 o
 -15   2   2          0.03         -1.19         1.89 o
 -14   2   2        155.17        147.62         6.37 o
 -13   2   2        637.74        583.84        15.24 o
 -12   2   2        125.89        134.32        10.69 o
 -11   2   2        216.97        197.75        12.11 o
 -10   2   2        229.83        243.32        17.56 o
  -9   2   2       1308.20       1314.86        23.24 o
  -8   2   2       1491.33       1543.47       109.01 o
  -7   2   2         98.23         90.47        11.69 o
  -6   2   2        613.19        606.24        18.64 o
  -5   2   2         31.33         31.35         4.57 o
  -4   2   2        181.58        141.18         8.52 o
  -3   2   2         97.38         92.74         8.80 o
  -2   2   2         83.89         84.36         8.47 o
  -1   2   2         38.17         43.09         2.86 o
   0   2   2        456.03        426.45         7.47 o
   1   2   2       1134.28       1101.10        19.37 o
   2   2   2      19877.01      19213.85       179.36 o
   3   2   2       4771.93       4869.67        76.04 o
   4   2   2        305.38        291.19        13.65 o
   5   2   2        240.61        265.34        13.69 o
   6   2   2        623.27        690.09        22.87 o
   7   2   2        193.47        194.16        15.04 o
   8   2   2          1.31         -4.18         4.18 o
   9   2   2         18.25         23.44         6.42 o
  10   2   2         75.38         77.82        15.70 o
  11   2   2         29.21         33.80         8.97 o
  12   2   2          4.04         -0.47         3.81 o
  13   2   2         34.37         33.64         3.43 o
  14   2   2         26.36         13.98         2.42 o
  15   2   2        125.85        120.00         7.43 o
  16   2   2          0.05          0.97         2.38 o
  17   2   2        732.94        744.64        18.25 o
  18   2   2          8.83          5.06         2.42 o
  19   2   2          0.18          2.84         1.81 o
  20   2   2          0.78          0.80         2.07 o
  21   2   2         64.22         57.55         7.68 o
  22   2   2          2.40          2.88         1.85 o
 -22   3   2         77.16         80.50         4.25 o
 -21   3   2        101.26        112.07         8.47 o
 -20   3   2          4.39          6.96         3.24 o
 -19   3   2          0.66          2.65         2.48 o
 -18   3   2         54.25         47.06         4.48 o
 -17   3   2          0.27          2.25         1.69 o
 -16   3   2         70.78         67.73         5.27 o
 -15   3   2         20.66         15.16         2.68 o
 -14   3   2         42.83         42.47         3.88 o
 -13   3   2         15.03         13.09         2.78 o
 -12   3   2         62.37         61.03        12.03 o
 -11   3   2        415.73        485.68        16.65 o
 -10   3   2        131.54        159.97         8.96 o
  -9   3   2       1280.85       1382.08        35.59 o
  -8   3   2          8.18          6.45         3.53 o
  -7   3   2       1056.55       1162.48        30.39 o
  -6   3   2       1823.77       1913.66        42.55 o
  -5   3   2          2.36         -0.73         2.52 o
  -4   3   2        655.26        640.98        17.99 o
  -3   3   2         36.32         28.81         4.17 o
  -2   3   2        462.98        427.18        13.76 o
  -1   3   2         47.43         48.26         3.25 o
   0   3   2        448.93        421.97         9.31 o
   1   3   2          4.21          6.86         1.57 o
   2   3   2        235.68        235.41         7.69 o
   3   3   2        642.15        731.39        16.33 o
   4   3   2       2740.45       3009.43        43.02 o
   5   3   2       2485.76       2565.12        41.64 o
   6   3   2          2.27          2.18         2.85 o
   7   3   2        322.40        357.93        17.21 o
   8   3   2         39.59         29.45         5.57 o
   9   3   2          2.76         -0.25         2.59 o
  10   3   2         55.32         50.35         7.72 o
  11   3   2          8.34          2.63         3.33 o
  12   3   2          2.50         -1.74         3.12 o
  13   3   2          8.62          5.52         3.46 o
  14   3   2         37.70         41.31         5.59 o
  15   3   2        250.64        233.26        13.07 o
  16   3   2          0.03          1.21         4.34 o
  17   3   2        202.05        200.48        14.92 o
  18   3   2          5.46          2.92         3.56 o
  19   3   2         80.30        102.34        23.49 o
  20   3   2         43.56         43.93         6.86 o
  21   3   2         37.37         35.80         4.66 o
  22   3   2         22.81         20.74         3.36 o
 -22   4   2         67.39         79.42        19.82 o
 -21   4   2          0.01          0.31         2.11 o
 -20   4   2         43.31         35.88         4.41 o
 -19   4   2          4.50          6.71         2.16 o
 -18   4   2          6.58          2.41         1.97 o
 -17   4   2          0.32         -0.91         1.86 o
 -16   4   2         58.66         59.64         4.86 o
 -15   4   2          2.97         -0.20         2.07 o
 -14   4   2          0.44         -0.15         2.18 o
 -13   4   2        243.16        254.48         9.47 o
 -12   4   2        134.43        134.36         6.60 o
 -11   4   2        266.25        281.77        15.70 o
 -10   4   2        311.36        290.28        19.02 o
  -9   4   2          8.01         17.65         5.01 o
  -8   4   2         57.39         48.14        12.21 o
  -7   4   2       2421.97       2709.60        51.93 o
  -6   4   2        437.83        484.20        19.20 o
  -5   4   2        397.29        422.83        17.13 o
  -4   4   2         21.35         20.25         4.20 o
  -3   4   2        823.41        904.67        23.47 o
  -2   4   2        332.52        338.62        12.08 o
  -1   4   2        451.28        511.93        14.57 o
   0   4   2        652.77        729.53        16.62 o
   1   4   2        103.79        110.94         6.37 o
   2   4   2        113.45        131.66         7.05 o
   3   4   2          4.11          6.79         2.03 o
   4   4   2        492.45        514.77        15.98 o
   5   4   2        528.98        545.18        16.14 o
   6   4   2       5556.74       6050.29        74.50 o
   7   4   2        167.23        176.35        13.09 o
   8   4   2        113.16        126.68        11.81 o
   9   4   2         52.29         52.38         8.08 o
  10   4   2         47.17         36.11         7.05 o
  11   4   2          3.96          5.15         2.30 o
  12   4   2        130.71        128.55        10.29 o
  13   4   2        190.08        178.39        13.90 o
  14   4   2         26.08         21.59         4.28 o
  15   4   2          1.72         -0.80         3.31 o
  16   4   2         17.74         14.27         4.19 o
  17   4   2         15.06         15.63         3.55 o
  18   4   2        187.05        203.07        16.47 o
  19   4   2         10.38          5.61         6.33 o
  20   4   2         88.88        102.64         7.90 o
  21   4   2         55.34         58.70         9.19 o
 -21   5   2          6.32          1.91         5.01 o
 -20   5   2         29.63         25.01         5.03 o
 -19   5   2          0.17         -0.80         1.99 o
 -18   5   2         60.86         72.02         7.85 o
 -17   5   2          9.45          5.88         2.73 o
 -16   5   2          9.23         11.31         2.60 o
 -15   5   2         13.75         11.03         2.67 o
 -14   5   2         48.44         72.16         6.07 o
 -13   5   2         90.02         90.51         6.59 o
 -12   5   2        199.79        203.40        10.35 o
 -11   5   2         19.11         18.63         3.03 o
 -10   5   2          8.44          6.45         1.75 o
  -9   5   2         32.55         25.42         6.61 o
  -8   5   2        199.18        234.33        15.54 o
  -7   5   2         11.33          8.29         3.20 o
  -6   5   2         83.15         83.58         9.07 o
  -5   5   2        344.50        380.55        18.34 o
  -4   5   2         51.16         63.25         7.69 o
  -3   5   2          1.13         -0.46         5.22 o
  -2   5   2        383.90        429.70        25.19 o
  -1   5   2        591.48        658.73        30.61 o
   0   5   2        506.04        548.47        27.59 o
   1   5   2        274.06        271.64        14.55 o
   2   5   2        102.48        112.03         7.19 o
   3   5   2          0.01          0.34         2.00 o
   4   5   2         56.15         66.56         6.40 o
   5   5   2          0.01          0.94         2.19 o
   6   5   2        405.08        349.94        15.16 o
   7   5   2         26.39         25.71         4.53 o
   8   5   2        235.23        214.27        14.86 o
   9   5   2         67.35         52.76         4.26 o
  10   5   2        204.42        217.71         7.11 o
  11   5   2       1644.28       1773.47        25.19 o
  12   5   2         16.13         16.83         3.25 o
  13   5   2          1.47          1.29         2.35 o
  14   5   2          9.59          7.33         3.24 o
  15   5   2          6.05          2.26         2.86 o
  16   5   2         48.47         48.74         7.29 o
  17   5   2          4.91          3.40         2.14 o
  18   5   2         32.75         31.09         3.86 o
  19   5   2          4.07          2.86         3.23 o
  20   5   2          1.19          4.15         2.24 o
 -20   6   2         32.74         30.28         4.92 o
 -19   6   2         20.64         19.34         3.75 o
 -18   6   2         14.71         15.32         3.83 o
 -17   6   2         17.24         18.75         3.93 o
 -16   6   2         14.64         16.54         4.06 o
 -15   6   2         69.85         66.63         6.44 o
 -14   6   2         14.50          7.00         2.94 o
 -13   6   2         40.80         27.86         4.44 o
 -12   6   2        118.75        127.00         8.62 o
 -11   6   2        138.68        117.00         8.27 o
 -10   6   2         47.47         52.10         5.42 o
  -9   6   2          8.14          4.46         2.19 o
  -8   6   2        130.55        122.41         7.80 o
  -7   6   2          9.63          7.81         1.83 o
  -6   6   2          4.90          7.48         4.82 o
  -5   6   2          1.27         -4.53         4.53 o
  -4   6   2          9.55          7.37         3.72 o
  -3   6   2        632.15        632.30        34.59 o
  -2   6   2         86.18         97.33        13.46 o
  -1   6   2        124.73        121.92        14.58 o
   0   6   2          4.78         -0.92         2.85 o
   1   6   2         26.36         21.37         5.96 o
   2   6   2          2.99          6.64         4.74 o
   3   6   2         11.80          6.84         4.82 o
   4   6   2        449.89        471.42        19.15 o
   5   6   2        234.81        224.67        13.29 o
   6   6   2          9.54          7.25         1.78 o
   7   6   2         43.01         50.57         3.88 o
   8   6   2       2182.87       2423.89        26.54 o
   9   6   2        333.69        364.07        10.36 o
  10   6   2        196.70        211.09         8.23 o
  11   6   2       1433.28       1544.04        23.40 o
  12   6   2        162.75        167.81         9.03 o
  13   6   2         40.24         32.28         5.37 o
  14   6   2          3.22          3.26         2.28 o
  15   6   2         32.35         26.04         5.50 o
  16   6   2          7.17          4.71         3.81 o
  17   6   2         26.32         24.73         5.49 o
  18   6   2          8.04          4.97         1.63 o
  19   6   2          6.79          7.16         2.17 o
 -19   7   2          9.11          8.63         3.65 o
 -18   7   2         80.31         85.27        10.85 o
 -17   7   2          0.05          0.22         2.02 o
 -16   7   2         23.92         23.31         3.60 o
 -15   7   2         48.86         54.54         5.86 o
 -14   7   2        228.46        202.67        10.56 o
 -13   7   2          2.80          2.76         2.12 o
 -12   7   2         29.39         28.44         3.54 o
 -11   7   2          2.57          2.12         1.90 o
 -10   7   2          8.85          4.12         2.55 o
  -9   7   2         48.06         41.06         4.04 o
  -8   7   2        139.25        137.67         7.90 o
  -7   7   2        423.56        429.74        12.82 o
  -6   7   2         46.61         52.24         4.40 o
  -5   7   2        999.94       1083.45        20.06 o
  -4   7   2         91.03         83.11         6.14 o
  -3   7   2         73.38         80.91         4.60 o
  -2   7   2          0.01          1.38         1.69 o
  -1   7   2        106.95        102.43         6.47 o
   0   7   2          0.20         -1.39         1.39 o
   1   7   2         32.55         37.88         4.13 o
   2   7   2         19.44         20.06         2.95 o
   3   7   2          3.23          3.85         1.77 o
   4   7   2         34.58         41.63         3.84 o
   5   7   2         47.24         55.56         4.53 o
   6   7   2         41.90         40.14         4.11 o
   7   7   2       2422.35       2543.86        31.63 o
   8   7   2        601.20        644.41        17.71 o
   9   7   2        240.93        248.82        11.24 o
  10   7   2          6.94          5.10         2.31 o
  11   7   2        235.22        237.65        10.98 o
  12   7   2         37.08         29.29         6.01 o
  13   7   2         58.29         55.31         5.23 o
  14   7   2          0.61          1.13         2.23 o
  15   7   2         17.97         19.76         2.88 o
  16   7   2          0.35         -0.75         1.17 o
  17   7   2         20.01         16.16         2.36 o
  18   7   2         94.49        118.92         8.61 o
 -18   8   2          2.79          1.42         2.14 o
 -17   8   2         17.35         20.90         3.47 o
 -16   8   2         19.85         21.21         2.78 o
 -15   8   2          8.69          9.46         2.54 o
 -14   8   2        132.81        134.59         8.36 o
 -13   8   2          3.82          8.45         2.96 o
 -12   8   2        124.49        102.29         6.47 o
 -11   8   2          0.39          3.24         1.85 o
 -10   8   2        234.13        210.13         8.71 o
  -9   8   2        113.16        120.78         6.55 o
  -8   8   2        279.98        279.09         9.13 o
  -7   8   2         37.17         38.02         3.50 o
  -6   8   2         23.76         29.36         3.50 o
  -5   8   2         64.76         67.73         5.65 o
  -4   8   2          3.31         -0.36         2.19 o
  -3   8   2          6.66          5.92         1.88 o
  -2   8   2        111.01        113.87         6.48 o
  -1   8   2         19.17         11.88         2.81 o
   0   8   2        216.89        239.14        11.15 o
   1   8   2          0.27         -0.06         2.09 o
   2   8   2        144.15        135.25         9.28 o
   3   8   2          8.16          2.12         1.70 o
   4   8   2         26.84         26.00         3.50 o
   5   8   2         13.18         11.72         2.59 o
   6   8   2        358.23        369.98        13.41 o
   7   8   2         90.60         88.89         6.83 o
   8   8   2          7.75          8.75         2.43 o
   9   8   2         33.98         32.01         4.53 o
  10   8   2         21.88         19.39         3.93 o
  11   8   2         75.19         75.42         5.99 o
  12   8   2         13.49         14.54         2.79 o
  13   8   2        184.37        160.94         7.60 o
  14   8   2         70.90         71.87         5.72 o
  15   8   2        409.64        350.87        13.21 o
  16   8   2         30.19         29.50         7.14 o
  17   8   2         43.22         45.62         5.57 o
 -16   9   2         73.31         72.79         9.57 o
 -15   9   2          4.00         -0.24         1.31 o
 -14   9   2         45.86         39.41         3.27 o
 -13   9   2         10.95          9.24         2.25 o
 -12   9   2          3.23          2.90         1.61 o
 -11   9   2        122.24        122.23         5.84 o
 -10   9   2         75.76         79.10         4.78 o
  -9   9   2          2.69          2.27         1.54 o
  -8   9   2         14.41         12.40         2.43 o
  -7   9   2         27.32         24.17         2.63 o
  -6   9   2         68.96         70.55         5.53 o
  -5   9   2         10.68         10.33         2.01 o
  -4   9   2         59.62         65.84         5.58 o
  -3   9   2         61.63         55.94         4.50 o
  -2   9   2         40.95         36.00         4.12 o
  -1   9   2         22.82         21.19         3.41 o
   0   9   2        579.10        582.38        19.17 o
   1   9   2         11.14         13.25         3.27 o
   2   9   2       1591.91       1563.24        31.78 o
   3   9   2        255.36        257.91        12.90 o
   4   9   2       1030.11       1051.72        26.18 o
   5   9   2          2.26          0.98         1.98 o
   6   9   2          2.96          0.28         1.74 o
   7   9   2         19.96         17.02         2.77 o
   8   9   2         43.96         43.75         4.66 o
   9   9   2        189.25        179.97         8.84 o
  10   9   2          0.10          0.53         1.70 o
  11   9   2         13.47         11.37         2.16 o
  12   9   2          1.04          1.00         1.08 o
  13   9   2         83.93         81.30         7.15 o
  14   9   2        298.56        327.21        24.36 o
  15   9   2        124.01        154.40        10.51 o
 -13  10   2          1.45          3.82         1.29 o
 -12  10   2        183.72        180.53         7.69 o
 -11  10   2         72.79         97.60         5.89 o
 -10  10   2         70.24         69.07         4.68 o
  -9  10   2        180.07        146.38         7.95 o
  -8  10   2         15.56         13.74         2.47 o
  -7  10   2         13.17          9.06         2.24 o
  -6  10   2          2.03          1.79         1.62 o
  -5  10   2        188.81        181.61         7.56 o
  -4  10   2        315.55        321.99        10.85 o
  -3  10   2          2.55          0.64         1.19 o
  -2  10   2         31.78         29.24         4.11 o
  -1  10   2        110.64        116.04         7.66 o
   0  10   2         28.08         26.51         3.67 o
   1  10   2        479.23        510.64        16.83 o
   2  10   2         85.43         84.59         6.90 o
   3  10   2         36.22         40.58         4.85 o
   4  10   2          2.54          1.76         1.65 o
   5  10   2          4.81          3.03         2.25 o
   6  10   2         28.67         26.64         3.93 o
   7  10   2         51.98         56.33         4.32 o
   8  10   2          0.26          1.79         1.70 o
   9  10   2         25.61         27.41         2.85 o
  10  10   2          2.15          1.28         1.41 o
  11  10   2          1.29         -0.63         1.83 o
  12  10   2         10.77          5.77         1.53 o
 -10  11   2          2.22          1.84         1.52 o
  -9  11   2          5.41         -0.68         2.72 o
  -8  11   2          7.87          7.38         1.61 o
  -7  11   2         27.22         20.44         2.29 o
  -6  11   2         62.49         60.12         4.01 o
  -5  11   2         94.11         93.90         5.05 o
  -4  11   2        117.10        109.40         5.47 o
  -3  11   2          4.76          3.43         1.67 o
  -2  11   2        102.23        105.23         6.48 o
  -1  11   2        525.73        522.74        14.30 o
   0  11   2          5.56          2.26         1.56 o
   1  11   2         60.13         52.92         3.88 o
   2  11   2          7.09          7.08         1.80 o
   3  11   2          3.83          3.85         1.34 o
   4  11   2         49.56         44.94         5.29 o
   5  11   2          9.75          8.64         2.68 o
   6  11   2          0.09          1.96         1.53 o
   7  11   2         18.69         19.77         3.29 o
   8  11   2          0.13          3.14         1.57 o
   9  11   2          0.04          1.01         1.89 o
  -4  12   2          0.41         -2.20         2.20 o
  -3  12   2        197.17        178.41        11.31 o
  -2  12   2         39.40         41.69         3.76 o
  -1  12   2        238.02        225.67         8.70 o
   0  12   2          4.67          2.91         1.67 o
   1  12   2          3.56          4.90         2.07 o
   2  12   2          4.24          6.51         2.33 o
   3  12   2         22.96         26.43         3.69 o
   4  12   2         32.32         36.46         4.39 o
 -23   1   3         62.43         66.29         4.79 o
 -22   1   3         55.83         63.27         5.55 o
 -21   1   3        101.82        106.35         9.00 o
 -20   1   3        647.70        733.27        21.51 o
 -19   1   3        483.37        534.22        14.54 o
 -18   1   3        286.43        287.15        11.11 o
 -17   1   3          1.88          5.82         2.71 o
 -16   1   3       1685.65       1817.16        26.96 o
 -15   1   3          0.04         -1.31         2.02 o
 -14   1   3         57.62         51.05         3.39 o
 -13   1   3        423.23        401.24        10.97 o
 -12   1   3         30.97         30.20         7.69 o
 -11   1   3         17.21         11.53         5.47 o
 -10   1   3         81.95         83.33         6.36 o
  -9   1   3        102.77        128.70         9.09 o
  -8   1   3        178.24        155.68        10.64 o
  -7   1   3       1394.28       1490.35        23.88 o
  -6   1   3        338.45        322.82        10.97 o
  -5   1   3        323.19        320.83         9.86 o
  -4   1   3       2464.44       2344.81        33.93 o
  -3   1   3        185.26        163.25         8.47 o
  -2   1   3         53.73         44.04         2.78 o
  -1   1   3       1720.20       1624.71        22.24 o
   0   1   3        152.07        143.60         5.29 o
   1   1   3          1.55          4.22         4.96 o
   2   1   3       1118.22       1121.90        35.59 o
   3   1   3        527.40        502.90        18.92 o
   4   1   3          1.18          3.28         3.11 o
   5   1   3        376.09        370.87        14.89 o
   6   1   3        971.71       1062.25        26.00 o
   7   1   3         42.21         44.55         7.97 o
   8   1   3          5.28          4.10         3.95 o
   9   1   3        418.52        463.29        35.25 o
  10   1   3         46.61         53.78        13.22 o
  11   1   3         72.80         59.40        14.90 o
  12   1   3         22.79         19.63         3.85 o
  13   1   3         24.73         23.71         3.74 o
  14   1   3         19.02         17.90         3.20 o
  15   1   3         21.33         23.60         3.44 o
  16   1   3         49.41         46.50         4.37 o
  17   1   3         24.98         24.49         3.57 o
  18   1   3         21.08         20.95         3.77 o
  19   1   3          8.38          7.86         3.71 o
  20   1   3          1.65         -2.32         2.43 o
  21   1   3         53.37         47.64         5.67 o
  22   1   3         16.86          9.62         2.46 o
 -23   2   3         77.93         86.98         5.00 o
 -22   2   3         23.80         23.15         3.57 o
 -21   2   3         22.84         28.94         5.64 o
 -20   2   3         65.71         82.60         7.50 o
 -19   2   3         14.53         11.13         3.08 o
 -18   2   3        296.95        295.64        20.75 o
 -17   2   3          9.94          6.57         2.38 o
 -16   2   3          0.03         -2.10         2.10 o
 -15   2   3       1486.83       1533.24        32.22 o
 -14   2   3        273.88        268.14         7.35 o
 -13   2   3        373.64        387.16         9.28 o
 -12   2   3          3.94          4.11         4.94 o
 -11   2   3        303.48        282.80        16.22 o
 -10   2   3         75.26         53.01         6.88 o
  -9   2   3       1729.78       1842.60        29.64 o
  -8   2   3        109.47        106.18         6.94 o
  -7   2   3         12.15          2.21         2.43 o
  -6   2   3        460.84        492.89        20.25 o
  -5   2   3         15.30         13.73         3.73 o
  -4   2   3         83.62         87.89         7.51 o
  -3   2   3         87.24         84.55         6.86 o
  -2   2   3       1075.90       1043.66        17.24 o
  -1   2   3        114.13         94.48         4.59 o
   0   2   3       2503.95       2391.68        39.08 o
   1   2   3        457.60        434.89         8.96 o
   2   2   3        542.00        597.90        23.47 o
   3   2   3        485.97        537.92        21.69 o
   4   2   3        227.07        234.62        13.25 o
   5   2   3        328.20        305.69        15.53 o
   6   2   3        220.51        205.80        13.26 o
   7   2   3        296.73        284.22        16.40 o
   8   2   3          3.16          3.24         3.15 o
   9   2   3         30.62         26.00         6.73 o
  10   2   3         47.10         34.19         8.20 o
  11   2   3         38.28         41.75         6.40 o
  12   2   3         14.48         13.05         2.77 o
  13   2   3        176.71        163.98         8.47 o
  14   2   3          0.10         -0.47         3.02 o
  15   2   3         52.29         52.94         5.85 o
  16   2   3         65.52         65.37         6.18 o
  17   2   3         25.59         25.31         5.22 o
  18   2   3         11.83         12.81         3.30 o
  19   2   3          3.45          1.83         3.76 o
  20   2   3          0.19         -3.07         3.86 o
  21   2   3          5.54          3.00         2.17 o
  22   2   3         10.03          8.54         3.21 o
 -22   3   3         14.44         18.11         3.12 o
 -21   3   3         56.99         49.94         4.80 o
 -20   3   3          4.43          5.17         1.79 o
 -19   3   3          1.63         -0.92         2.37 o
 -18   3   3         22.42         16.66         3.29 o
 -17   3   3         32.73         27.66         3.56 o
 -16   3   3         32.24         24.92         4.31 o
 -15   3   3          0.28         -0.50         1.92 o
 -14   3   3         10.89         13.61         2.10 o
 -13   3   3       1166.51       1243.13        15.56 o
 -12   3   3        523.00        557.94        12.53 o
 -11   3   3        492.85        531.94        24.08 o
 -10   3   3        595.39        726.58        20.41 o
  -9   3   3         96.91         76.58         9.46 o
  -8   3   3        232.65        230.55        15.17 o
  -7   3   3         45.86         56.91         7.39 o
  -6   3   3         53.99         62.54         7.69 o
  -5   3   3        438.77        476.38        19.01 o
  -4   3   3         57.98         51.18         6.48 o
  -3   3   3        194.23        195.39        11.30 o
  -2   3   3         20.72         17.30         3.74 o
  -1   3   3         12.68         14.39         2.75 o
   0   3   3       1253.66       1366.67        21.32 o
   1   3   3       2567.11       2723.08        31.31 o
   2   3   3       3755.93       4005.69        59.34 o
   3   3   3       1655.59       1736.18        32.90 o
   4   3   3        122.54        141.48        10.10 o
   5   3   3       1108.73       1220.44        33.20 o
   6   3   3        280.47        272.08        14.92 o
   7   3   3       1557.55       1662.80        43.19 o
   8   3   3         62.64         56.80         7.48 o
   9   3   3          0.00         -3.29         3.60 o
  10   3   3          1.60          1.11         3.62 o
  11   3   3          1.24          1.98         1.67 o
  12   3   3          3.00          1.47         1.94 o
  13   3   3        900.36        945.03        35.12 o
  14   3   3         86.39         87.39         6.54 o
  15   3   3         94.49         92.86         8.13 o
  16   3   3        216.15        228.16        16.11 o
  17   3   3          6.27          8.14         4.71 o
  18   3   3          5.22          3.69         3.59 o
  19   3   3          2.03          5.61         3.16 o
  20   3   3         12.11          7.65         2.58 o
  21   3   3         40.82         43.45         7.04 o
 -22   4   3        181.24        140.80        11.05 o
 -21   4   3          0.01          6.39         3.09 o
 -20   4   3         40.07         34.89         4.26 o
 -19   4   3         59.09         46.24         4.59 o
 -18   4   3         19.21         14.38         2.80 o
 -17   4   3         41.25         24.81         4.04 o
 -16   4   3          6.90          2.26         2.39 o
 -15   4   3          0.79          1.04         2.39 o
 -14   4   3          5.14          3.36         2.37 o
 -13   4   3         18.75         21.03         3.44 o
 -12   4   3        407.72        422.67        10.75 o
 -11   4   3        367.33        393.76         9.34 o
 -10   4   3        510.74        506.49        26.02 o
  -9   4   3        391.47        396.04        21.94 o
  -8   4   3        220.55        223.20        24.17 o
  -7   4   3       1523.09       1598.62        41.11 o
  -6   4   3          0.02         -0.32         3.29 o
  -5   4   3         11.04          3.87        14.81 o
  -4   4   3        147.69        151.21        11.74 o
  -3   4   3        419.33        454.34        17.54 o
  -2   4   3         27.67         22.81         3.98 o
  -1   4   3         15.53         11.83         3.67 o
   0   4   3         90.65         91.20         6.64 o
   1   4   3        432.05        482.80        18.81 o
   2   4   3        624.19        623.20        21.90 o
   3   4   3        246.75        260.65        10.65 o
   4   4   3       1639.59       1763.21        39.07 o
   5   4   3          3.86          2.42         2.24 o
   6   4   3         77.11         81.94         9.11 o
   7   4   3        165.30        175.80        13.68 o
   8   4   3        176.79        170.33        14.04 o
   9   4   3         14.31         11.04         2.67 o
  10   4   3        137.26        140.47         9.02 o
  11   4   3         16.84         16.45         3.70 o
  12   4   3         39.52         40.42         6.68 o
  13   4   3         10.00          8.11         3.90 o
  14   4   3          1.05          6.07         2.81 o
  15   4   3         56.78         57.66         7.31 o
  16   4   3         21.01         24.13         4.26 o
  17   4   3         25.82         32.97         6.27 o
  18   4   3          0.12         -2.62         2.62 o
  19   4   3        105.67        128.18        13.15 o
  20   4   3          2.75         -0.40         1.72 o
  21   4   3         29.76         25.33         4.58 o
 -21   5   3         10.73          5.82         2.76 o
 -20   5   3         18.16         18.27         2.59 o
 -19   5   3         74.83         73.22         6.68 o
 -18   5   3          5.53          7.48         2.11 o
 -17   5   3         19.93         13.55         2.54 o
 -16   5   3         80.93         71.42         5.94 o
 -15   5   3         37.74         35.01         4.38 o
 -14   5   3        157.50        191.21        10.15 o
 -13   5   3         13.98         18.08         3.29 o
 -12   5   3         14.45         11.49         2.18 o
 -11   5   3        151.37        149.54         6.14 o
 -10   5   3         32.39         35.53         3.36 o
  -9   5   3         55.37         57.28         4.90 o
  -8   5   3         85.82         95.85        11.76 o
  -7   5   3         18.68         13.07         6.11 o
  -6   5   3        105.98         91.97        10.97 o
  -5   5   3       1184.56       1217.50        59.46 o
  -4   5   3       1023.74       1145.08        32.17 o
  -3   5   3       2731.65       2947.15        59.65 o
  -2   5   3        250.05        279.94        14.97 o
  -1   5   3        155.25        189.04        17.44 o
   0   5   3        116.98        134.56        14.44 o
   1   5   3         60.81         66.79         7.82 o
   2   5   3        281.64        279.90        20.97 o
   3   5   3         40.19         32.63         6.04 o
   4   5   3         22.76         21.74         4.81 o
   5   5   3          1.98          1.87         2.88 o
   6   5   3         25.82         26.19         5.14 o
   7   5   3        751.71        856.48        19.12 o
   8   5   3          2.21          5.99         2.20 o
   9   5   3       4303.15       4652.15        74.35 o
  10   5   3        453.15        505.08        14.25 o
  11   5   3        623.71        681.83        21.40 o
  12   5   3        160.47        167.34        10.73 o
  13   5   3          2.12          5.58         2.63 o
  14   5   3         10.12          4.22         3.48 o
  15   5   3          0.20         -0.82         2.39 o
  16   5   3          2.52          0.29         2.02 o
  17   5   3          0.01         -1.70         1.70 o
  18   5   3          4.05          2.98         3.56 o
  19   5   3         11.09          5.52         2.46 o
  20   5   3         10.14          7.61         2.02 o
 -20   6   3         11.62         10.46         2.31 o
 -19   6   3         71.62         85.40         7.13 o
 -18   6   3         13.09         19.23         3.31 o
 -17   6   3          4.87          7.03         2.22 o
 -16   6   3         38.61         26.69         4.02 o
 -15   6   3          5.91          9.38         4.54 o
 -14   6   3          1.88         -3.07         3.34 o
 -13   6   3          0.65          0.84         3.81 o
 -12   6   3         30.94         27.52         4.58 o
 -11   6   3         50.40         50.18         6.29 o
 -10   6   3        162.36        163.35         8.69 o
  -9   6   3          6.76          4.82         2.42 o
  -8   6   3          2.90          2.04         2.59 o
  -7   6   3         14.97         17.59         2.98 o
  -6   6   3          6.44          6.56         2.57 o
  -5   6   3         69.48         89.97         8.99 o
  -4   6   3         40.18         40.52         9.96 o
  -3   6   3       1668.93       1674.46        67.33 o
  -2   6   3        187.18        190.85        19.35 o
  -1   6   3         20.93          4.90         3.89 o
   0   6   3        158.81        159.79        22.54 o
   1   6   3         35.06         32.04        12.23 o
   2   6   3         27.19         19.09         7.95 o
   3   6   3          0.00          2.54         2.74 o
   4   6   3        198.87        188.04         9.25 o
   5   6   3        193.05        199.83         6.77 o
   6   6   3          9.87          8.81         1.73 o
   7   6   3          0.69          0.83         1.97 o
   8   6   3       2367.28       2624.15        28.77 o
   9   6   3        278.22        291.92        10.62 o
  10   6   3        978.38       1058.06        19.91 o
  11   6   3        222.50        233.71         9.44 o
  12   6   3         11.62          8.59         3.66 o
  13   6   3          0.46          2.13         2.10 o
  14   6   3         14.68         17.88         3.84 o
  15   6   3          6.03          9.53         2.95 o
  16   6   3          0.04          0.50         1.61 o
  17   6   3          2.63          1.39         1.45 o
  18   6   3         16.00         17.44         2.37 o
  19   6   3          5.46          5.65         2.21 o
 -19   7   3          3.63          0.96         1.93 o
 -18   7   3         11.38         11.09         2.87 o
 -17   7   3          3.27          2.01         2.28 o
 -16   7   3          8.34          8.16         2.44 o
 -15   7   3          6.20          3.68         1.96 o
 -14   7   3         40.09         31.89         4.10 o
 -13   7   3         43.47         35.44         5.13 o
 -12   7   3         44.34         32.43         4.28 o
 -11   7   3        115.16        117.15         7.65 o
 -10   7   3        221.67        238.12        10.57 o
  -9   7   3        293.30        280.58        13.34 o
  -8   7   3        394.43        413.71        14.10 o
  -7   7   3        123.38        116.15         7.17 o
  -6   7   3          0.68          2.12         1.68 o
  -5   7   3         19.07         20.72         2.57 o
  -4   7   3          1.14          1.27         1.58 o
  -3   7   3         34.26         34.64         3.23 o
  -2   7   3          9.13          9.09         1.96 o
  -1   7   3          2.60          2.48         1.61 o
   0   7   3         62.60         62.72         4.35 o
   1   7   3          1.38          3.60         1.78 o
   2   7   3         27.86         27.18         2.87 o
   3   7   3          7.38          6.25         1.72 o
   4   7   3        497.34        491.07        12.19 o
   5   7   3        354.13        361.19        12.30 o
   6   7   3       1532.81       1622.54        28.06 o
   7   7   3          4.00          3.57         1.99 o
   8   7   3         85.78         99.83         6.21 o
   9   7   3         52.91         54.38         5.33 o
  10   7   3         55.44         55.40         5.28 o
  11   7   3         72.20         74.26         6.12 o
  12   7   3         42.83         38.13         4.21 o
  13   7   3         59.01         50.82         5.53 o
  14   7   3          8.37          8.16         2.47 o
  15   7   3          2.90          4.95         1.93 o
  16   7   3         11.01         10.07         2.18 o
  17   7   3          1.46         -0.56         1.38 o
 -17   8   3         32.75         29.54         4.00 o
 -16   8   3          4.21          5.66         1.98 o
 -15   8   3         46.17         50.87         5.27 o
 -14   8   3         89.61         86.93         5.77 o
 -13   8   3        154.74        141.99         7.48 o
 -12   8   3         58.64         44.71         4.56 o
 -11   8   3         61.35         63.72         4.82 o
 -10   8   3        208.96        237.39         9.24 o
  -9   8   3        220.04        218.89         8.30 o
  -8   8   3        439.70        454.78        14.40 o
  -7   8   3         30.60         32.88         4.31 o
  -6   8   3          0.04          1.87         2.14 o
  -5   8   3         31.36         29.60         3.93 o
  -4   8   3        103.56        116.54         7.29 o
  -3   8   3         35.28         36.60         4.94 o
  -2   8   3          1.44          2.25         1.82 o
  -1   8   3         91.41         82.60         6.27 o
   0   8   3         38.69         40.40         4.30 o
   1   8   3        800.29        813.84        19.22 o
   2   8   3          5.35          2.86         1.83 o
   3   8   3        636.65        613.07        17.07 o
   4   8   3        576.61        582.82        16.86 o
   5   8   3        207.53        218.68        10.44 o
   6   8   3        168.07        164.05         9.11 o
   7   8   3          1.68          2.93         1.87 o
   8   8   3         41.12         40.95         4.55 o
   9   8   3         59.36         61.65         5.57 o
  10   8   3        107.67        112.11         7.16 o
  11   8   3          0.76          1.82         1.56 o
  12   8   3        110.34        110.03         6.38 o
  13   8   3        413.12        431.18        13.74 o
  14   8   3         48.98         55.64         5.80 o
  15   8   3        334.48        339.93        37.75 o
  16   8   3          2.64          8.83         3.12 o
 -15   9   3          3.59          1.70         1.13 o
 -14   9   3         98.06         93.86         5.43 o
 -13   9   3         94.10         89.53         6.34 o
 -12   9   3         76.63         80.83         5.12 o
 -11   9   3         76.40         76.39         4.66 o
 -10   9   3         33.20         27.46         3.09 o
  -9   9   3         51.81         49.98         3.95 o
  -8   9   3         50.80         45.90         3.86 o
  -7   9   3         70.30         63.99         4.76 o
  -6   9   3          9.00          9.24         2.14 o
  -5   9   3          4.27          2.62         1.99 o
  -4   9   3         10.21          5.34         2.92 o
  -3   9   3          7.92         12.51         3.27 o
  -2   9   3         98.42         96.23         7.92 o
  -1   9   3         74.97         68.40         6.84 o
   0   9   3        148.12        133.67         9.46 o
   1   9   3          1.63          1.14         2.01 o
   2   9   3        182.19        190.16        11.30 o
   3   9   3         92.39         97.88         8.07 o
   4   9   3        197.65        198.69         9.59 o
   5   9   3        153.16        156.95         8.47 o
   6   9   3          1.49         -1.78         1.78 o
   7   9   3         12.07          9.12         2.30 o
   8   9   3          0.48         -1.46         1.50 o
   9   9   3          0.10         -1.34         1.42 o
  10   9   3          1.01          1.90         1.44 o
  11   9   3        110.14        114.32         5.86 o
  12   9   3         30.54         27.26         2.64 o
  13   9   3         69.71         50.94        10.10 o
  14   9   3          7.94          7.83         2.46 o
 -13  10   3         67.69         61.05         6.93 o
 -12  10   3         26.39         21.56         1.90 o
 -11  10   3          2.37          3.68         1.25 o
 -10  10   3          4.64          2.02         1.40 o
  -9  10   3          0.39          0.03         1.23 o
  -8  10   3        102.34        101.07         5.42 o
  -7  10   3          3.09          3.52         1.50 o
  -6  10   3         90.10         89.95         4.89 o
  -5  10   3         15.43         14.76         3.29 o
  -4  10   3          2.90          2.93         1.37 o
  -3  10   3         69.57         72.21         5.31 o
  -2  10   3        128.25        134.11         8.60 o
  -1  10   3        324.34        328.34        13.33 o
   0  10   3          6.04          8.08         2.99 o
   1  10   3        363.80        378.26        12.45 o
   2  10   3        125.24        126.50         8.48 o
   3  10   3         89.70         97.59         7.27 o
   4  10   3        203.67        211.05        10.52 o
   5  10   3         45.35         47.68         4.97 o
   6  10   3          0.08          3.77         1.57 o
   7  10   3         10.71          7.07         3.27 o
   8  10   3          0.01          1.07         1.13 o
   9  10   3          0.17          1.13         1.09 o
  10  10   3          0.56          1.30         0.85 o
  11  10   3          2.22          0.87         2.44 o
  -9  11   3          9.45         10.16         3.06 o
  -8  11   3          0.28         -0.73         1.17 o
  -7  11   3          2.23          2.51         1.27 o
  -6  11   3         10.18          6.68         1.82 o
  -5  11   3          0.52          2.43         1.76 o
  -4  11   3         74.62         82.10         6.80 o
  -3  11   3          5.45          7.30         2.51 o
  -2  11   3         59.23         60.66         4.83 o
  -1  11   3         38.10         43.59         4.19 o
   0  11   3         25.81         27.72         3.39 o
   1  11   3        319.42        328.92        11.02 o
   2  11   3         26.28         30.50         3.19 o
   3  11   3          2.05          1.93         1.36 o
   4  11   3        127.85        141.63         7.80 o
   5  11   3         60.01         69.82         5.39 o
   6  11   3         54.03         49.98         4.28 o
   7  11   3          0.27          2.13         1.77 o
   8  11   3          2.71          2.04         1.57 o
  -2  12   3         18.28         19.02         3.79 o
  -1  12   3          3.19          2.78         2.27 o
   0  12   3         17.11         16.82         3.38 o
   1  12   3         52.49         46.89         5.55 o
 -23   0   4          3.97          5.48         2.96 o
 -22   0   4          7.73         15.89         4.01 o
 -21   0   4        139.96        164.60        12.97 o
 -20   0   4          1.14          0.33         2.99 o
 -19   0   4        173.84        198.03        12.94 o
 -18   0   4        349.19        385.27        18.12 o
 -17   0   4         64.23         61.45         7.75 o
 -16   0   4        624.94        661.89        18.36 o
 -15   0   4         23.56         21.82         3.82 o
 -14   0   4        131.62        134.27         7.42 o
 -13   0   4        507.25        514.89        13.34 o
 -12   0   4         62.04         32.30        18.98 o
 -11   0   4         53.68         76.23        12.10 o
 -10   0   4          4.87         30.61        10.37 o
  -9   0   4         37.61         34.37         9.72 o
  -8   0   4         48.11         49.18         9.02 o
  -7   0   4       5048.16       5150.50       199.64 o
  -6   0   4         58.99         64.13         6.34 o
  -5   0   4       1659.28       1651.69        30.60 o
  -4   0   4         14.92         15.49         2.74 o
  -3   0   4         11.06          9.27         3.36 o
  -2   0   4        901.38        812.61        14.01 o
  -1   0   4       1045.93        952.66        15.26 o
   0   0   4        431.77        347.07        16.91 o
   1   0   4        625.81        511.89        31.69 o
   2   0   4        621.41        633.40        41.40 o
   3   0   4       1254.33       1250.10        61.30 o
   4   0   4        629.78        727.07        50.69 o
   5   0   4        167.93        183.94        27.80 o
   6   0   4       1179.97       1292.71        75.26 o
   7   0   4         70.81         82.38        23.07 o
   8   0   4          0.18          7.18        11.39 o
   9   0   4         65.38         32.69        17.87 o
  10   0   4         28.68         37.00        18.97 o
  11   0   4         12.31         12.30         4.44 o
  12   0   4        139.51        132.08        11.61 o
  13   0   4        358.24        368.50        16.97 o
  14   0   4          3.31          5.76         4.55 o
  15   0   4        170.51        192.64        18.50 o
  16   0   4         49.05         66.91        11.88 o
  17   0   4         37.11         38.35         8.51 o
  18   0   4        137.79        163.33        15.34 o
  19   0   4        171.91        219.02        10.26 o
  20   0   4         77.05         70.78         9.31 o
  21   0   4          2.87          4.00         2.26 o
 -23   1   4         99.07        110.92         7.21 o
 -22   1   4          2.30          6.11         2.52 o
 -21   1   4        175.08        195.56         9.88 o
 -20   1   4         23.05         23.82         4.08 o
 -19   1   4         30.09         31.10         3.98 o
 -18   1   4        211.60        229.23         9.97 o
 -17   1   4        311.06        337.53        12.13 o
 -16   1   4        410.02        400.53        10.61 o
 -15   1   4       1523.58       1626.07        23.98 o
 -14   1   4         91.14         89.19         5.42 o
 -13   1   4        141.14        131.26         4.80 o
 -12   1   4          3.42          2.17         1.59 o
 -11   1   4         17.86          1.83         9.88 o
 -10   1   4        108.71         99.73         7.98 o
  -9   1   4        908.44        993.20        29.85 o
  -8   1   4        150.63        159.14        15.74 o
  -7   1   4        493.02        504.43        15.12 o
  -6   1   4        939.71       1022.32        20.37 o
  -5   1   4       1123.67       1203.22        23.91 o
  -4   1   4         56.12         61.69         4.82 o
  -3   1   4        612.53        619.70        13.99 o
  -2   1   4         28.07         31.38         2.89 o
  -1   1   4        321.30        304.78         8.20 o
   0   1   4        256.13        244.61         7.79 o
   1   1   4          2.27          5.53         2.49 o
   2   1   4        404.48        421.17        25.88 o
   3   1   4        258.86        265.64        15.03 o
   4   1   4       2253.20       2430.54        67.44 o
   5   1   4        685.96        745.99        38.48 o
   6   1   4          1.00         -0.12         5.04 o
   7   1   4          2.17         -2.08         4.33 o
   8   1   4        510.10        573.68        40.30 o
   9   1   4         69.11         73.91        15.40 o
  10   1   4          7.19          4.99         5.55 o
  11   1   4        174.98        173.88         8.79 o
  12   1   4          3.06         -1.72         4.66 o
  13   1   4         19.66         18.22         3.61 o
  14   1   4         88.99         82.12         8.60 o
  15   1   4        411.04        463.33        26.00 o
  16   1   4         22.47         20.42         4.87 o
  17   1   4        389.89        427.96        21.13 o
  18   1   4        138.30        168.79        11.06 o
  19   1   4         30.25         29.09         4.78 o
  20   1   4         29.99         29.99         4.21 o
  21   1   4          5.02          1.12         1.69 o
 -23   2   4          8.82         10.25         2.82 o
 -22   2   4         25.50         29.14         3.43 o
 -21   2   4         18.03         16.61         3.48 o
 -20   2   4         29.88         25.28         3.70 o
 -19   2   4        160.13        166.31         8.80 o
 -18   2   4         21.63         20.82         4.06 o
 -17   2   4          1.69          0.21         2.00 o
 -16   2   4        189.90        197.89         7.36 o
 -15   2   4        302.52        304.04         8.25 o
 -14   2   4        990.00       1069.46        14.07 o
 -13   2   4          2.66         -0.49         1.62 o
 -12   2   4         93.19         92.14         7.54 o
 -11   2   4        284.83        236.30        19.98 o
 -10   2   4        180.67        172.33        17.10 o
  -9   2   4        282.18        296.40        13.15 o
  -8   2   4        254.36        296.48        12.77 o
  -7   2   4          3.27          2.40         2.75 o
  -6   2   4         12.10          8.27         3.72 o
  -5   2   4          4.28         11.24         3.92 o
  -4   2   4         37.29         40.62         5.72 o
  -3   2   4         15.73         18.63         4.05 o
  -2   2   4       1876.92       1892.60        26.03 o
  -1   2   4       1903.64       1861.34        26.73 o
   0   2   4       2382.23       2308.53        24.13 o
   1   2   4          9.41         15.25         2.20 o
   2   2   4        168.50        205.47        19.05 o
   3   2   4        663.82        814.26        29.00 o
   4   2   4        893.32        959.73        32.20 o
   5   2   4        141.09        149.60        13.37 o
   6   2   4        117.19        111.29        17.28 o
   7   2   4        118.53        113.21        17.67 o
   8   2   4         11.72         11.79         5.65 o
   9   2   4         11.03         14.45        10.51 o
  10   2   4         59.20         48.59         6.71 o
  11   2   4         86.41         95.33         6.48 o
  12   2   4          0.46         -4.02         7.40 o
  13   2   4         32.40         37.54         6.58 o
  14   2   4          0.38          0.92         2.40 o
  15   2   4         67.02         54.07         6.09 o
  16   2   4         94.39         97.95         7.97 o
  17   2   4         13.83         15.08         4.47 o
  18   2   4         15.28         12.70         3.95 o
  19   2   4         10.53         12.33         4.46 o
  20   2   4          7.02          0.53         1.57 o
  21   2   4          7.10          9.21         3.29 o
 -22   3   4         66.89         75.35         7.00 o
 -21   3   4          0.43          1.90         2.14 o
 -20   3   4         20.70         14.80         2.92 o
 -19   3   4         44.70         39.17         3.85 o
 -18   3   4         31.90         28.51         3.36 o
 -17   3   4          0.22          1.83         1.99 o
 -16   3   4          5.31          2.52         2.27 o
 -15   3   4        281.48        295.50        11.09 o
 -14   3   4        720.16        770.26        17.13 o
 -13   3   4        217.64        228.92         7.17 o
 -12   3   4        310.39        254.96        13.65 o
 -11   3   4        417.52        443.08         9.19 o
 -10   3   4          0.02         -3.04         3.93 o
  -9   3   4         12.60          1.87         3.39 o
  -8   3   4        134.52        162.87        13.36 o
  -7   3   4          0.05         -0.84         5.40 o
  -6   3   4          5.27          3.81         3.57 o
  -5   3   4         32.95         26.10         5.24 o
  -4   3   4         27.81         30.85         9.80 o
  -3   3   4         54.14         65.32         8.45 o
  -2   3   4        891.68        864.82        25.30 o
  -1   3   4       1482.41       1561.58        25.69 o
   0   3   4       2480.85       2637.60        32.47 o
   1   3   4       4428.02       4788.13        47.76 o
   2   3   4       1008.42       1045.84        24.88 o
   3   3   4        472.11        497.36        17.85 o
   4   3   4        909.85        923.89        34.91 o
   5   3   4        697.76        768.96        32.78 o
   6   3   4          4.88          1.38         2.81 o
   7   3   4          1.14         -1.02         4.68 o
   8   3   4          4.91          1.85         5.16 o
   9   3   4        246.39        220.52        11.94 o
  10   3   4          7.05          8.04         4.09 o
  11   3   4        180.39        186.38        12.42 o
  12   3   4         64.95         76.89         7.14 o
  13   3   4       1354.37       1494.76        30.38 o
  14   3   4        110.48        121.38         8.97 o
  15   3   4         70.66         73.88         9.20 o
  16   3   4         71.43         70.42         8.77 o
  17   3   4          6.49          5.83         3.82 o
  18   3   4          0.04         -1.02         3.79 o
  19   3   4         32.13         35.18         8.84 o
  20   3   4          1.48          0.77         1.70 o
 -22   4   4         21.08         12.84         3.38 o
 -21   4   4          7.48          3.37         1.96 o
 -20   4   4         13.94         11.08         2.59 o
 -19   4   4         55.95         66.48         6.40 o
 -18   4   4          0.09          2.90         2.55 o
 -17   4   4          2.08          2.32         2.62 o
 -16   4   4         13.43         13.58         2.68 o
 -15   4   4         57.58         67.06         5.46 o
 -14   4   4        133.74        132.57         7.55 o
 -13   4   4        191.48        191.85         8.89 o
 -12   4   4        115.00        100.52        10.36 o
 -11   4   4        938.89        928.13        18.89 o
 -10   4   4        264.41        287.86         7.69 o
  -9   4   4        297.71        337.58        15.07 o
  -8   4   4        494.00        498.34        25.17 o
  -7   4   4         35.39         22.98         7.63 o
  -6   4   4        206.53        190.37        16.59 o
  -5   4   4        474.18        453.39        22.25 o
  -4   4   4        113.96        127.03        24.60 o
  -3   4   4        111.34         98.55        10.09 o
  -2   4   4        459.97        478.12        31.57 o
  -1   4   4        364.69        437.42        19.20 o
   0   4   4       1161.25       1331.49        30.72 o
   1   4   4        541.04        551.68        15.52 o
   2   4   4        157.23        154.55        11.26 o
   3   4   4        417.91        404.43        17.24 o
   4   4   4        942.11        908.68        26.68 o
   5   4   4          9.87          7.04         3.31 o
   6   4   4        700.18        754.27        25.37 o
   7   4   4        418.04        423.89        19.55 o
   8   4   4         13.80         16.47         3.65 o
   9   4   4        102.81        111.25         7.58 o
  10   4   4        171.26        177.32        12.12 o
  11   4   4         79.01         99.66         8.20 o
  12   4   4        831.96        887.58        39.72 o
  13   4   4         50.33         50.40         5.97 o
  14   4   4         27.98         36.15         7.63 o
  15   4   4         22.08         26.50         4.51 o
  16   4   4          2.12          3.68         2.76 o
  17   4   4         10.20          8.93         3.07 o
  18   4   4          0.13          0.27         2.54 o
  19   4   4          1.06          5.32         2.30 o
  20   4   4         11.07         11.89         2.41 o
 -21   5   4         24.51         26.94         4.94 o
 -20   5   4         19.15         19.62         2.51 o
 -19   5   4         70.58         62.36         6.63 o
 -18   5   4          2.75          1.70         1.56 o
 -17   5   4          2.93          5.38         2.52 o
 -16   5   4         44.14         40.60         5.04 o
 -15   5   4         11.81          5.02         2.09 o
 -14   5   4         13.68         14.40         2.89 o
 -13   5   4         32.73         36.13         4.17 o
 -12   5   4          4.38          4.94         2.14 o
 -11   5   4        567.55        601.98        14.14 o
 -10   5   4        389.47        374.29        12.07 o
  -9   5   4        146.16        139.71         7.14 o
  -8   5   4         72.97         74.02         5.94 o
  -7   5   4         17.80         17.80         3.09 o
  -6   5   4        122.97        147.53        13.56 o
  -5   5   4        163.78        169.51        14.90 o
  -4   5   4         87.52         91.79        10.44 o
  -3   5   4        496.69        562.33        27.47 o
  -2   5   4         82.84         64.35        12.94 o
  -1   5   4          0.03         -0.30         6.43 o
   0   5   4         96.42         61.60        14.35 o
   1   5   4          5.36          1.81         2.51 o
   2   5   4        185.95        209.77        13.69 o
   3   5   4        119.71        122.07        11.32 o
   4   5   4        112.50        112.18        10.99 o
   5   5   4         44.67         45.74         7.51 o
   6   5   4        230.32        226.39         8.42 o
   7   5   4        300.49        321.60        11.43 o
   8   5   4         84.33         80.92         6.12 o
   9   5   4       1229.91       1300.75        24.83 o
  10   5   4        742.56        811.17        23.83 o
  11   5   4         12.40         14.01         3.12 o
  12   5   4         36.26         40.37         4.59 o
  13   5   4         51.71         62.64         5.93 o
  14   5   4         18.97         16.87         3.78 o
  15   5   4         44.29         46.94         5.20 o
  16   5   4          3.47          4.98         2.06 o
  17   5   4          0.95          1.89         1.52 o
  18   5   4         30.03         28.16         4.61 o
  19   5   4          0.00          0.07         1.32 o
 -20   6   4         25.34         24.95         4.57 o
 -19   6   4          3.02          5.42         1.50 o
 -18   6   4         38.19         36.11         3.78 o
 -17   6   4          0.27         -0.98         1.30 o
 -16   6   4          0.00         -0.68         2.10 o
 -15   6   4         12.83          7.41         2.29 o
 -14   6   4          0.05          0.16         2.30 o
 -13   6   4        167.66        177.01        12.06 o
 -12   6   4         81.78         83.54         5.48 o
 -11   6   4        161.07        163.91         7.36 o
 -10   6   4          9.85          7.60         2.58 o
  -9   6   4        218.64        215.20         9.49 o
  -8   6   4        414.58        414.31        12.48 o
  -7   6   4        393.90        383.25         9.94 o
  -6   6   4       2458.04       2509.76        40.70 o
  -5   6   4       1199.77       1218.13        18.73 o
  -4   6   4        573.66        609.66        14.46 o
  -3   6   4        138.54        155.23         6.72 o
  -2   6   4         22.89         21.25         3.21 o
  -1   6   4          2.87          0.39         2.43 o
   0   6   4         12.59         11.05         2.34 o
   1   6   4         72.36         85.90         4.59 o
   2   6   4          0.87         -0.10         1.41 o
   3   6   4         70.68         67.75         3.79 o
   4   6   4          0.66          0.23         1.42 o
   5   6   4        907.23        941.53        14.34 o
   6   6   4         44.01         43.36         3.29 o
   7   6   4       1476.21       1547.52        21.33 o
   8   6   4        345.48        357.79        11.79 o
   9   6   4        220.75        242.46         9.76 o
  10   6   4          2.67          2.58         1.97 o
  11   6   4         30.31         33.18         4.87 o
  12   6   4          2.12          4.17         2.31 o
  13   6   4          5.80         -0.62         3.43 o
  14   6   4          0.65          3.95         1.90 o
  15   6   4         16.73         16.10         2.87 o
  16   6   4          5.64          0.98         1.79 o
  17   6   4          6.37          6.69         1.65 o
  18   6   4          2.07          6.02         3.21 o
 -18   7   4         73.28         85.05         6.65 o
 -17   7   4         20.11         21.00         2.67 o
 -16   7   4          8.76          4.73         1.84 o
 -15   7   4         30.16         27.88         3.74 o
 -14   7   4         10.01          2.41         2.40 o
 -13   7   4         91.66         92.39         7.69 o
 -12   7   4        169.91        173.56        11.67 o
 -11   7   4          0.41          0.93         1.96 o
 -10   7   4        154.12        149.81         8.41 o
  -9   7   4        715.65        755.64        19.49 o
  -8   7   4          0.04          1.63         2.05 o
  -7   7   4         95.23         96.35         5.65 o
  -6   7   4        184.64        189.82         9.00 o
  -5   7   4          0.04          0.47         1.87 o
  -4   7   4          3.47          2.77         1.71 o
  -3   7   4          8.95          7.86         2.31 o
  -2   7   4        155.04        147.46         6.37 o
  -1   7   4         79.97         77.80         5.08 o
   0   7   4        208.41        185.43         7.76 o
   1   7   4         27.66         21.79         2.53 o
   2   7   4        102.61         96.35         5.69 o
   3   7   4          0.17         -0.71         1.62 o
   4   7   4        184.01        169.69         8.00 o
   5   7   4          0.71          1.03         1.47 o
   6   7   4        481.49        530.15        19.02 o
   7   7   4        232.71        245.16        11.02 o
   8   7   4          3.22          2.65         2.53 o
   9   7   4         39.29         35.88         3.89 o
  10   7   4         40.36         43.81         5.70 o
  11   7   4        266.79        299.26        13.19 o
  12   7   4          0.65          2.03         3.04 o
  13   7   4         50.71         54.83         7.75 o
  14   7   4         50.43         48.35         6.25 o
  15   7   4         11.44         11.45         3.01 o
  16   7   4         35.10         35.29         8.58 o
 -17   8   4         21.74         26.70         2.54 o
 -16   8   4          2.65          4.57         1.25 o
 -15   8   4         16.80         22.60         3.15 o
 -14   8   4          0.00         -0.06         1.49 o
 -13   8   4          1.96          0.30         1.85 o
 -12   8   4          4.59          3.60         1.91 o
 -11   8   4          3.77          2.99         1.69 o
 -10   8   4         50.06         50.04         4.88 o
  -9   8   4         20.80         24.56         3.35 o
  -8   8   4         29.92         30.15         4.68 o
  -7   8   4         13.31         11.94         2.79 o
  -6   8   4         19.93         17.48         4.57 o
  -5   8   4          3.92         -2.73         2.86 o
  -4   8   4         74.86         67.69         6.74 o
  -3   8   4         45.45         41.84         5.15 o
  -2   8   4        223.24        225.36        11.72 o
  -1   8   4         98.46         90.89         5.90 o
   0   8   4         59.77         51.45         5.10 o
   1   8   4        228.55        219.13        10.37 o
   2   8   4         82.50         71.76         5.24 o
   3   8   4        676.56        665.59        22.44 o
   4   8   4          0.10         -1.04         1.59 o
   5   8   4         96.20         93.79         6.03 o
   6   8   4         11.09         10.01         2.63 o
   7   8   4         17.34         16.74         2.80 o
   8   8   4          1.37          0.66         1.94 o
   9   8   4          5.57          1.80         2.34 o
  10   8   4        129.31        130.61         7.12 o
  11   8   4         22.81         21.30         3.63 o
  12   8   4         78.84         83.05         7.93 o
  13   8   4         57.80         54.34         5.91 o
  14   8   4         23.35         21.20         3.37 o
  15   8   4          3.08          8.10         1.90 o
 -15   9   4        140.36        136.56         6.25 o
 -14   9   4         18.87         14.41         1.78 o
 -13   9   4        122.68        116.13         7.17 o
 -12   9   4          4.29          4.15         1.55 o
 -11   9   4         23.39         22.18         2.87 o
 -10   9   4          1.55          0.61         1.23 o
  -9   9   4          0.01          1.20         1.45 o
  -8   9   4        241.38        248.35         9.84 o
  -7   9   4          1.11          1.65         2.06 o
  -6   9   4         10.22         10.64         3.18 o
  -5   9   4          4.06          2.22         2.80 o
  -4   9   4         37.26         44.84         5.64 o
  -3   9   4         43.45         39.64         4.98 o
  -2   9   4        180.81        186.09        10.53 o
  -1   9   4         15.37         11.17         8.70 o
   0   9   4          1.01         -1.05         2.48 o
   1   9   4         22.43         19.39         2.63 o
   2   9   4        250.45        237.23        10.23 o
   3   9   4        120.36        123.30         6.48 o
   4   9   4         10.60          7.82         1.98 o
   5   9   4         11.32         10.05         2.26 o
   6   9   4         11.67         10.11         1.80 o
   7   9   4         21.46         23.74         3.02 o
   8   9   4         49.29         52.62         4.49 o
   9   9   4         96.02         98.51         5.67 o
  10   9   4         11.94          7.80         2.89 o
  11   9   4          0.08         -2.05         2.05 o
  12   9   4         33.98         34.70         4.13 o
  13   9   4         11.11         19.90         4.28 o
 -12  10   4         21.07         22.05         4.53 o
 -11  10   4          3.61          2.52         1.19 o
 -10  10   4          2.92          3.10         1.76 o
  -9  10   4         20.60         18.39         2.56 o
  -8  10   4          4.20          5.55         1.82 o
  -7  10   4          7.93          7.93         2.35 o
  -6  10   4         15.05         12.98         2.21 o
  -5  10   4          0.04         -0.26         1.72 o
  -4  10   4          6.41          4.64         1.64 o
  -3  10   4         79.40         70.57         6.07 o
  -2  10   4        211.28        223.25        10.79 o
  -1  10   4        157.64        160.27         8.92 o
   0  10   4        127.00        134.53         8.21 o
   1  10   4          5.47          3.56         2.41 o
   2  10   4          1.56          3.22         2.55 o
   3  10   4          0.14          1.40         2.27 o
   4  10   4         46.52         47.38         5.62 o
   5  10   4         41.17         42.77         5.13 o
   6  10   4         37.81         34.38         3.09 o
   7  10   4         20.64         21.30         2.66 o
   8  10   4          1.74          1.96         1.21 o
   9  10   4          1.19          2.02         1.03 o
  10  10   4         12.50          8.36         2.92 o
  -7  11   4         17.01         17.04         2.79 o
  -6  11   4         17.06         13.69         2.88 o
  -5  11   4         35.00         34.11         4.15 o
  -4  11   4          0.84          0.95         2.36 o
  -3  11   4         45.70         48.92         4.17 o
  -2  11   4         66.70         63.79         4.66 o
  -1  11   4         11.48         12.83         2.27 o
   0  11   4          2.67          0.55         1.47 o
   1  11   4          1.24          0.24         1.51 o
   2  11   4         40.55         43.91         3.67 o
   3  11   4          0.73          1.88         1.40 o
   4  11   4          4.00          3.75         1.53 o
   5  11   4          1.56         -1.19         1.19 o
   6  11   4          7.61         10.37         3.23 o
 -22   1   5          7.27          6.06         2.01 o
 -21   1   5          8.33          4.20         1.83 o
 -20   1   5         27.43         27.12         3.77 o
 -19   1   5         77.49         74.21         5.55 o
 -18   1   5         90.83         88.61         6.31 o
 -17   1   5         73.70         77.26         5.47 o
 -16   1   5          0.24         -1.17         1.68 o
 -15   1   5          4.89          3.47         1.97 o
 -14   1   5         60.89         50.15         3.22 o
 -13   1   5         82.08         85.43         4.15 o
 -12   1   5          1.07         -0.46         1.49 o
 -11   1   5         81.50         71.22         4.30 o
 -10   1   5         15.26         38.36         6.67 o
  -9   1   5          0.16          2.40         5.06 o
  -8   1   5        482.43        552.50        19.47 o
  -7   1   5         48.19         43.78         8.69 o
  -6   1   5          4.60          8.31        12.04 o
  -5   1   5        886.49        990.45        21.39 o
  -4   1   5        470.45        509.27        18.17 o
  -3   1   5         24.85         35.20         4.60 o
  -2   1   5         31.51         33.52         3.07 o
  -1   1   5          0.61         -0.50         1.38 o
   0   1   5          0.07         -1.25         1.78 o
   1   1   5          2.36          5.40         1.83 o
   2   1   5        472.36        454.43        28.10 o
   3   1   5       1268.25       1316.33        49.92 o
   4   1   5       1383.88       1419.68        54.96 o
   5   1   5        312.44        360.84        29.13 o
   6   1   5        215.45        226.45        24.69 o
   7   1   5          7.21         12.13         8.51 o
   8   1   5        482.10        501.01        37.70 o
   9   1   5          7.11          6.78         3.63 o
  10   1   5         19.01         15.12         3.50 o
  11   1   5          3.73          3.27         2.39 o
  12   1   5         14.35          5.99         3.95 o
  13   1   5         17.45         13.84         4.36 o
  14   1   5         46.70         43.83         5.47 o
  15   1   5        429.18        478.87        17.46 o
  16   1   5          1.73          9.04         2.30 o
  17   1   5        579.63        617.42        46.57 o
  18   1   5          4.03          4.89         1.94 o
  19   1   5        439.40        340.68        12.83 o
 -22   2   5          8.38         13.52         3.29 o
 -21   2   5          1.17          1.91         1.80 o
 -20   2   5         36.56         36.56         4.95 o
 -19   2   5          2.46          0.89         2.41 o
 -18   2   5         14.21         13.83         2.99 o
 -17   2   5         89.07         88.05         6.17 o
 -16   2   5         23.87         21.89         2.89 o
 -15   2   5        132.27        136.63         6.34 o
 -14   2   5         47.28         57.15         3.81 o
 -13   2   5         12.24         21.87         2.71 o
 -12   2   5        308.56        311.69         8.48 o
 -11   2   5          3.75          0.47         1.93 o
 -10   2   5          7.57          3.76         2.07 o
  -9   2   5         15.02          2.20        12.46 o
  -8   2   5         12.99          7.21         3.12 o
  -7   2   5         31.14         17.42         3.69 o
  -6   2   5          0.00          5.93         3.19 o
  -5   2   5        417.29        413.54        14.72 o
  -4   2   5          7.42          3.43         2.53 o
  -3   2   5       1196.83       1200.41        30.86 o
  -2   2   5        349.11        346.94        18.22 o
  -1   2   5          6.17          4.58         1.76 o
   0   2   5        306.11        311.30        11.31 o
   1   2   5        178.01        191.69        13.86 o
   2   2   5        756.24        772.66        24.14 o
   3   2   5        817.92        830.65        42.75 o
   4   2   5         62.14         41.70        10.46 o
   5   2   5         77.65         74.85        13.90 o
   6   2   5         89.98        100.02        17.08 o
   7   2   5        132.18        135.39        20.48 o
   8   2   5        248.30        258.16         9.17 o
   9   2   5          0.73          2.29         1.71 o
  10   2   5          2.35          2.45         1.38 o
  11   2   5         15.03         12.50         2.54 o
  12   2   5         44.82         37.35         4.19 o
  13   2   5          5.94          4.37         2.63 o
  14   2   5        383.51        400.12        14.94 o
  15   2   5         97.75         96.31        10.15 o
  16   2   5         44.14         35.52         6.02 o
  17   2   5         23.45         14.60         3.75 o
  18   2   5          3.82          5.89         4.02 o
  19   2   5         53.09         69.68         5.34 o
 -21   3   5          0.00          0.88         1.84 o
 -20   3   5          5.31          6.26         3.84 o
 -19   3   5         18.16         14.80         4.50 o
 -18   3   5         37.75         34.38         5.43 o
 -17   3   5        440.57        452.52        20.22 o
 -16   3   5          0.03         -1.55         2.43 o
 -15   3   5         64.08         56.89         4.57 o
 -14   3   5        748.42        841.17        14.46 o
 -13   3   5        973.10       1095.81        16.11 o
 -12   3   5        138.31        135.53         5.44 o
 -11   3   5        192.53        161.28        12.51 o
 -10   3   5         14.17         11.76         2.88 o
  -9   3   5        203.78        183.00         6.98 o
  -8   3   5        191.21        185.28        11.28 o
  -7   3   5         30.64         29.15         4.59 o
  -6   3   5          8.46          5.56         2.82 o
  -5   3   5        114.87        121.53        11.56 o
  -4   3   5        354.23        323.64        35.87 o
  -3   3   5         74.63        101.95        10.01 o
  -2   3   5          0.10         -0.38         3.03 o
  -1   3   5        181.65        195.46         9.70 o
   0   3   5        404.00        385.24        13.08 o
   1   3   5        578.23        612.11        25.71 o
   2   3   5        429.48        429.28        34.23 o
   3   3   5         38.10         35.93         6.15 o
   4   3   5        116.45        123.62        10.05 o
   5   3   5        159.91        164.74        13.71 o
   6   3   5        135.11        112.64        17.80 o
   7   3   5        142.48        162.92         8.37 o
   8   3   5        162.04        150.02         7.18 o
   9   3   5         13.73         10.29         2.51 o
  10   3   5        258.12        255.47        10.00 o
  11   3   5        821.98        955.91        30.78 o
  12   3   5        925.66       1026.74        25.37 o
  13   3   5         59.27         67.08         6.79 o
  14   3   5        114.45        125.34        11.75 o
  15   3   5         38.83         38.78         6.47 o
  16   3   5         22.01         19.73         4.66 o
  17   3   5          0.21         -0.56         2.28 o
  18   3   5          6.64          2.06         2.01 o
  19   3   5         27.22         31.00         3.07 o
 -21   4   5          4.41          4.93         1.78 o
 -20   4   5          6.70          6.38         1.54 o
 -19   4   5         15.05         15.25         2.67 o
 -18   4   5          8.72          7.42         2.72 o
 -17   4   5         19.28         19.68         3.67 o
 -16   4   5         50.37         51.95         5.60 o
 -15   4   5        158.36        164.30         8.28 o
 -14   4   5          0.03         -1.52         2.14 o
 -13   4   5         13.97         14.06         2.85 o
 -12   4   5        898.92        947.60        17.56 o
 -11   4   5          7.93          2.02         2.99 o
 -10   4   5          3.39          0.20         1.98 o
  -9   4   5        183.59        179.95         5.68 o
  -8   4   5         63.75         64.81         4.08 o
  -7   4   5        156.02        154.98        12.96 o
  -6   4   5          3.31          1.93         3.51 o
  -5   4   5         11.85          0.43         5.97 o
  -4   4   5        555.50        566.56        25.04 o
  -3   4   5        148.34        144.60        13.43 o
  -2   4   5        623.81        680.38        36.31 o
  -1   4   5        482.61        503.16        36.25 o
   0   4   5        205.29        201.05        19.84 o
   1   4   5         11.41         14.45         4.74 o
   2   4   5       1312.62       1358.40        54.63 o
   3   4   5         96.75         91.77        10.04 o
   4   4   5          1.82          5.93         3.20 o
   5   4   5         14.77         15.57         3.11 o
   6   4   5         25.08         26.00         3.56 o
   7   4   5          6.12          1.46         2.25 o
   8   4   5        128.60        129.53        10.06 o
   9   4   5        867.97        884.90        25.84 o
  10   4   5        271.40        276.03        11.57 o
  11   4   5        411.65        480.09        16.19 o
  12   4   5         38.89         42.08         4.76 o
  13   4   5        107.69        114.83         7.42 o
  14   4   5         21.73         19.32         3.32 o
  15   4   5         24.46         26.16         3.74 o
  16   4   5         11.27         11.18         3.30 o
  17   4   5         27.93         21.95         3.04 o
  18   4   5         44.34         43.84         6.90 o
  19   4   5          0.45          5.18         1.66 o
 -20   5   5        193.20        146.27        13.49 o
 -19   5   5          2.28          2.24         1.34 o
 -18   5   5         39.09         30.55         5.38 o
 -17   5   5          0.00         -1.13         1.91 o
 -16   5   5          1.82          1.63         2.16 o
 -15   5   5          0.07         -1.54         2.32 o
 -14   5   5         66.84         60.78         5.10 o
 -13   5   5         13.36          9.26         2.51 o
 -12   5   5         70.87         69.74         5.90 o
 -11   5   5        502.92        543.24        15.31 o
 -10   5   5       1400.84       1453.95        22.12 o
  -9   5   5          3.18          0.21         1.91 o
  -8   5   5       2655.39       2727.13        28.67 o
  -7   5   5        939.42        962.15        13.95 o
  -6   5   5        329.35        338.42         9.01 o
  -5   5   5         32.65         36.08         3.35 o
  -4   5   5         28.76         29.01         3.05 o
  -3   5   5         35.78         34.42         3.63 o
  -2   5   5         24.57         25.31         3.95 o
  -1   5   5          2.40          3.93         2.38 o
   0   5   5         32.88         32.98         3.71 o
   1   5   5          2.23          0.44         1.61 o
   2   5   5        168.87        166.77         6.47 o
   3   5   5         86.66         95.45         5.02 o
   4   5   5        468.43        450.05        12.80 o
   5   5   5        683.16        725.54        14.60 o
   6   5   5          6.44          6.70         1.66 o
   7   5   5        113.12         99.44         6.39 o
   8   5   5        514.17        564.09        15.13 o
   9   5   5        632.36        693.32        22.25 o
  10   5   5         11.16         13.20         4.09 o
  11   5   5          0.07          1.99         2.46 o
  12   5   5          0.69         -1.94         1.94 o
  13   5   5        102.47        108.58         6.70 o
  14   5   5          0.15         -1.55         1.60 o
  15   5   5          4.74          1.94         1.50 o
  16   5   5         12.74          4.81         2.23 o
  17   5   5          0.06         -0.70         2.57 o
  18   5   5         12.70          8.62         2.90 o
 -19   6   5         57.31         40.64         3.35 o
 -18   6   5          9.66          8.11         1.39 o
 -17   6   5          2.29          4.10         1.27 o
 -16   6   5          4.70          3.82         1.83 o
 -15   6   5         11.23         10.03         2.27 o
 -14   6   5          6.55         10.07         2.60 o
 -13   6   5         11.67         10.11         3.13 o
 -12   6   5        291.96        318.84        12.62 o
 -11   6   5         34.11         31.81         3.67 o
 -10   6   5         42.20         34.00         3.39 o
  -9   6   5       1416.85       1544.47        30.85 o
  -8   6   5        851.06        888.13        14.16 o
  -7   6   5        176.40        189.94         8.04 o
  -6   6   5         29.35         32.13         3.36 o
  -5   6   5        509.05        515.58        11.69 o
  -4   6   5        141.48        131.77         6.86 o
  -3   6   5         54.64         49.30         4.20 o
  -2   6   5          0.22         -2.54         2.54 o
  -1   6   5         21.20         16.64         2.76 o
   0   6   5         29.10         22.92         3.36 o
   1   6   5          0.60         -1.24         1.53 o
   2   6   5         79.88         76.76         4.76 o
   3   6   5         26.58         27.57         4.07 o
   4   6   5         54.88         61.55         4.53 o
   5   6   5         23.71         14.46         2.39 o
   6   6   5        475.95        455.82        11.84 o
   7   6   5         50.47         44.52         4.37 o
   8   6   5         24.10         26.49         3.39 o
   9   6   5          0.25          2.47         1.68 o
  10   6   5         34.36         35.22         4.46 o
  11   6   5        224.06        239.27        12.18 o
  12   6   5         63.83         63.53         6.10 o
  13   6   5         26.32         21.04         4.78 o
  14   6   5         31.53         30.07         5.10 o
  15   6   5          5.95          6.02         3.18 o
  16   6   5          2.16          2.96         1.98 o
  17   6   5          4.02          0.79         1.55 o
 -18   7   5         13.39         11.34         3.07 o
 -17   7   5          0.06          0.19         1.04 o
 -16   7   5         24.56         27.46         3.12 o
 -15   7   5          5.50          3.47         1.69 o
 -14   7   5         12.59          9.89         2.30 o
 -13   7   5        100.16        115.99         7.09 o
 -12   7   5         24.43         23.08         3.45 o
 -11   7   5        442.29        453.05        14.81 o
 -10   7   5          3.12         -0.94         1.83 o
  -9   7   5         90.19         89.24         6.24 o
  -8   7   5        286.57        307.22         9.77 o
  -7   7   5       1184.37       1222.01        19.35 o
  -6   7   5          0.01          0.83         2.52 o
  -5   7   5        156.06        165.46         7.74 o
  -4   7   5         18.43         16.39         2.60 o
  -3   7   5         13.68          9.26         2.31 o
  -2   7   5        314.05        339.47        12.24 o
  -1   7   5          0.80          2.55         1.66 o
   0   7   5          9.23          6.05         1.99 o
   1   7   5        176.85        143.72         6.79 o
   2   7   5         37.91         24.48         3.07 o
   3   7   5          9.31          3.14         1.74 o
   4   7   5         86.99         73.27         5.42 o
   5   7   5        122.79        115.67         6.68 o
   6   7   5          2.95          1.73         2.04 o
   7   7   5        153.48        149.07         8.74 o
   8   7   5         39.39         32.63         4.19 o
   9   7   5        231.96        230.41        17.20 o
  10   7   5          2.67          5.30         5.61 o
  11   7   5         62.50         60.91         7.98 o
  12   7   5         21.13         18.34         6.85 o
  13   7   5          5.58         10.38         3.08 o
  14   7   5         37.33         36.51         4.65 o
  15   7   5          0.00          1.75         1.25 o
 -16   8   5        222.37        244.59         8.97 o
 -15   8   5          0.07          0.32         1.22 o
 -14   8   5        214.95        238.32        11.62 o
 -13   8   5         42.63         45.30         6.39 o
 -12   8   5        365.51        377.44        12.86 o
 -11   8   5         97.88         87.23         8.84 o
 -10   8   5         47.07         42.15         5.02 o
  -9   8   5         63.91         55.71         7.09 o
  -8   8   5          2.10          3.46         2.31 o
  -7   8   5        198.76        198.93         9.30 o
  -6   8   5          0.00         -2.16         2.30 o
  -5   8   5         98.44        105.10         8.26 o
  -4   8   5        228.30        241.14        10.13 o
  -3   8   5        328.58        355.61        11.09 o
  -2   8   5        531.91        580.22        14.19 o
  -1   8   5        230.37        234.40        12.96 o
   0   8   5         81.32         77.19         7.14 o
   1   8   5         56.05         40.30         3.98 o
   2   8   5         32.67         31.45         3.19 o
   3   8   5         51.32         51.84         4.42 o
   4   8   5          8.37          7.40         1.98 o
   5   8   5          0.95          0.59         1.41 o
   6   8   5         27.80         25.71         3.12 o
   7   8   5         11.23          6.99         2.54 o
   8   8   5          3.54          5.57         2.58 o
   9   8   5        128.70        121.69        11.18 o
  10   8   5          4.17          1.92         1.78 o
  11   8   5        128.71        142.73         9.89 o
  12   8   5         30.04         35.96         4.66 o
  13   8   5          4.20          4.17         5.08 o
  14   8   5          8.48         12.52         4.00 o
 -14   9   5          3.10          2.48         1.77 o
 -13   9   5         48.62         49.83         3.68 o
 -12   9   5          4.96          4.24         1.40 o
 -11   9   5         38.43         36.98         3.61 o
 -10   9   5          0.36          0.46         1.53 o
  -9   9   5         10.14          6.73         2.36 o
  -8   9   5         17.21         13.67         3.09 o
  -7   9   5          2.51          1.71         1.94 o
  -6   9   5         35.05         36.95         3.63 o
  -5   9   5        215.20        224.96        11.12 o
  -4   9   5         13.83         13.57         2.95 o
  -3   9   5        177.22        165.05         9.56 o
  -2   9   5         13.43         16.13         4.20 o
  -1   9   5          1.79          2.84         2.05 o
   0   9   5          5.80          2.51         2.23 o
   1   9   5          0.04         -0.55         1.85 o
   2   9   5        169.44        169.07         9.16 o
   3   9   5         26.52         23.46         3.00 o
   4   9   5          3.66          4.26         1.61 o
   5   9   5          2.70          3.68         1.70 o
   6   9   5          3.29          3.12         1.26 o
   7   9   5         15.80         20.54         3.03 o
   8   9   5          5.13          1.12         2.93 o
   9   9   5         99.07        108.27         7.98 o
  10   9   5         17.43         24.50         3.54 o
  11   9   5          0.19          1.25         2.05 o
 -11  10   5          2.28          4.65         2.48 o
 -10  10   5         14.45         13.40         2.21 o
  -9  10   5          0.08         -0.24         1.50 o
  -8  10   5         76.58         74.31         5.26 o
  -7  10   5         13.54         13.60         3.43 o
  -6  10   5          3.61          1.88         1.59 o
  -5  10   5         91.53         84.57         4.84 o
  -4  10   5         52.59         52.00         4.08 o
  -3  10   5        194.61        195.26         9.00 o
  -2  10   5         42.48         48.59         4.57 o
  -1  10   5          0.72          0.24         2.25 o
   0  10   5        156.69        158.57         8.04 o
   1  10   5          2.21          0.79         1.81 o
   2  10   5        145.68        152.16         7.73 o
   3  10   5         30.27         28.24         4.51 o
   4  10   5          5.75          3.64         2.07 o
   5  10   5         10.02         12.80         2.67 o
   6  10   5         12.30         11.58         1.83 o
   7  10   5         12.47         14.01         4.71 o
   8  10   5         66.60         77.99         7.70 o
  -6  11   5         59.67         55.70         5.87 o
  -5  11   5         26.58         24.92         3.02 o
  -4  11   5          1.89          4.83         1.50 o
  -3  11   5          6.82         10.82         1.80 o
  -2  11   5         36.60         41.08         3.14 o
  -1  11   5          2.73          3.02         1.77 o
   0  11   5        197.78        206.05         6.96 o
   1  11   5         13.93         19.20         2.31 o
   2  11   5         11.88          8.82         1.50 o
   3  11   5          0.29          1.63         1.70 o
 -21   0   6         27.90         31.17         4.60 o
 -20   0   6          1.47         -0.74         1.84 o
 -19   0   6         77.36         82.38        11.42 o
 -18   0   6          5.67          0.92         2.68 o
 -17   0   6        243.44        249.71        13.00 o
 -16   0   6          1.05         -0.07         2.07 o
 -15   0   6         15.34          6.01         2.97 o
 -14   0   6          0.08          1.35         2.23 o
 -13   0   6          0.01          1.40         2.08 o
 -12   0   6         48.07         38.82         4.86 o
 -11   0   6         62.92         58.65         5.52 o
 -10   0   6         30.92         23.86         4.35 o
  -9   0   6         37.32         26.31         4.08 o
  -8   0   6        200.88        237.12        21.09 o
  -7   0   6          1.69         26.28         9.06 o
  -6   0   6         96.37         72.33        11.46 o
  -5   0   6         24.61         21.41         5.93 o
  -4   0   6        461.11        469.81        23.08 o
  -3   0   6          2.76         10.56         4.06 o
  -2   0   6        470.87        406.36        20.37 o
  -1   0   6        292.43        284.03        15.90 o
   0   0   6          5.64          0.20         2.04 o
   1   0   6        188.98        174.60        17.19 o
   2   0   6        355.91        340.86        17.80 o
   3   0   6         32.37         11.29         4.93 o
   4   0   6        680.02        649.29        55.17 o
   5   0   6       2178.05       2374.20       111.39 o
   6   0   6        588.64        560.99        19.70 o
   7   0   6        163.15        168.02        14.52 o
   8   0   6        129.51        127.99        13.50 o
   9   0   6        134.39        137.15        16.26 o
  10   0   6          9.31         14.29         6.54 o
  11   0   6          2.76          0.74         4.17 o
  12   0   6          0.00         -1.36         4.56 o
  13   0   6          3.91         -0.95         3.25 o
  14   0   6         49.27         58.46         7.49 o
  15   0   6         35.81         46.88         8.43 o
  16   0   6        802.83        953.36        32.45 o
  17   0   6         14.45         19.04         5.28 o
  18   0   6        694.03        836.29        22.52 o
 -21   1   6         39.98         44.24         4.36 o
 -20   1   6         27.45         27.41         3.09 o
 -19   1   6          8.00          3.13         2.23 o
 -18   1   6         21.90         16.21         2.80 o
 -17   1   6         41.04         36.64         3.47 o
 -16   1   6          9.87          9.00         1.65 o
 -15   1   6        378.58        393.39         9.04 o
 -14   1   6          3.42          2.63         1.68 o
 -13   1   6        269.88        238.05         7.09 o
 -12   1   6         97.56         84.76         4.85 o
 -11   1   6          3.87          2.41         1.86 o
 -10   1   6         59.13         51.60         4.59 o
  -9   1   6         16.97         17.47         2.28 o
  -8   1   6          2.52          3.01         3.04 o
  -7   1   6          5.88          4.05         7.33 o
  -6   1   6        255.80        300.51        19.01 o
  -5   1   6        113.46        105.10         8.48 o
  -4   1   6         71.12         77.12         6.94 o
  -3   1   6         78.32         84.40         7.10 o
  -2   1   6        434.65        410.66        14.56 o
  -1   1   6         12.65         12.86         2.20 o
   0   1   6        135.54        117.40        14.54 o
   1   1   6          3.38          5.21         6.26 o
   2   1   6        928.85        934.53        30.66 o
   3   1   6        127.82        130.26        10.88 o
   4   1   6         24.25         11.72         5.24 o
   5   1   6         73.00         65.97         7.97 o
   6   1   6        583.84        536.88        28.97 o
   7   1   6         67.83         72.99         5.82 o
   8   1   6          0.63          4.49         5.60 o
   9   1   6          0.22         -0.04         3.68 o
  10   1   6          0.01         -0.04         3.26 o
  11   1   6         14.62          8.33         2.80 o
  12   1   6          0.04         -0.03         2.27 o
  13   1   6         74.69         65.59         6.18 o
  14   1   6         33.02         28.59         4.18 o
  15   1   6         98.89        110.02        11.20 o
  16   1   6         28.13         26.44         3.55 o
  17   1   6         78.26         78.01         7.39 o
  18   1   6         10.00         12.37         3.52 o
 -21   2   6         23.14         26.31         3.96 o
 -20   2   6          1.64          2.82         1.91 o
 -19   2   6          2.42          0.35         2.22 o
 -18   2   6         62.48         63.97        14.36 o
 -17   2   6         29.67         35.37         5.31 o
 -16   2   6        125.43        134.56         7.93 o
 -15   2   6          0.67          1.75         1.79 o
 -14   2   6        616.31        627.51        14.57 o
 -13   2   6        131.92        112.40         5.74 o
 -12   2   6        112.68         98.68         5.98 o
 -11   2   6          2.33          2.67         2.13 o
 -10   2   6         23.74         20.07         2.67 o
  -9   2   6         52.00         45.75         5.23 o
  -8   2   6         26.43         15.89         2.83 o
  -7   2   6         75.15         67.73         5.54 o
  -6   2   6          4.46          4.06         2.63 o
  -5   2   6         41.85         31.88         4.95 o
  -4   2   6        466.80        465.36        17.35 o
  -3   2   6        454.12        482.97        16.99 o
  -2   2   6         11.45         16.79         3.61 o
  -1   2   6         51.64         53.31         5.26 o
   0   2   6        935.11        894.77        21.80 o
   1   2   6         46.22         38.20         7.19 o
   2   2   6         81.91         83.11        10.56 o
   3   2   6        106.16         72.39         9.66 o
   4   2   6        149.21        156.93        14.79 o
   5   2   6          4.08          0.74         3.40 o
   6   2   6          4.20         -1.90         4.37 o
   7   2   6         60.84         59.29         5.33 o
   8   2   6          4.96          4.30         2.29 o
   9   2   6        140.61        146.84         8.01 o
  10   2   6          0.26          1.07         1.92 o
  11   2   6        195.36        186.36        10.44 o
  12   2   6        263.35        251.11        12.05 o
  13   2   6         38.15         41.18         4.96 o
  14   2   6        347.31        380.37        16.05 o
  15   2   6        201.31        214.93        12.80 o
  16   2   6         41.63         46.45         4.64 o
  17   2   6         42.50         35.85         4.36 o
  18   2   6          1.39          0.29         1.59 o
 -21   3   6          4.54          3.97         1.49 o
 -20   3   6          6.28          5.85         4.98 o
 -19   3   6         63.84         70.15        13.39 o
 -18   3   6         39.16         46.15         7.43 o
 -17   3   6         32.58         23.55         5.15 o
 -16   3   6        297.39        323.87        16.79 o
 -15   3   6        106.01        106.14         7.10 o
 -14   3   6         43.77         45.28         4.23 o
 -13   3   6        196.71        215.74         7.50 o
 -12   3   6         67.89         58.43         3.86 o
 -11   3   6        189.69        179.77         7.82 o
 -10   3   6          7.96          6.87         2.16 o
  -9   3   6          0.79         -0.92         2.09 o
  -8   3   6         63.07         53.00         4.01 o
  -7   3   6         24.63         19.48         2.09 o
  -6   3   6        150.46        137.61         6.18 o
  -5   3   6        164.07        160.54         8.63 o
  -4   3   6        406.06        392.03        14.78 o
  -3   3   6       1080.39       1082.21        24.13 o
  -2   3   6         24.79         14.10         4.28 o
  -1   3   6        148.71        178.48        30.68 o
   0   3   6         11.95          7.43         9.05 o
   1   3   6          4.98          8.04         4.31 o
   2   3   6         76.06         52.18         5.34 o
   3   3   6          8.17          1.72         2.41 o
   4   3   6         42.07         43.68         4.04 o
   5   3   6          1.14          3.93         1.54 o
   6   3   6         25.35         21.01         3.49 o
   7   3   6         24.09         20.94         3.38 o
   8   3   6        129.92        134.21         9.15 o
   9   3   6        250.33        244.95         9.41 o
  10   3   6        290.32        295.02        10.20 o
  11   3   6          9.50         10.59         2.04 o
  12   3   6          7.04          5.70         1.80 o
  13   3   6        242.71        232.92        14.31 o
  14   3   6          0.03          2.11         2.42 o
  15   3   6         30.89         27.62         4.50 o
  16   3   6          2.64         -0.12         4.73 o
  17   3   6         15.76         13.65         2.29 o
  18   3   6          0.26          1.24         1.95 o
 -20   4   6         11.99         11.04         2.33 o
 -19   4   6         53.16         52.08         5.36 o
 -18   4   6         11.03          5.79         2.87 o
 -17   4   6         69.33         56.27         5.00 o
 -16   4   6         10.97         12.74         2.86 o
 -15   4   6         29.45         29.02         4.29 o
 -14   4   6          6.49          2.87         2.26 o
 -13   4   6          9.58          6.74         2.31 o
 -12   4   6          7.59          8.42         2.32 o
 -11   4   6        274.84        285.88         9.84 o
 -10   4   6       1074.46       1130.96        19.21 o
  -9   4   6          5.99          5.95         1.82 o
  -8   4   6          8.16          7.92         2.09 o
  -7   4   6       1183.09       1240.69        16.13 o
  -6   4   6        125.68        130.26         5.08 o
  -5   4   6        151.72        147.23         6.53 o
  -4   4   6        754.64        718.46        14.01 o
  -3   4   6          0.23         -0.47         2.07 o
  -2   4   6          0.07          0.65         1.70 o
  -1   4   6         30.32         40.90         4.91 o
   0   4   6         18.87         18.99         2.65 o
   1   4   6          1.22          2.42         1.44 o
   2   4   6          2.23          4.36         1.50 o
   3   4   6         10.74          8.43         2.20 o
   4   4   6         47.94         44.39         3.70 o
   5   4   6          0.00         -0.06         2.07 o
   6   4   6          6.91          7.16         2.78 o
   7   4   6         36.58         38.84         5.09 o
   8   4   6        187.78        185.64         9.24 o
   9   4   6        132.38        131.94         7.91 o
  10   4   6        351.53        372.63        16.21 o
  11   4   6        274.16        298.70        12.84 o
  12   4   6         44.00         41.43         4.99 o
  13   4   6         24.26         26.66         3.89 o
  14   4   6         15.82         21.57         3.28 o
  15   4   6          2.27         -0.55         2.30 o
  16   4   6          0.76          0.43         1.91 o
  17   4   6          0.00         -0.70         1.59 o
 -19   5   6         34.96         25.52         2.24 o
 -18   5   6         17.79         21.32         2.56 o
 -17   5   6         71.53         78.93         5.36 o
 -16   5   6          7.29          6.50         2.44 o
 -15   5   6         22.49         15.88         3.28 o
 -14   5   6         21.96         22.28         3.77 o
 -13   5   6         52.13         47.42         5.00 o
 -12   5   6        603.72        640.62        16.41 o
 -11   5   6        116.96        115.28         8.36 o
 -10   5   6        298.74        319.98        10.54 o
  -9   5   6         14.37         12.26         2.17 o
  -8   5   6         39.64         34.66         3.17 o
  -7   5   6       1270.51       1351.66        18.06 o
  -6   5   6         10.74         11.41         2.04 o
  -5   5   6        110.67        109.87         5.31 o
  -4   5   6        200.47        201.85         7.12 o
  -3   5   6          6.77          4.21         1.82 o
  -2   5   6        322.52        328.82        12.67 o
  -1   5   6         39.27         31.09         6.04 o
   0   5   6         67.21         72.36         5.76 o
   1   5   6        253.93        278.89        14.03 o
   2   5   6          2.78          3.53         2.22 o
   3   5   6        222.42        269.55        10.70 o
   4   5   6        190.15        164.86         8.81 o
   5   5   6         20.04         24.39         3.79 o
   6   5   6         75.00         65.23         5.11 o
   7   5   6        209.01        210.09        10.78 o
   8   5   6         71.96         71.69         6.32 o
   9   5   6        104.91        103.59         7.55 o
  10   5   6         15.16         15.55         2.96 o
  11   5   6          2.45          3.47         2.69 o
  12   5   6         38.62         38.38         4.84 o
  13   5   6          1.26          3.43         1.99 o
  14   5   6         87.76         91.54         7.06 o
  15   5   6         34.50         29.04         3.03 o
  16   5   6          2.15         -0.51         4.58 o
 -18   6   6          4.78          5.58         1.69 o
 -17   6   6         22.38         24.05         2.03 o
 -16   6   6          0.23         -0.09         1.23 o
 -15   6   6          0.44          0.47         1.96 o
 -14   6   6          0.48          1.60         2.29 o
 -13   6   6         34.07         31.75         4.31 o
 -12   6   6        241.51        266.87        11.43 o
 -11   6   6        162.30        180.42         8.60 o
 -10   6   6        246.40        277.90        15.53 o
  -9   6   6         37.21         34.89         3.05 o
  -8   6   6        315.21        323.67         8.15 o
  -7   6   6          1.41         -1.40         2.81 o
  -6   6   6        105.56        114.21         6.26 o
  -5   6   6        201.98        217.86         9.67 o
  -4   6   6         11.40         10.68         2.69 o
  -3   6   6          0.41          1.19         1.84 o
  -2   6   6          8.85          6.30         1.70 o
  -1   6   6          1.85          5.89         2.19 o
   0   6   6         23.12         22.81         3.13 o
   1   6   6          0.96          4.72         2.57 o
   2   6   6         37.66         26.41         3.78 o
   3   6   6         26.49         12.74         2.99 o
   4   6   6         42.18         57.37         5.37 o
   5   6   6        129.21        123.87         7.67 o
   6   6   6         80.04         81.59         5.80 o
   7   6   6          0.54          0.77         2.25 o
   8   6   6         32.01         29.26         4.12 o
   9   6   6         58.60         53.51         6.32 o
  10   6   6         22.27         20.40         3.64 o
  11   6   6          4.51          1.12         2.92 o
  12   6   6          6.45          6.90         2.26 o
  13   6   6         40.85         47.44         5.39 o
  14   6   6          6.80          6.40         1.81 o
  15   6   6          5.59          5.27         1.46 o
 -17   7   6         59.63         42.56         5.28 o
 -16   7   6          2.52          2.54         1.39 o
 -15   7   6          6.52          6.13         1.58 o
 -14   7   6         28.49         36.82         3.63 o
 -13   7   6         13.86         13.19         2.82 o
 -12   7   6        152.61        167.38         8.55 o
 -11   7   6         51.40         57.76         5.44 o
 -10   7   6        149.90        149.82        10.30 o
  -9   7   6          6.10          3.69         2.12 o
  -8   7   6        321.19        321.22         8.33 o
  -7   7   6         21.09         17.28         2.28 o
  -6   7   6       1070.88       1132.77        19.29 o
  -5   7   6         13.71         14.93         2.48 o
  -4   7   6        380.85        376.48        11.30 o
  -3   7   6          0.00         -0.19         1.75 o
  -2   7   6          0.00         -1.36         1.36 o
  -1   7   6         12.14          6.28         1.65 o
   0   7   6        195.03        175.24         7.83 o
   1   7   6         11.22         11.50         2.14 o
   2   7   6          0.54         -1.94         1.94 o
   3   7   6          2.84          2.00         2.07 o
   4   7   6        122.35        134.94         9.09 o
   5   7   6          3.09          5.08         2.32 o
   6   7   6        136.16        119.63        13.12 o
   7   7   6         88.67        102.45        10.15 o
   8   7   6        118.56        112.77         8.16 o
   9   7   6         53.69         43.71         6.77 o
  10   7   6         47.32         37.75         7.10 o
  11   7   6         46.66         44.91         7.59 o
  12   7   6         12.30         17.73         3.66 o
  13   7   6         12.20         17.91         3.19 o
  14   7   6          1.89         -0.48         2.17 o
 -15   8   6        187.96        160.46        11.56 o
 -14   8   6        208.31        194.97        12.17 o
 -13   8   6        146.62        165.59         7.12 o
 -12   8   6        339.21        369.50        11.33 o
 -11   8   6          0.31          3.38         2.68 o
 -10   8   6          0.25         -0.65         3.48 o
  -9   8   6          1.05         -0.85         1.99 o
  -8   8   6        162.27        165.34         6.46 o
  -7   8   6        173.08        177.25         6.89 o
  -6   8   6         48.69         45.00         3.70 o
  -5   8   6        176.48        182.46         9.04 o
  -4   8   6          4.99          3.51         3.95 o
  -3   8   6         96.49        111.80         5.99 o
  -2   8   6          0.44         -0.39         1.86 o
  -1   8   6        475.17        460.62        13.41 o
   0   8   6          5.71          7.13         1.90 o
   1   8   6         88.70         79.81         5.09 o
   2   8   6          0.70          1.83         1.62 o
   3   8   6         29.31         18.05         2.82 o
   4   8   6         37.14         39.63         4.12 o
   5   8   6         18.04         14.24         2.82 o
   6   8   6         56.89         53.34         5.45 o
   7   8   6         15.73         16.64         3.27 o
   8   8   6         88.79         83.04         6.18 o
   9   8   6        113.28        114.81        10.74 o
  10   8   6         82.49         82.24        10.54 o
  11   8   6         93.21        114.21         7.48 o
  12   8   6          3.05          3.94         1.62 o
 -12   9   6          0.39          4.02         1.76 o
 -11   9   6         87.83         98.70         6.66 o
 -10   9   6         24.91         26.60         3.79 o
  -9   9   6          3.60          2.72         2.24 o
  -8   9   6         38.20         35.27         3.92 o
  -7   9   6        100.23        105.89         5.72 o
  -6   9   6         63.30         64.16         4.66 o
  -5   9   6        280.05        294.45         9.77 o
  -4   9   6          8.21          8.13         2.19 o
  -3   9   6        629.09        640.08        17.02 o
  -2   9   6         18.07         12.44         4.40 o
  -1   9   6        247.37        262.04        10.87 o
   0   9   6        180.03        167.94         7.42 o
   1   9   6          2.15          1.73         1.63 o
   2   9   6         15.62         19.61         2.41 o
   3   9   6          1.16          1.71         1.38 o
   4   9   6          2.66          4.03         1.42 o
   5   9   6         35.15         43.67         4.18 o
   6   9   6          0.17          0.53         1.76 o
   7   9   6         27.13         26.80         2.80 o
   8   9   6         78.93         89.04         6.52 o
   9   9   6          3.73          3.55         1.50 o
  -9  10   6          0.50         -1.94         1.94 o
  -8  10   6         14.93         16.91         2.41 o
  -7  10   6         31.81         30.93         3.38 o
  -6  10   6         24.16         21.98         2.53 o
  -5  10   6          0.50         -1.01         1.01 o
  -4  10   6         27.82         22.81         1.98 o
  -3  10   6         36.15         35.90         2.97 o
  -2  10   6         45.78         46.36         3.27 o
  -1  10   6         54.36         46.94         3.82 o
   0  10   6        104.07        106.37         5.53 o
   1  10   6         62.60         69.05         4.35 o
   2  10   6        112.96        108.14         5.21 o
   3  10   6          9.87          5.82         1.67 o
   4  10   6         24.35         22.38         4.83 o
   5  10   6          3.83          5.59         2.53 o
   6  10   6         91.76        104.38         8.29 o
 -20   1   7          0.21         -3.05         3.05 o
 -19   1   7         27.75         35.63         6.84 o
 -18   1   7         36.38         32.39         6.08 o
 -17   1   7         27.41         22.07         2.43 o
 -16   1   7          3.13          4.55         1.78 o
 -15   1   7          2.67          3.21         1.87 o
 -14   1   7        253.59        222.92         6.68 o
 -13   1   7          3.02          5.02         1.79 o
 -12   1   7         34.85         26.74         2.86 o
 -11   1   7         92.29         83.66         4.75 o
 -10   1   7          0.76          3.27         2.34 o
  -9   1   7         29.49         18.82         3.17 o
  -8   1   7          2.65          2.92         2.53 o
  -7   1   7         33.01         33.00         3.73 o
  -6   1   7         50.72         39.65         4.47 o
  -5   1   7         58.66         54.47         3.93 o
  -4   1   7         86.99         86.85         5.26 o
  -3   1   7          0.41          0.41         1.80 o
  -2   1   7        253.48        243.40         8.37 o
  -1   1   7        402.78        391.05        10.79 o
   0   1   7        853.91        828.47        12.77 o
   1   1   7          9.95         12.68         1.70 o
   2   1   7        650.98        582.26        11.32 o
   3   1   7        188.01        176.39         6.23 o
   4   1   7         89.96         79.15         6.03 o
   5   1   7          0.23         -0.37         1.70 o
   6   1   7        266.80        255.60        13.56 o
   7   1   7         14.23         11.48         2.70 o
   8   1   7         90.47         75.98         7.03 o
   9   1   7          4.83          5.19         3.51 o
  10   1   7         15.17         15.51         4.58 o
  11   1   7          7.60          4.90         4.46 o
  12   1   7         53.98         57.91         7.26 o
  13   1   7        112.14        133.89         9.89 o
  14   1   7          1.09          0.29         2.80 o
  15   1   7         17.97         19.63         3.49 o
  16   1   7          0.10         -3.25         3.49 o
  17   1   7         26.84         32.59         4.88 o
 -20   2   7         34.39         41.80         6.02 o
 -19   2   7        160.56        175.67        28.83 o
 -18   2   7          3.20          8.95         2.86 o
 -17   2   7         23.48         21.67         6.69 o
 -16   2   7         79.68         71.75         5.17 o
 -15   2   7        256.27        238.15         8.76 o
 -14   2   7          0.53          1.85         1.75 o
 -13   2   7        267.48        262.47         7.93 o
 -12   2   7          0.28          0.60         2.06 o
 -11   2   7        101.19        100.74         5.91 o
 -10   2   7         55.02         60.07         5.46 o
  -9   2   7          9.16          4.29         2.05 o
  -8   2   7         31.55         21.66         3.06 o
  -7   2   7          8.08          4.39         1.91 o
  -6   2   7         36.63         25.37         2.81 o
  -5   2   7        616.91        573.09        15.85 o
  -4   2   7          2.06          1.29         1.76 o
  -3   2   7        888.29        777.76        19.34 o
  -2   2   7         28.50         27.97         2.82 o
  -1   2   7        227.24        245.03         8.71 o
   0   2   7        167.66        144.17         6.43 o
   1   2   7         92.20         82.81         4.34 o
   2   2   7         91.21         83.50         4.32 o
   3   2   7        125.20        112.05         6.00 o
   4   2   7          7.13          1.21         1.95 o
   5   2   7         60.52         54.40         3.82 o
   6   2   7          7.78          2.97         2.36 o
   7   2   7        147.10        139.97         8.14 o
   8   2   7        179.05        159.60         8.78 o
   9   2   7        180.01        188.87         9.37 o
  10   2   7         36.17         28.69         3.92 o
  11   2   7         27.26         27.53         4.32 o
  12   2   7        110.46         94.42        17.05 o
  13   2   7         80.17         99.62         8.22 o
  14   2   7          1.30         -0.69         3.62 o
  15   2   7         16.68         15.63         2.36 o
  16   2   7         13.31         11.27         4.06 o
  17   2   7         21.83         25.19         3.12 o
 -20   3   7         30.82         24.28         6.17 o
 -19   3   7          4.44          6.65         2.04 o
 -18   3   7         42.36         58.02         6.11 o
 -17   3   7         12.60          7.03         2.71 o
 -16   3   7         33.21         41.47         6.12 o
 -15   3   7         18.87         21.64         4.76 o
 -14   3   7        143.88        139.10         7.45 o
 -13   3   7         20.38         18.29         2.56 o
 -12   3   7         81.03         75.24         5.21 o
 -11   3   7        327.66        335.22        11.97 o
 -10   3   7         29.26         31.38         3.18 o
  -9   3   7         33.99         21.56         3.30 o
  -8   3   7         52.03         40.82         3.51 o
  -7   3   7         63.55         45.99         3.03 o
  -6   3   7         64.56         49.00         3.13 o
  -5   3   7       1582.62       1569.89        20.92 o
  -4   3   7         37.71         33.46         3.27 o
  -3   3   7          4.38          1.82         1.70 o
  -2   3   7        271.57        276.44         9.62 o
  -1   3   7         11.03          9.37         2.37 o
   0   3   7        392.17        396.19        11.20 o
   1   3   7          6.53          6.51         2.06 o
   2   3   7          4.20          2.85         1.66 o
   3   3   7          5.15          1.07         1.98 o
   4   3   7          0.36          3.00         1.68 o
   5   3   7         19.09         19.12         2.78 o
   6   3   7         11.45          5.16         2.62 o
   7   3   7         93.71         82.83         6.33 o
   8   3   7         71.55         70.27         5.70 o
   9   3   7        129.70        122.92         7.41 o
  10   3   7        122.16        118.34         9.10 o
  11   3   7          3.17          3.56         1.85 o
  12   3   7          4.10          1.52         1.80 o
  13   3   7          5.89          8.87         2.54 o
  14   3   7          0.46          2.89         2.12 o
  15   3   7          4.98          3.73         1.94 o
  16   3   7          1.32          1.27         2.95 o
 -19   4   7        101.59         93.75         5.48 o
 -18   4   7         17.13         24.56         3.57 o
 -17   4   7         27.58         25.49         3.93 o
 -16   4   7          0.55         -2.41         2.62 o
 -15   4   7         26.84         24.76         6.13 o
 -14   4   7         21.67         25.84         3.59 o
 -13   4   7          0.46         -1.13         2.63 o
 -12   4   7        417.80        469.82        10.78 o
 -11   4   7         15.42         17.32         3.28 o
 -10   4   7        126.96        136.79         6.96 o
  -9   4   7         34.11         31.50         3.29 o
  -8   4   7       1101.92       1164.82        17.64 o
  -7   4   7        353.72        378.59         9.41 o
  -6   4   7       1373.78       1441.73        19.99 o
  -5   4   7          5.97          5.28         1.89 o
  -4   4   7         92.29        101.04         5.40 o
  -3   4   7         62.81         54.10         4.55 o
  -2   4   7         16.64          5.75         2.84 o
  -1   4   7          0.95          0.61         2.18 o
   0   4   7        222.64        244.40        11.78 o
   1   4   7        165.70        173.48         9.89 o
   2   4   7          5.23          2.14         2.27 o
   3   4   7          5.04          7.30         2.21 o
   4   4   7        120.45         97.69         5.55 o
   5   4   7         10.96         11.51         2.14 o
   6   4   7        137.62        107.30         5.33 o
   7   4   7        121.76        110.56         5.88 o
   8   4   7          2.84          0.04         1.79 o
   9   4   7          0.01         -1.13         1.63 o
  10   4   7          0.08         -1.64         2.20 o
  11   4   7         67.06         67.21         6.32 o
  12   4   7          0.04         -2.02         2.02 o
  13   4   7        148.28        165.79         8.86 o
  14   4   7          8.33          4.33         1.80 o
  15   4   7         28.85         43.46         4.39 o
  16   4   7         25.85         26.52         3.71 o
 -18   5   7         72.78         72.84         4.83 o
 -17   5   7          0.44          1.44         1.86 o
 -16   5   7         36.68         38.91         3.86 o
 -15   5   7         80.71         88.01         5.79 o
 -14   5   7          3.48          6.96         2.75 o
 -13   5   7        139.13        155.58         8.27 o
 -12   5   7         62.37         56.79        10.60 o
 -11   5   7         40.33         44.27         5.29 o
 -10   5   7         60.62         63.36         5.32 o
  -9   5   7          0.81          0.75         1.72 o
  -8   5   7        336.11        381.02         9.95 o
  -7   5   7        462.24        480.62        12.89 o
  -6   5   7          0.45         -1.53         1.53 o
  -5   5   7          5.58          2.41         1.49 o
  -4   5   7         12.12         12.27         2.16 o
  -3   5   7          2.20          1.44         1.57 o
  -2   5   7          0.63          2.03         1.79 o
  -1   5   7         51.12         52.53         4.68 o
   0   5   7         17.99         24.05         4.57 o
   1   5   7         68.88         75.53         6.05 o
   2   5   7         97.35         95.73         7.12 o
   3   5   7          0.00         -1.19         2.02 o
   4   5   7         77.69         68.21         5.28 o
   5   5   7         39.71         41.50         4.48 o
   6   5   7         35.81         37.77         4.08 o
   7   5   7          1.16         -1.76         2.24 o
   8   5   7          0.37          0.99         2.51 o
   9   5   7         23.70         20.78         2.92 o
  10   5   7         21.49         20.20         3.16 o
  11   5   7         16.40         13.21         2.52 o
  12   5   7         21.65         19.31         2.41 o
  13   5   7          0.34          0.45         1.69 o
  14   5   7         23.60         21.04         2.39 o
 -17   6   7          2.43          0.03         1.43 o
 -16   6   7         41.46         44.72         3.22 o
 -15   6   7          0.02          3.73         1.70 o
 -14   6   7        116.76        146.60         8.08 o
 -13   6   7         38.82         44.50         4.42 o
 -12   6   7        155.44        185.16         8.91 o
 -11   6   7         21.93         22.84         3.81 o
 -10   6   7        902.43        962.36        26.20 o
  -9   6   7        314.17        330.51        10.63 o
  -8   6   7        175.32        179.50         6.85 o
  -7   6   7         16.71         18.98         2.69 o
  -6   6   7        318.84        343.33         9.88 o
  -5   6   7         11.23          8.24         2.08 o
  -4   6   7         68.04         63.32         5.22 o
  -3   6   7         16.48         12.95         2.26 o
  -2   6   7          0.53          1.44         1.86 o
  -1   6   7          0.00          0.42         2.44 o
   0   6   7          9.30          4.91         2.18 o
   1   6   7        214.66        180.99        10.64 o
   2   6   7         60.37         47.55         5.38 o
   3   6   7        354.35        308.21        11.98 o
   4   6   7         17.58         22.42         3.71 o
   5   6   7          6.42          2.83         2.55 o
   6   6   7          5.16          5.36         2.01 o
   7   6   7          8.86          5.40         2.97 o
   8   6   7          7.14          6.16         2.30 o
   9   6   7         17.95         19.38         3.47 o
  10   6   7         13.49         16.80         3.13 o
  11   6   7         60.18         62.83         6.27 o
  12   6   7        171.84        180.77        11.02 o
  13   6   7          3.76          4.06         1.63 o
 -15   7   7         46.75         32.68         3.64 o
 -14   7   7         13.57         10.98         1.85 o
 -13   7   7        279.73        309.76        10.20 o
 -12   7   7          3.99          8.43         2.71 o
 -11   7   7         74.64         81.27         5.58 o
 -10   7   7          1.05          3.09         2.17 o
  -9   7   7        156.77        166.41         8.29 o
  -8   7   7        227.38        229.19         7.74 o
  -7   7   7        132.97        142.94         6.38 o
  -6   7   7        297.90        313.39        10.75 o
  -5   7   7          0.42         -2.12         2.12 o
  -4   7   7         18.86         17.98         3.45 o
  -3   7   7          4.70          2.85         1.76 o
  -2   7   7         77.35         66.01         4.82 o
  -1   7   7         77.50         82.42         5.47 o
   0   7   7          6.03         10.31         2.56 o
   1   7   7        117.15        100.91         6.75 o
   2   7   7          1.19         -1.43         1.89 o
   3   7   7         18.98         19.45         3.13 o
   4   7   7          2.37          0.09         1.76 o
   5   7   7         20.19         24.28         3.32 o
   6   7   7         69.28         66.25         6.23 o
   7   7   7        160.44        176.78        12.22 o
   8   7   7         10.80         17.83         6.76 o
   9   7   7         44.03         57.82         6.23 o
  10   7   7          7.95          6.11         1.73 o
  11   7   7         10.87          9.39         1.67 o
  12   7   7         34.64         33.84         4.73 o
 -13   8   7          0.88         -0.15         1.31 o
 -12   8   7          2.32          2.65         1.91 o
 -11   8   7         11.29         11.06         1.86 o
 -10   8   7          5.01          4.97         1.50 o
  -9   8   7          6.68          4.27         1.93 o
  -8   8   7          3.92          1.29         1.79 o
  -7   8   7          1.49          1.92         1.84 o
  -6   8   7         97.84        108.49         5.68 o
  -5   8   7          8.31          9.68         1.98 o
  -4   8   7         18.87         16.61         2.52 o
  -3   8   7          6.33          4.34         2.25 o
  -2   8   7          3.67          3.57         1.76 o
  -1   8   7         10.02          2.65         1.85 o
   0   8   7         53.96         56.49         3.94 o
   1   8   7         46.96         58.82         4.67 o
   2   8   7          0.24         -0.34         1.66 o
   3   8   7          1.35          3.38         1.82 o
   4   8   7          7.40          7.57         2.02 o
   5   8   7          7.46          5.76         1.95 o
   6   8   7          4.59          3.47         1.84 o
   7   8   7          8.39         11.55         1.80 o
   8   8   7          1.03         -0.71         1.99 o
   9   8   7          7.68          5.94         1.44 o
  10   8   7        249.95        311.13        14.65 o
 -10   9   7         29.88         30.62         4.42 o
  -9   9   7          5.85          5.80         2.73 o
  -8   9   7          0.21          3.01         1.62 o
  -7   9   7          7.05          6.59         2.24 o
  -6   9   7         21.07         22.30         2.98 o
  -5   9   7          4.45          2.47         1.32 o
  -4   9   7         55.82         59.81         4.53 o
  -3   9   7          3.94          4.72         1.97 o
  -2   9   7        156.27        181.33         9.18 o
  -1   9   7          5.85          3.97         2.04 o
   0   9   7         21.94         17.60         2.57 o
   1   9   7          8.05          3.64         2.29 o
   2   9   7         52.76         47.00         3.81 o
   3   9   7         34.88         33.82         3.24 o
   4   9   7         11.85         14.02         2.51 o
   5   9   7        101.06        112.35         4.64 o
   6   9   7          2.12          3.77         1.54 o
  -2  10   7          6.25          2.91         1.88 o
  -1  10   7         57.67         53.91         4.28 o
   0  10   7         67.41         79.92         5.06 o
   1  10   7          0.91          4.63         1.93 o
 -18   0   8         23.56         32.24         4.70 o
 -17   0   8        124.56        123.60        11.18 o
 -16   0   8         15.92         21.62         3.13 o
 -15   0   8        277.39        287.32        12.82 o
 -14   0   8        307.57        316.70        14.43 o
 -13   0   8        487.14        513.98        24.89 o
 -12   0   8        411.95        364.68        13.98 o
 -11   0   8       1056.05       1088.25        24.98 o
 -10   0   8         45.08         47.51         5.65 o
  -9   0   8        117.73        120.95         9.70 o
  -8   0   8         14.58         15.56         3.38 o
  -7   0   8          4.16          6.31         8.92 o
  -6   0   8         40.91         30.01         7.68 o
  -5   0   8         11.73          9.64         2.95 o
  -4   0   8         43.03         37.15         5.38 o
  -3   0   8        533.41        540.08        28.76 o
  -2   0   8         30.04         39.68         6.24 o
  -1   0   8       4629.38       4411.21        49.53 o
   0   0   8        244.90        247.11        12.14 o
   1   0   8       2730.87       2675.23        38.38 o
   2   0   8        705.29        683.82        19.55 o
   3   0   8       1394.35       1323.04        23.44 o
   4   0   8         19.84         20.97         3.92 o
   5   0   8         23.70         15.61         3.45 o
   6   0   8          3.70         -6.27         6.27 o
   7   0   8         12.24         14.88         5.57 o
   8   0   8          3.54         -0.61         5.83 o
   9   0   8         21.93         27.77         8.37 o
  10   0   8         17.66         25.84         7.44 o
  11   0   8         77.75         89.65        12.18 o
  12   0   8         95.34        106.94        12.32 o
  13   0   8         25.08         29.31         6.55 o
  14   0   8        345.82        412.13        19.33 o
  15   0   8          0.23          7.88         3.32 o
 -18   1   8          9.52          4.75         4.58 o
 -17   1   8          0.09         -1.68         1.68 o
 -16   1   8         93.30        104.22         6.59 o
 -15   1   8         49.58         49.63         3.83 o
 -14   1   8         16.77         11.19         3.31 o
 -13   1   8         10.67          5.14         2.06 o
 -12   1   8        140.51        119.96         6.03 o
 -11   1   8         25.31         20.82         2.88 o
 -10   1   8        329.87        338.36        11.62 o
  -9   1   8         13.19          9.52         3.92 o
  -8   1   8          3.55          3.39         2.05 o
  -7   1   8         14.29          8.17         2.75 o
  -6   1   8        361.22        339.88        17.83 o
  -5   1   8         55.81         46.01         4.17 o
  -4   1   8          0.68          0.16         2.20 o
  -3   1   8        385.44        386.47        12.97 o
  -2   1   8          0.66          1.29         2.25 o
  -1   1   8         29.90         27.64         2.89 o
   0   1   8          0.00         -0.80         1.74 o
   1   1   8        323.28        320.86         8.64 o
   2   1   8        410.44        380.62        10.28 o
   3   1   8         33.88         37.15         3.60 o
   4   1   8        771.78        720.93        20.37 o
   5   1   8         27.57         24.13         2.87 o
   6   1   8         30.69         26.88         3.81 o
   7   1   8         11.80          8.31         3.00 o
   8   1   8          0.42          7.75         3.43 o
   9   1   8         47.13         52.73         9.26 o
  10   1   8          1.30         -0.81         3.14 o
  11   1   8         66.58         80.75         7.79 o
  12   1   8          1.28         -1.39         2.94 o
  13   1   8          0.87         -1.42         2.43 o
  14   1   8         17.44         24.54         3.39 o
  15   1   8         62.77         75.60         4.19 o
 -18   2   8          0.43         -0.34         1.59 o
 -17   2   8         83.27         74.58        12.31 o
 -16   2   8          2.39          3.44         2.17 o
 -15   2   8         32.75         26.02         3.16 o
 -14   2   8          7.69          4.15         2.26 o
 -13   2   8          2.00         -0.01         1.90 o
 -12   2   8        190.77        190.87         7.16 o
 -11   2   8         19.33         21.34         2.79 o
 -10   2   8        127.37        112.41         6.71 o
  -9   2   8          0.12         -1.91         1.91 o
  -8   2   8        304.85        272.02        14.15 o
  -7   2   8        157.25        150.57         8.10 o
  -6   2   8        222.68        199.53         8.34 o
  -5   2   8        266.33        279.20         8.18 o
  -4   2   8       1686.29       1676.97        26.32 o
  -3   2   8        169.33        156.47        10.41 o
  -2   2   8       1160.08       1193.16        32.95 o
  -1   2   8          7.64          6.78         2.79 o
   0   2   8        250.45        236.74         8.20 o
   1   2   8        199.14        197.69         7.01 o
   2   2   8         79.60         70.48         4.00 o
   3   2   8         61.02         50.98         3.67 o
   4   2   8         34.85         31.70         3.00 o
   5   2   8        120.89        112.42         5.40 o
   6   2   8         10.90          8.98         2.30 o
   7   2   8        217.67        211.17         9.92 o
   8   2   8         74.54         67.36         5.50 o
   9   2   8         21.48         18.88         3.71 o
  10   2   8        232.02        228.41        13.15 o
  11   2   8          2.28          8.28         3.30 o
  12   2   8         35.04         38.85         5.17 o
  13   2   8         21.17         21.38         3.38 o
  14   2   8         35.55         39.48         3.41 o
  15   2   8         80.69        101.12         6.63 o
 -18   3   8         15.03         15.63         4.09 o
 -17   3   8          0.02         -0.15         2.11 o
 -16   3   8          0.09          2.07         2.76 o
 -15   3   8         39.33         37.23         4.27 o
 -14   3   8          3.99          8.73         2.35 o
 -13   3   8          7.91          7.30         2.11 o
 -12   3   8         10.63          6.47         2.68 o
 -11   3   8         32.29         31.96         3.41 o
 -10   3   8          0.27          2.96         2.26 o
  -9   3   8        193.86        178.03        12.35 o
  -8   3   8          0.04          0.56         2.32 o
  -7   3   8         61.72         52.44         4.29 o
  -6   3   8        169.83        181.03         6.98 o
  -5   3   8         19.91          8.40         2.55 o
  -4   3   8        143.38        141.11         7.15 o
  -3   3   8        348.65        323.44        10.65 o
  -2   3   8         38.09         40.37         4.75 o
  -1   3   8         50.19         51.34         5.19 o
   0   3   8          0.64         -1.70         2.88 o
   1   3   8          8.34          5.16         2.38 o
   2   3   8         10.13          6.19         2.55 o
   3   3   8         82.74         89.89         5.38 o
   4   3   8         47.71         42.87         3.30 o
   5   3   8         29.57         20.55         2.39 o
   6   3   8         38.61         35.93         3.43 o
   7   3   8        135.33        130.55         7.04 o
   8   3   8        128.57        134.47         7.65 o
   9   3   8         30.33         25.78         3.33 o
  10   3   8         38.58         40.31         3.93 o
  11   3   8          2.05         -1.19         1.66 o
  12   3   8          2.69          1.01         2.73 o
  13   3   8         26.64         30.50         4.12 o
  14   3   8          0.07         -0.69         1.46 o
 -17   4   8         23.94         26.91         5.11 o
 -16   4   8         46.97         48.29         5.54 o
 -15   4   8         51.07         57.45         7.56 o
 -14   4   8          4.66          6.28         3.14 o
 -13   4   8         10.79          5.54         1.99 o
 -12   4   8          4.69          3.43         2.26 o
 -11   4   8         13.95          7.66         2.29 o
 -10   4   8          2.06          6.02         4.68 o
  -9   4   8         49.16         50.74         3.46 o
  -8   4   8       1027.09       1078.01        15.29 o
  -7   4   8          1.48          5.96         2.33 o
  -6   4   8        995.46       1011.27        28.78 o
  -5   4   8          2.85          0.36         2.56 o
  -4   4   8         57.89         61.24         5.03 o
  -3   4   8          3.74          3.20         2.03 o
  -2   4   8          0.04         -2.48         2.48 o
  -1   4   8         23.10         17.17         3.28 o
   0   4   8         73.59         60.59         5.53 o
   1   4   8          7.95          2.79         2.02 o
   2   4   8         46.23         48.62         5.21 o
   3   4   8          2.82         -1.10         2.23 o
   4   4   8        261.85        256.96        11.08 o
   5   4   8        241.86        196.45         8.66 o
   6   4   8        201.18        191.94         8.75 o
   7   4   8         47.41         35.24         4.87 o
   8   4   8         38.35         36.54         4.59 o
   9   4   8         15.10         18.26         3.30 o
  10   4   8          6.34          4.54         2.20 o
  11   4   8         37.09         32.54         3.72 o
  12   4   8          0.22         -1.59         1.59 o
  13   4   8          6.47          7.06         2.06 o
 -16   5   8         85.54         90.83        14.84 o
 -15   5   8          5.77          6.36         2.81 o
 -14   5   8         75.22         81.11        12.28 o
 -13   5   8          3.87         -0.40         2.02 o
 -12   5   8         46.87         58.80         4.92 o
 -11   5   8        183.41        203.09        12.72 o
 -10   5   8          0.14         -2.44         2.78 o
  -9   5   8         20.84         22.32         3.29 o
  -8   5   8         34.52         30.35         3.66 o
  -7   5   8        455.40        482.59        15.38 o
  -6   5   8         14.96         17.16         3.07 o
  -5   5   8          5.06          1.80         3.12 o
  -4   5   8         16.60         14.01         2.84 o
  -3   5   8         93.01         88.87         6.52 o
  -2   5   8         43.11         46.87         5.14 o
  -1   5   8          5.64          2.50         2.17 o
   0   5   8         13.30          2.05         1.95 o
   1   5   8          4.81          5.09         2.27 o
   2   5   8         14.77         17.45         3.08 o
   3   5   8         87.49         69.62         5.93 o
   4   5   8          1.03          6.15         2.28 o
   5   5   8          8.69          3.64         2.17 o
   6   5   8          0.50          0.74         2.60 o
   7   5   8          7.58          3.74         1.84 o
   8   5   8          6.23          5.34         2.00 o
   9   5   8         34.82         39.12         4.98 o
  10   5   8         55.50         61.03         4.10 o
  11   5   8          0.23         -1.88         1.88 o
  12   5   8         63.45         68.93         4.99 o
 -15   6   8          0.05         -1.65         1.65 o
 -14   6   8          2.60          3.68         2.19 o
 -13   6   8        160.65        192.90         8.21 o
 -12   6   8          0.98          6.28         1.98 o
 -11   6   8         64.93         72.69         5.19 o
 -10   6   8         68.33         73.90         5.42 o
  -9   6   8         14.56         19.44         2.65 o
  -8   6   8         72.15         69.49         4.74 o
  -7   6   8          1.02          4.17         2.08 o
  -6   6   8        257.57        269.41        11.16 o
  -5   6   8         24.98         31.36         3.19 o
  -4   6   8          3.28          1.50         2.22 o
  -3   6   8         26.94         25.36         3.63 o
  -2   6   8          7.25          4.24         2.00 o
  -1   6   8         51.21         43.70         3.98 o
   0   6   8          3.37          0.99         1.91 o
   1   6   8         70.78         57.61         4.54 o
   2   6   8         39.34         31.48         3.32 o
   3   6   8        103.64        108.24         6.01 o
   4   6   8          7.92          3.28         2.43 o
   5   6   8         32.75         31.29         3.39 o
   6   6   8         15.44         13.00         3.63 o
   7   6   8         10.15          5.00         4.74 o
   8   6   8         14.89          8.46         3.70 o
   9   6   8         94.24         83.90         6.52 o
  10   6   8         17.66         14.48         3.76 o
  11   6   8         21.81         22.09         3.15 o
 -13   7   8          4.31          5.56         2.63 o
 -12   7   8          2.08          0.36         1.18 o
 -11   7   8          7.17          9.16         2.05 o
 -10   7   8        110.12        115.10         6.96 o
  -9   7   8          0.02         -0.72         1.64 o
  -8   7   8         10.97          7.67         2.02 o
  -7   7   8          2.24          3.33         1.66 o
  -6   7   8         55.51         58.14         3.74 o
  -5   7   8        237.40        248.30         8.51 o
  -4   7   8          2.66          0.37         2.64 o
  -3   7   8          1.37          3.96         1.57 o
  -2   7   8         17.01         13.11         2.02 o
  -1   7   8         32.21         39.73         3.53 o
   0   7   8        123.26        107.58         5.62 o
   1   7   8          1.82          0.08         1.69 o
   2   7   8          5.86          4.86         1.62 o
   3   7   8          3.23          4.00         1.54 o
   4   7   8         17.28         20.23         2.36 o
   5   7   8          6.57          6.34         1.48 o
   6   7   8          9.91          4.94         1.36 o
   7   7   8         94.68        105.54         6.07 o
   8   7   8          6.03          3.35         1.32 o
   9   7   8        157.50        151.25        25.74 o
 -10   8   8          1.29         -0.90         1.88 o
  -9   8   8          0.19         -1.18         1.38 o
  -8   8   8         33.56         36.64         2.97 o
  -7   8   8          0.01          0.04         1.81 o
  -6   8   8        121.84        124.50        10.02 o
  -5   8   8          3.92          3.01         1.35 o
  -4   8   8        283.88        282.36        13.12 o
  -3   8   8          3.68          0.25         2.32 o
  -2   8   8         82.29         83.32         7.02 o
  -1   8   8          1.26         -0.94         2.64 o
   0   8   8          0.00         -1.30         1.30 o
   1   8   8          2.10          0.95         1.49 o
   2   8   8         77.02         81.03         4.61 o
   3   8   8          0.41          0.11         1.08 o
   4   8   8         12.45         11.95         1.76 o
   5   8   8          2.60          2.80         1.04 o
   6   8   8         13.77         11.73         4.53 o
  -6   9   8          3.40          0.84         1.45 o
  -5   9   8          1.90          7.89         2.94 o
  -4   9   8         81.62         70.22         6.69 o
  -3   9   8         28.91         27.84         4.55 o
  -2   9   8         37.04         32.87         5.34 o
  -1   9   8          0.64          4.90         2.48 o
   0   9   8          1.95          0.31         2.05 o
   1   9   8          3.23          8.18         2.62 o
 -16   1   9         57.66         71.64         4.86 o
 -15   1   9         13.07          4.09         2.00 o
 -14   1   9        203.96        201.48         8.25 o
 -13   1   9         18.12         26.97         3.31 o
 -12   1   9         51.75         62.04         5.33 o
 -11   1   9         10.76          6.82         2.67 o
 -10   1   9          7.30          4.99         2.71 o
  -9   1   9          1.08          1.41         1.97 o
  -8   1   9         29.56         23.24         2.80 o
  -7   1   9          2.73          3.93         2.00 o
  -6   1   9          0.16         -0.17         2.08 o
  -5   1   9        206.25        215.49        13.13 o
  -4   1   9        207.80        208.18        13.13 o
  -3   1   9         17.51         43.38        11.66 o
  -2   1   9        700.53        760.91        24.90 o
  -1   1   9        130.98        142.98         8.16 o
   0   1   9         38.67         41.93         4.55 o
   1   1   9        100.72        111.54         6.21 o
   2   1   9         19.10         18.63         2.68 o
   3   1   9          0.68         -0.20         1.82 o
   4   1   9          0.59          0.29         1.92 o
   5   1   9         46.41         45.94         3.68 o
   6   1   9         73.16         70.51         5.57 o
   7   1   9          0.68          0.14         1.89 o
   8   1   9         25.64         24.69         5.04 o
   9   1   9         40.76         37.05         3.71 o
  10   1   9          1.27          1.89         1.55 o
  11   1   9          3.05          1.83         1.46 o
  12   1   9         40.29         45.81         3.19 o
  13   1   9          0.23          0.84         1.79 o
 -16   2   9          1.79          2.22         1.51 o
 -15   2   9         17.26         24.26         3.04 o
 -14   2   9         14.91         11.98         1.93 o
 -13   2   9        150.57        150.88         7.49 o
 -12   2   9          2.55         -0.28         2.17 o
 -11   2   9         94.60        100.17         9.63 o
 -10   2   9        342.60        331.41        12.21 o
  -9   2   9        184.66        162.57        14.87 o
  -8   2   9          0.98          2.75         2.14 o
  -7   2   9         91.42         73.38         6.10 o
  -6   2   9         75.26         65.93         6.84 o
  -5   2   9         13.77          8.72         2.94 o
  -4   2   9        828.95        846.93        18.12 o
  -3   2   9         50.97         47.11         5.49 o
  -2   2   9          1.33          0.93         2.34 o
  -1   2   9          0.55          0.70         2.45 o
   0   2   9        139.15        144.93         6.58 o
   1   2   9        548.12        560.95        12.59 o
   2   2   9          1.54          0.73         1.98 o
   3   2   9        729.36        755.51        14.23 o
   4   2   9         42.32         41.24         3.76 o
   5   2   9        438.76        415.00        15.80 o
   6   2   9         49.19         43.46         4.55 o
   7   2   9          0.14          3.68         2.14 o
   8   2   9         69.48         78.31         5.52 o
   9   2   9        225.46        238.78        10.42 o
  10   2   9         10.63         12.21         3.00 o
  11   2   9          4.82          6.83         1.92 o
  12   2   9          0.08          1.80         2.88 o
  13   2   9          1.13         -0.66         1.76 o
 -16   3   9         76.07         87.45         6.62 o
 -15   3   9          6.65         11.03         2.57 o
 -14   3   9         41.71         50.82         4.93 o
 -13   3   9         89.99         97.83         8.22 o
 -12   3   9         37.46         39.00         3.97 o
 -11   3   9          8.79          3.65         2.21 o
 -10   3   9          0.48          4.80         3.36 o
  -9   3   9        155.31        140.98         7.98 o
  -8   3   9         15.49          8.83         3.93 o
  -7   3   9         76.20         70.20         5.16 o
  -6   3   9         46.63         40.19         4.34 o
  -5   3   9        271.85        304.89        13.09 o
  -4   3   9        154.97        173.70        10.09 o
  -3   3   9          2.40          2.25         1.95 o
  -2   3   9          4.47          4.67         2.26 o
  -1   3   9         26.64         22.41         3.51 o
   0   3   9          0.37          2.15         2.16 o
   1   3   9          3.17          1.37         1.92 o
   2   3   9          3.63          4.96         2.28 o
   3   3   9        238.98        242.41         8.74 o
   4   3   9         16.51         15.58         2.68 o
   5   3   9        217.75        218.72        11.38 o
   6   3   9        187.68        227.25        11.14 o
   7   3   9         40.19         36.84         4.54 o
   8   3   9          2.08          1.53         1.98 o
   9   3   9         12.16         15.52         2.82 o
  10   3   9         16.23         17.54         3.25 o
  11   3   9          0.46          1.96         1.98 o
  12   3   9          4.19          2.17         1.95 o
 -15   4   9          6.79          9.43         2.66 o
 -14   4   9         11.01         13.43         6.27 o
 -13   4   9          0.94          5.38         1.99 o
 -12   4   9         47.34         38.83         6.64 o
 -11   4   9          0.95          0.71         2.69 o
 -10   4   9          4.54          3.37         1.97 o
  -9   4   9         24.53         24.56         2.98 o
  -8   4   9         59.92         45.23         4.77 o
  -7   4   9         12.75         13.94         3.15 o
  -6   4   9        378.12        401.27        17.57 o
  -5   4   9         84.28         88.73         6.10 o
  -4   4   9        224.39        224.78         8.74 o
  -3   4   9        112.75        112.70         6.29 o
  -2   4   9          7.20          6.05         2.24 o
  -1   4   9          0.03          2.24         2.19 o
   0   4   9         63.82         52.44         4.45 o
   1   4   9         37.66         39.81         3.76 o
   2   4   9         49.55         40.74         3.85 o
   3   4   9          0.06          1.49         2.02 o
   4   4   9        147.75        146.33        13.62 o
   5   4   9         11.21         14.98         2.66 o
   6   4   9        275.65        307.86        16.51 o
   7   4   9         48.14         53.96         5.02 o
   8   4   9         21.40         21.36         3.07 o
   9   4   9        151.05        154.77        10.21 o
  10   4   9          1.42         -1.04         1.46 o
  11   4   9         81.17         85.30         8.83 o
 -14   5   9          1.45          1.52         2.63 o
 -13   5   9          2.46          3.38         1.78 o
 -12   5   9         18.30         18.35         8.49 o
 -11   5   9        128.36         93.13         7.86 o
 -10   5   9         24.79         26.57         6.54 o
  -9   5   9         34.92         40.88         4.72 o
  -8   5   9         30.15         28.33         3.41 o
  -7   5   9         26.51         18.97         3.74 o
  -6   5   9        111.30         99.90         7.61 o
  -5   5   9         10.95          5.83         3.54 o
  -4   5   9          0.16          1.83         2.33 o
  -3   5   9         16.17         12.58         2.90 o
  -2   5   9          2.73          1.99         1.89 o
  -1   5   9          6.05          4.55         2.03 o
   0   5   9          0.37         -1.58         2.05 o
   1   5   9         25.77         24.13         2.93 o
   2   5   9        126.34         98.60         5.41 o
   3   5   9          5.80          3.94         1.67 o
   4   5   9         13.03          5.19         1.61 o
   5   5   9          2.76          2.49         1.57 o
   6   5   9         57.26         56.05         9.84 o
   7   5   9         35.36         30.24         7.12 o
   8   5   9         63.62         77.14         9.36 o
   9   5   9         22.77         23.26         4.65 o
  10   5   9         58.06         38.48         5.45 o
 -12   6   9          1.02          2.90         1.92 o
 -11   6   9          0.42          1.47         2.72 o
 -10   6   9         41.22         50.66         4.79 o
  -9   6   9         15.05         11.38         3.61 o
  -8   6   9          3.83          4.66         2.56 o
  -7   6   9          2.29          0.99         1.75 o
  -6   6   9         37.73         42.55         3.63 o
  -5   6   9         60.32         62.11         6.34 o
  -4   6   9         20.63         20.62         4.64 o
  -3   6   9        135.76        159.38        14.79 o
  -2   6   9          2.46          3.80         1.61 o
  -1   6   9         27.77         34.35         5.27 o
   0   6   9          6.85          9.42         2.13 o
   1   6   9          9.26          6.37         1.55 o
   2   6   9         15.62         11.78         2.07 o
   3   6   9         25.19         15.35         2.03 o
   4   6   9        170.89        152.72         7.42 o
   5   6   9          4.06          3.64         2.19 o
   6   6   9          2.72          2.32         2.22 o
   7   6   9          0.01         -1.64         1.64 o
   8   6   9         17.13         16.62         2.89 o
  -9   7   9         12.50          8.99         1.91 o
  -8   7   9         15.58         17.02         2.04 o
  -7   7   9         71.24         71.41         6.87 o
  -6   7   9          1.29          2.63         1.97 o
  -5   7   9         43.64         53.76         3.55 o
  -4   7   9         11.88         18.18         2.98 o
  -3   7   9         96.64        111.33        15.48 o
  -2   7   9          0.40          4.65         3.62 o
  -1   7   9          6.35          4.63         1.79 o
   0   7   9          1.66          5.30         1.87 o
   1   7   9          0.65          1.84         1.38 o
   2   7   9          0.47          0.93         1.06 o
   3   7   9          8.31          5.43         2.58 o
   4   7   9          0.78          0.57         3.38 o
   5   7   9          0.67          3.71         1.34 o
   6   7   9         11.35         10.98         3.12 o
  -4   8   9         12.52          7.72         1.77 o
  -3   8   9          2.29          3.54         4.34 o
  -2   8   9         76.11         64.16         4.61 o
  -1   8   9          5.19          5.40         2.73 o
   0   8   9         19.22         18.85         2.83 o
 -15   0  10         88.58         82.78         7.28 o
 -14   0  10         35.11         41.34         6.07 o
 -13   0  10        191.43        216.05        14.09 o
 -12   0  10          4.10         13.30         4.69 o
 -11   0  10         55.21         43.41         7.88 o
 -10   0  10        300.76        368.07        20.96 o
  -9   0  10        136.17        138.74        34.48 o
  -8   0  10         21.21         28.00         4.75 o
  -7   0  10          5.73          9.14         3.18 o
  -6   0  10          1.94         -2.63         3.20 o
  -5   0  10          0.10          0.58         4.09 o
  -4   0  10          0.00         22.54         8.15 o
  -3   0  10        265.42        357.78        27.31 o
  -2   0  10        965.86       1179.38        41.49 o
  -1   0  10          5.49         35.03        10.53 o
   0   0  10        403.57        446.22        24.48 o
   1   0  10          9.36          9.37         4.87 o
   2   0  10        452.28        469.80        24.12 o
   3   0  10          0.17          2.62         2.62 o
   4   0  10          1.60          1.39         4.17 o
   5   0  10         41.11         31.29         8.69 o
   6   0  10          3.74          6.32         4.30 o
   7   0  10          5.28          7.12         3.93 o
   8   0  10          0.68         -2.58         2.63 o
   9   0  10          7.61         10.25         4.09 o
  10   0  10         63.78         66.73         6.99 o
 -15   1  10          0.84          0.45         1.78 o
 -14   1  10          5.81          6.24         2.00 o
 -13   1  10          9.31         16.79         3.21 o
 -12   1  10         12.44          7.91         2.23 o
 -11   1  10         43.11         65.87         6.41 o
 -10   1  10        256.03        316.95        13.56 o
  -9   1  10          3.40          0.51         1.72 o
  -8   1  10          7.57          6.37         2.07 o
  -7   1  10          7.41          9.13         2.70 o
  -6   1  10         37.10         38.04         4.35 o
  -5   1  10         40.21         49.70         5.07 o
  -4   1  10          1.00          1.75         3.23 o
  -3   1  10         59.33         64.85         5.75 o
  -2   1  10          9.09         24.46         5.61 o
  -1   1  10         69.94         86.02         8.63 o
   0   1  10        276.18        299.67        19.22 o
   1   1  10        335.04        338.74        14.78 o
   2   1  10          7.13          7.51         4.04 o
   3   1  10         50.23         44.49         4.54 o
   4   1  10          7.41          5.24         2.16 o
   5   1  10          3.86          5.05         1.67 o
   6   1  10          4.78          6.54         5.48 o
   7   1  10         24.03         24.76         3.49 o
   8   1  10          0.19          1.88         1.79 o
   9   1  10         36.36         35.91         6.88 o
  10   1  10          2.64          4.42         2.83 o
 -14   2  10         44.00         65.65         6.39 o
 -13   2  10         21.19         28.81         2.79 o
 -12   2  10         17.94         25.65         2.96 o
 -11   2  10         30.11         27.10         3.20 o
 -10   2  10         47.66         55.98         4.30 o
  -9   2  10         47.95         45.44         3.16 o
  -8   2  10         27.71         31.88         3.27 o
  -7   2  10         59.74         58.47         4.37 o
  -6   2  10        135.83        154.22         6.87 o
  -5   2  10         34.09         27.73         3.16 o
  -4   2  10         13.76         11.04         3.33 o
  -3   2  10          1.16         24.92         6.12 o
  -2   2  10        158.24        201.54        11.98 o
  -1   2  10         71.05         83.00         8.00 o
   0   2  10         69.61         82.91         9.99 o
   1   2  10        116.57        126.38         9.17 o
   2   2  10        185.28        212.87        11.30 o
   3   2  10        237.28        248.03         9.48 o
   4   2  10        157.19        161.39         6.64 o
   5   2  10         74.01         56.08         4.33 o
   6   2  10          1.83          2.23         2.38 o
   7   2  10          0.02         -0.49         1.88 o
   8   2  10         16.30         18.55         3.21 o
   9   2  10          0.25          1.48         1.73 o
 -13   3  10         21.15         20.22         2.64 o
 -12   3  10         84.90        101.06         6.41 o
 -11   3  10          6.38          8.55         2.13 o
 -10   3  10         78.36         93.00         5.36 o
  -9   3  10          7.67         13.19         1.87 o
  -8   3  10          0.39         -1.72         1.72 o
  -7   3  10          7.29          9.52         2.63 o
  -6   3  10         55.18         54.43         4.93 o
  -5   3  10         37.12         48.20         4.90 o
  -4   3  10         21.53         27.85         5.34 o
  -3   3  10        144.30        163.14        10.35 o
  -2   3  10          8.46         13.38         4.33 o
  -1   3  10         25.98         32.36         4.98 o
   0   3  10         49.40         59.76         8.32 o
   1   3  10         42.82         41.69         4.28 o
   2   3  10         71.77         63.50         4.44 o
   3   3  10         19.58         15.50         3.02 o
   4   3  10         14.39         17.64         2.18 o
   5   3  10          1.01         -1.14         1.95 o
   6   3  10          6.02          3.34         1.50 o
   7   3  10          6.47         10.64         5.14 o
   8   3  10         23.35         15.02         2.47 o
 -12   4  10        106.96        147.85         8.97 o
 -11   4  10          7.83          6.60         1.62 o
 -10   4  10         11.75          8.85         2.96 o
  -9   4  10          0.99          0.69         2.73 o
  -8   4  10         66.63         53.36         5.29 o
  -7   4  10         14.11         16.93         2.76 o
  -6   4  10         19.24         14.59         2.68 o
  -5   4  10         44.31         46.36         4.81 o
  -4   4  10         33.16         30.40        10.53 o
  -3   4  10          0.00          4.62         4.05 o
  -2   4  10         28.78         34.40         4.43 o
  -1   4  10          0.60          3.92         2.04 o
   0   4  10          0.28         -0.19         1.47 o
   1   4  10         31.06         37.08         4.10 o
   2   4  10          2.55          8.29         2.08 o
   3   4  10         99.26         90.40         7.33 o
   4   4  10         88.71         88.14         7.50 o
   5   4  10        203.27        188.30        31.90 o
   6   4  10          3.93          4.37         2.04 o
   7   4  10        195.78        116.79         9.05 o
 -11   5  10          4.76          3.33         2.40 o
 -10   5  10          0.37         -3.02         3.02 o
  -9   5  10          0.05          1.09         1.55 o
  -8   5  10          1.58         -0.54         3.24 o
  -7   5  10         16.39         11.15         2.03 o
  -6   5  10         22.94         30.25         3.71 o
  -5   5  10          4.53          4.09         2.17 o
  -4   5  10         20.89         34.04         3.83 o
  -3   5  10         27.45         44.38         5.58 o
  -2   5  10          3.18          2.91         1.79 o
  -1   5  10         14.26         14.47         3.29 o
   0   5  10          1.81         -0.08         1.43 o
   1   5  10         42.89         30.71         2.95 o
   2   5  10         11.52         10.86         1.81 o
   3   5  10         25.33         26.71         2.41 o
   4   5  10          0.60          4.34         1.39 o
   5   5  10        109.92         92.27        11.55 o
   6   5  10          1.77          1.49         1.18 o
  -8   6  10         72.45         83.76         6.62 o
  -7   6  10         62.18         71.71        14.49 o
  -6   6  10        135.61        124.46         5.41 o
  -5   6  10         17.59         29.23         5.36 o
  -4   6  10        118.91        129.32         6.92 o
  -3   6  10         46.17         68.97         5.79 o
  -2   6  10         57.65         64.69         7.48 o
  -1   6  10          6.99          7.83         2.60 o
   0   6  10         74.22         75.41         8.86 o
   1   6  10          5.95          7.10         2.22 o
   2   6  10          0.00          2.45         1.37 o
   3   6  10          4.60          6.42         2.20 o
 -11   1  11         14.17         17.21         2.71 o
 -10   1  11          1.96         -2.18         2.18 o
  -9   1  11          1.43          5.28         2.28 o
  -8   1  11        164.47        182.50         9.33 o
  -7   1  11         20.01         16.62         2.16 o
  -6   1  11         66.58         80.56         4.28 o
  -5   1  11         12.69         14.61         2.56 o
  -4   1  11          7.77         14.46         2.88 o
  -3   1  11         49.49         54.59         5.73 o
  -2   1  11         11.31         15.22         3.67 o
  -1   1  11         21.69         22.10         5.44 o
   0   1  11         64.09         66.83         5.89 o
   1   1  11        148.34        162.20         8.67 o
   2   1  11          4.95          1.68         1.79 o
   3   1  11         14.35         16.65         2.59 o
 -11   2  11         29.50         27.52         4.16 o
 -10   2  11         52.58         66.87         6.70 o
  -9   2  11          2.33         -1.90         1.90 o
  -8   2  11          0.98          2.52         1.61 o
  -7   2  11         24.67         28.14         3.58 o
  -6   2  11          1.56          1.82         1.77 o
  -5   2  11          0.09         -2.23         2.23 o
  -4   2  11          4.25          7.78         3.64 o
  -3   2  11          5.55          1.28         2.27 o
  -2   2  11          0.01          0.84         1.91 o
  -1   2  11         24.59         31.10         4.15 o
   0   2  11          1.07          2.68         2.77 o
   1   2  11        105.20        110.12         6.61 o
   2   2  11         75.54         68.65        14.10 o
   3   2  11          3.46          2.45         2.42 o
  -9   3  11         39.95         38.74         4.97 o
  -8   3  11         53.25         45.08         8.04 o
  -7   3  11          3.24          2.05         1.54 o
  -6   3  11          2.01          4.61         1.33 o
  -5   3  11          0.64          3.13         1.59 o
  -4   3  11         34.96         38.01         3.35 o
  -3   3  11          4.66          8.29         2.32 o
  -2   3  11          0.00         -0.42         1.59 o
  -1   3  11         18.82         17.75         2.31 o
   0   3  11         19.20         24.13         3.52 o
   1   3  11         45.45         57.99         7.95 o
   2   3  11          0.16         -1.44         2.46 o
  -7   4  11         29.02         28.69         4.67 o
  -6   4  11         74.36         71.72         3.26 o
  -5   4  11         27.47         31.56         3.23 o
  -4   4  11         55.14         58.96         3.81 o
  -3   4  11         33.68         38.30         3.20 o
  -2   4  11          0.06          2.57         1.94 o
  -1   4  11         30.96         35.02         3.26 o
   0   4  11         15.35         14.85         2.69 o
   1   4  11          3.93          4.44         1.68 o
                                                
